# Supplementary material for: 12-Lipoxygenase inhibition delays onset of autoimmune diabetes in human gene replacement mice
Source: JCI Insight. 2024 Dec 20;9(24):e185299. doi: 10.1172/jci.insight.185299 (PMC11665553; doi:10.1172/jci.insight.185299)
Supplement: Supplemental table 3 [file jciinsight-9-185299-s072.xlsx]

## Sheet: Islet RNA-seq
Emsemble_ID	Gene_ID	Base Mean	Log2(FC)	P-value	P-adj
ENSMUSG00000105072.1	Gm44335	126.853	2.15008	3.21077e-13	8.87241e-10
ENSMUSG00000042874.1	D930007J09Rik	214.59	1.82588	3.75155e-13	8.87241e-10
ENSMUSG00000105362.1	Gm43474	30.8043	4.26861	1.1837e-12	1.86631e-09
ENSMUSG00000009378.3	Slc16a12	176.283	1.76689	3.16063e-12	3.73744e-09
ENSMUSG00000085766.1	2810430I11Rik	61.5681	2.30677	5.03679e-12	4.7648e-09
ENSMUSG00000045763.7	Basp1	142.861	2.25749	4.33547e-11	3.41779e-08
ENSMUSG00000044250.7	Pced1b	18.7604	4.18936	2.21903e-10	1.49943e-07
ENSMUSG00000109735.1	RP23-397L11.3	68.0055	2.21454	3.27969e-10	1.76226e-07
ENSMUSG00000021420.12	Fars2	36.4796	2.62404	3.35313e-10	1.76226e-07
ENSMUSG00000092130.1	D030025P21Rik	140.91	1.92517	5.71987e-10	2.64849e-07
ENSMUSG00000027424.11	Mgme1	66.9753	2.29921	7.05753e-10	2.64849e-07
ENSMUSG00000097221.1	1810049J17Rik	592.636	1.51465	7.10151e-10	2.64849e-07
ENSMUSG00000097032.2	4930539J05Rik	213.958	1.41511	7.27915e-10	2.64849e-07
ENSMUSG00000086839.7	Gm11973	42.9756	2.8174	2.11802e-09	7.15588e-07
ENSMUSG00000073486.2	Gm10518	54.9248	2.17515	4.4113e-09	1.33979e-06
ENSMUSG00000075410.12	Gm11744	44.6131	2.01346	4.53207e-09	1.33979e-06
ENSMUSG00000102909.1	Gm2453	26.5151	3.61106	8.53288e-09	2.37415e-06
ENSMUSG00000110197.1	RP24-502E20.4	228.735	1.29123	9.40085e-09	2.47034e-06
ENSMUSG00000073652.10	Apol7d	103.526	2.10571	1.21096e-08	3.01465e-06
ENSMUSG00000076454.1	Mir762	144.646	1.67119	1.44796e-08	3.42442e-06
ENSMUSG00000098447.2	Gm27184	38.8979	2.27571	1.9214e-08	4.32773e-06
ENSMUSG00000052154.4	Gm9870	134.241	1.64919	2.0893e-08	4.492e-06
ENSMUSG00000105482.1	Gm42596	41.8988	2.64999	2.69198e-08	5.53611e-06
ENSMUSG00000091623.1	Gm17092	261.041	1.20482	3.43863e-08	6.77697e-06
ENSMUSG00000053358.2	Gm9905	418.425	1.18432	4.02784e-08	7.56817e-06
ENSMUSG00000042087.5	4933440N22Rik	111.652	1.77457	4.1601e-08	7.56817e-06
ENSMUSG00000108391.1	Gm9768	85.1754	2.23817	6.478e-08	1.13485e-05
ENSMUSG00000097509.1	B230322F03Rik	83.5178	1.50402	7.84094e-08	1.31792e-05
ENSMUSG00000104970.1	Gm43137	41.0353	2.62125	8.08028e-08	1.31792e-05
ENSMUSG00000025809.15	Itgb1	34.6338	2.66825	9.13487e-08	1.44026e-05
ENSMUSG00000104600.4	Dmrt1i	68.6606	1.78519	1.02776e-07	1.56816e-05
ENSMUSG00000087500.1	Gm12426	47.421	1.84534	1.28854e-07	1.90462e-05
ENSMUSG00000086560.1	Gm13372	135.401	1.59907	1.85148e-07	2.65379e-05
ENSMUSG00000096953.1	Gm26571	43.7337	2.27848	3.13107e-07	4.35587e-05
ENSMUSG00000034902.17	Pip5k1c	42.1845	1.99615	3.93452e-07	5.31722e-05
ENSMUSG00000105512.1	Gm43714	42.7956	1.82123	4.17594e-07	5.48672e-05
ENSMUSG00000085990.1	Gm16731	149.427	1.71962	4.6428e-07	5.93525e-05
ENSMUSG00000068601.2	Gm10244	416.716	0.995921	6.27839e-07	7.81494e-05
ENSMUSG00000103622.1	Gm38391	27.8917	2.26071	8.05087e-07	9.76426e-05
ENSMUSG00000101555.1	Gm28731	104.582	1.57866	1.2185e-06	0.000144088
ENSMUSG00000001313.12	Rnd2	844.056	0.969829	1.31116e-06	0.000151263
ENSMUSG00000100348.1	Gm28063	72.4864	1.5175	1.46136e-06	0.000164576
ENSMUSG00000053615.1	Gm9913	44.5957	1.82519	1.577e-06	0.00017347
ENSMUSG00000092655.1	Gm25238	81.3617	1.70238	1.79512e-06	0.000192976
ENSMUSG00000021264.11	Yy1	37.0418	1.87481	2.08003e-06	0.000218634
ENSMUSG00000097025.1	Gm26558	519.81	0.882449	2.90042e-06	0.000298239
ENSMUSG00000080058.2	Gm11175	3583.41	0.960764	3.20336e-06	0.00032238
ENSMUSG00000092124.1	B930094E09Rik	195.571	1.07087	3.2762e-06	0.000322842
ENSMUSG00000097640.7	Gm20033	53.7422	1.58787	3.96506e-06	0.000382749
ENSMUSG00000087535.1	Zmiz1os1	49.8504	2.01342	4.16846e-06	0.000394336
ENSMUSG00000086717.1	Gm15655	28.3839	2.47803	4.77839e-06	0.000443172
ENSMUSG00000100980.1	Gm29100	19.8326	2.42184	5.10871e-06	0.000464696
ENSMUSG00000105415.1	Gm44364	1111.5	0.844102	5.68944e-06	0.000507756
ENSMUSG00000061979.8	Wbscr16	42.032	1.64591	6.1912e-06	0.000542303
ENSMUSG00000025041.16	Nt5c2	33.5409	1.78582	6.33758e-06	0.000545032
ENSMUSG00000099874.1	Gm29629	16.8443	2.39135	6.62551e-06	0.000559619
ENSMUSG00000084783.1	Gm15419	249.168	1.14677	7.01248e-06	0.000581913
ENSMUSG00000093553.1	Gm20633	87.2749	1.60638	8.62332e-06	0.000696965
ENSMUSG00000097149.1	G630030J09Rik	115.038	1.27523	8.69364e-06	0.000696965
ENSMUSG00000086448.1	9330162012Rik	11.0478	3.98068	9.98632e-06	0.000779647
ENSMUSG00000096938.7	9530052E02Rik	79.6914	1.21791	1.00546e-05	0.000779647
ENSMUSG00000085236.3	2610206C17Rik	218.176	1.09798	1.10976e-05	0.000846638
ENSMUSG00000025980.14	Hspd1	26.4396	2.39596	1.15977e-05	0.000870746
ENSMUSG00000073394.4	Runx2os1	11.2979	3.01862	1.32147e-05	0.000976646
ENSMUSG00000069662.5	Marcks	18.2029	2.59709	1.36584e-05	0.00099391
ENSMUSG00000105813.1	Gm42928	918.987	0.676947	1.40341e-05	0.00100577
ENSMUSG00000097224.1	Gm26716	525.545	0.95749	1.70767e-05	0.00120556
ENSMUSG00000089961.1	Gm16567	144.058	1.51066	1.94697e-05	0.00135429
ENSMUSG00000020818.16	Mfsd11	503.076	0.824453	2.0012e-05	0.00136692
ENSMUSG00000072809.2	9330160F10Rik	198.091	0.853605	2.02292e-05	0.00136692
ENSMUSG00000092381.1	Gm20512	399.582	0.910699	2.77517e-05	0.00184881
ENSMUSG00000028333.10	Anp32b	31.1386	1.68162	2.89525e-05	0.00190202
ENSMUSG00000105975.4	Gm42609	27.7949	1.7536	3.4678e-05	0.00222775
ENSMUSG00000074580.11	4931440P22Rik	30.0843	1.89253	3.48528e-05	0.00222775
ENSMUSG00000036461.15	Elf1	31.798	1.48893	3.8469e-05	0.00242611
ENSMUSG00000090031.2	4732440D04Rik	32.4399	1.81989	4.29592e-05	0.00266212
ENSMUSG00000043623.7	4933412A08Rik	179.304	0.815502	4.38253e-05	0.00266212
ENSMUSG00000021595.18	Nsun2	7.7352	4.085	4.38997e-05	0.00266212
ENSMUSG00000044306.4	4930500M09Rik	81.695	1.13497	4.66744e-05	0.00279456
ENSMUSG00000106086.1	Gm43352	19.2797	2.26087	4.74225e-05	0.00280385
ENSMUSG00000107994.1	D830050J10Rik	124.1	0.973034	5.03474e-05	0.00294004
ENSMUSG00000023150.14	Ivns1abp	31.8173	1.66716	5.39134e-05	0.00308326
ENSMUSG00000092405.1	Gm20402	178.829	1.17584	5.41038e-05	0.00308326
ENSMUSG00000075585.3	6330403L08Rik	73.0947	1.22911	5.47775e-05	0.0030845
ENSMUSG00000097417.1	Gm26669	1411.85	0.823036	5.7664e-05	0.00320883
ENSMUSG00000035585.16	Tsen34	103.781	1.07123	5.9578e-05	0.00325819
ENSMUSG00000086873.1	Gm15672	38.1711	1.7654	5.99286e-05	0.00325819
ENSMUSG00000092258.1	Gm20444	67.7469	1.16133	6.57518e-05	0.00353416
ENSMUSG00000084844.3	Hoxb3os	83.5947	1.04534	7.378e-05	0.00392112
ENSMUSG00000054412.5	Gm4793	51.7822	1.42655	8.34336e-05	0.0043849
ENSMUSG00000053706.2	B430305J03Rik	540.908	1.05595	8.48849e-05	0.00441215
ENSMUSG00000101013.1	A630072M18Rik	90.691	1.08856	8.74061e-05	0.00448541
ENSMUSG00000099098.4	1110035H17Rik	70.8125	1.10696	8.86299e-05	0.00448541
ENSMUSG00000087341.4	0610040F04Rik	421.644	0.879042	8.91393e-05	0.00448541
ENSMUSG00000109587.1	RP24-335D17.3	10.3273	2.89746	0.000100217	0.00498974
ENSMUSG00000109669.1	RP23-312E2.1	9.24002	3.03373	0.000106208	0.00522718
ENSMUSG00000073985.2	Gm10602	240.554	0.881312	0.000107196	0.00522718
ENSMUSG00000035745.8	Grin3b	83.3206	1.06739	0.000125414	0.00605315
ENSMUSG00000022601.11	Zbtb11	53.8234	1.2387	0.000128291	0.00612948
ENSMUSG00000038085.13	Cnbd2	545.648	1.82825	0.000137331	0.00649574
ENSMUSG00000090952.2	Gm17251	134.598	1.10926	0.000145879	0.00683174
ENSMUSG00000005481.17	Ddx39	373.232	0.826901	0.000172848	0.0079624
ENSMUSG00000108477.1	Gm44878	244.316	0.912907	0.000173388	0.0079624
ENSMUSG00000052673.1	Gm9887	89.5068	3.06651	0.000176411	0.00802333
ENSMUSG00000102101.1	Zbtb11os1	76.4143	1.04974	0.000179588	0.00809002
ENSMUSG00000074228.2	Gm10645	95.3952	1.05459	0.000181995	0.00812111
ENSMUSG00000086998.1	Gm16033	48.4914	1.41261	0.000206828	0.00909472
ENSMUSG00000107350.1	Gm42532	45.0924	1.49643	0.00020766	0.00909472
ENSMUSG00000052477.15	C130026I21Rik	14.8068	2.16829	0.00023172	0.0100554
ENSMUSG00000028943.18	Espn	21.3212	2.08512	0.000249511	0.010729
ENSMUSG00000020740.13	Gga3	21.1977	1.90046	0.000261444	0.0110717
ENSMUSG00000097139.2	Gm26626	47.556	1.31719	0.000262162	0.0110717
ENSMUSG00000097008.1	Gm26860	183.51	0.790298	0.00028072	0.0117505
ENSMUSG00000086196.7	Gm13571	137.306	1.17656	0.000318828	0.0132286
ENSMUSG00000097596.1	Gm26673	41.9143	1.16405	0.000329279	0.0135434
ENSMUSG00000089635.1	Gm16559	887.174	-0.941643	0.000336961	0.0137399
ENSMUSG00000028889.17	Yrdc	63.3979	1.16495	0.000349158	0.0141155
ENSMUSG00000079462.1	Gm15737	69.3314	1.31662	0.000371172	0.0148783
ENSMUSG00000086155.7	9430041J12Rik	88.067	0.965456	0.000380572	0.0151269
ENSMUSG00000087400.8	Gm15270	568.876	0.893951	0.00039146	0.0153136
ENSMUSG00000102615.1	Gm37844	48.7864	1.14346	0.000391743	0.0153136
ENSMUSG00000108524.1	Gm44876	165.747	0.891696	0.000398557	0.015401
ENSMUSG00000072898.3	Gm10434	138.485	0.765548	0.000400491	0.015401
ENSMUSG00000040128.9	Pnrc1	14.2981	1.83762	0.000413907	0.015737
ENSMUSG00000097121.1	D130020L05Rik	388.782	0.738388	0.000421838	0.015737
ENSMUSG00000097216.3	4932441J04Rik	42.7408	1.59564	0.000421853	0.015737
ENSMUSG00000102425.1	Gm26616	399.037	0.614509	0.000422538	0.015737
ENSMUSG00000024403.16	Atp6v1g2	73.3602	0.928777	0.000437205	0.0161561
ENSMUSG00000017176.17	Nt5c3b	142.635	1.11008	0.000448686	0.0164518
ENSMUSG00000097633.1	Gm16617	38.731	1.37556	0.000453328	0.0164942
ENSMUSG00000087135.7	Gm16096	92.9889	1.21796	0.000507569	0.0183267
ENSMUSG00000068314.4	Gm6899	24.6859	1.44624	0.000516918	0.0185229
ENSMUSG00000026361.8	Cdc73	124.933	-0.953035	0.000529739	0.0188396
ENSMUSG00000103486.1	Gm10657	41.1505	1.33909	0.000569484	0.0201019
ENSMUSG00000109799.1	RP24-83E15.3	258.517	1.04142	0.000602943	0.0211253
ENSMUSG00000047090.13	Tmem198b	46.2384	1.5543	0.000628088	0.0218445
ENSMUSG00000104850.1	Gm42901	32.6979	1.58402	0.000640182	0.0221026
ENSMUSG00000057092.12	Fxyd3	120.111	1.14874	0.000646473	0.0221581
ENSMUSG00000093192.1	Gm22877	9.64346	2.93019	0.000658188	0.0223973
ENSMUSG00000105941.1	Gm42809	24.9885	1.46369	0.000679361	0.0229527
ENSMUSG00000087442.1	Gm14453	45.6189	1.5937	0.000686823	0.0230402
ENSMUSG00000097558.1	Gm26902	40.6625	1.47565	0.000700455	0.0233321
ENSMUSG00000097728.1	Gm26840	118.186	0.969853	0.000709885	0.0234808
ENSMUSG00000053214.7	Gm9899	71.1521	0.869766	0.000752208	0.024708
ENSMUSG00000090062.1	Galnt6os	36.8489	1.68708	0.000765132	0.0248758
ENSMUSG00000068615.4	Gjd2	8.93121	2.64422	0.000767849	0.0248758
ENSMUSG00000087589.3	D430040D24Rik	32.895	1.30413	0.000773095	0.0248758
ENSMUSG00000023018.4	Smarcd1	13.879	1.85399	0.000788251	0.0251921
ENSMUSG00000050174.15	Nudt6	86.226	1.11831	0.00079864	0.0253528
ENSMUSG00000091890.2	A830073O21Rik	1023.71	0.656923	0.000806148	0.0254205
ENSMUSG00000099923.1	1700105P06Rik	107.333	0.81317	0.000818956	0.0256534
ENSMUSG00000100113.1	Gm28592	637.414	0.792041	0.000882194	0.0273375
ENSMUSG00000097791.1	Gm17315	54.1085	1.11872	0.000884311	0.0273375
ENSMUSG00000049482.15	Ctu2	290.989	0.929047	0.000890059	0.0273375
ENSMUSG00000086541.8	Has2os	53.6645	1.46859	0.000909177	0.0277446
ENSMUSG00000108080.1	Gm10209	8.22334	3.02033	0.000923552	0.0280026
ENSMUSG00000100747.4	1700084E18Rik	37.0689	1.24415	0.000965789	0.0290967
ENSMUSG00000086288.1	Gm15265	438.636	-0.515228	0.00102883	0.0307997
ENSMUSG00000051510.13	Mafg	17.1787	1.69292	0.00104892	0.0308424
ENSMUSG00000085996.1	A830012C17Rik	23.0719	1.86991	0.00105399	0.0308424
ENSMUSG00000029833.17	Trim24	9.72951	2.48214	0.001054	0.0308424
ENSMUSG00000108452.1	4930413G21Rik	82.0262	0.824868	0.00105634	0.0308424
ENSMUSG00000085360.1	Arhgap27os2	26.6826	1.82343	0.00107816	0.0312865
ENSMUSG00000090317.1	Gm17324	37.6554	1.1949	0.00113929	0.0328587
ENSMUSG00000034154.15	Ino80	11.0777	1.95592	0.00116972	0.0334829
ENSMUSG00000087607.1	Gm16034	34.7787	1.53179	0.00117778	0.0334829
ENSMUSG00000063714.15	Sp3os	27.6839	1.3384	0.00118216	0.0334829
ENSMUSG00000091604.2	Gm17349	39.6451	1.10212	0.00119507	0.0336469
ENSMUSG00000106200.1	Gm44341	873.613	0.563532	0.00121893	0.0341156
ENSMUSG00000097482.2	Gm17634	10.1154	2.1083	0.00125187	0.0348316
ENSMUSG00000087601.3	Uchl1os	189.372	0.633051	0.0013008	0.0359813
ENSMUSG00000085687.1	Gm16153	43.6728	-1.07249	0.0013223	0.0363633
ENSMUSG00000087479.1	Gm16835	32.6717	1.19569	0.00133304	0.0364466
ENSMUSG00000030671.9	Pde3b	6.75955	2.89759	0.00139884	0.038026
ENSMUSG00000085830.1	Grin1os	788.56	-0.574169	0.00145144	0.0392304
ENSMUSG00000040829.14	Zmynd15	839.953	0.787794	0.00148441	0.0398252
ENSMUSG00000053353.5	2310001K24Rik	202.181	0.822713	0.00149029	0.0398252
ENSMUSG00000036111.8	Lmo1	29.6237	1.19984	0.00150267	0.0399306
ENSMUSG00000097860.1	Gm26857	94.6122	1.13382	0.00153338	0.040519
ENSMUSG00000097185.1	Gm26596	563.661	0.516286	0.00157162	0.0412707
ENSMUSG00000104195.1	B230377A18Rik	50.8481	1.07686	0.00157928	0.0412707
ENSMUSG00000097411.1	B430218F22Rik	177.08	0.826494	0.00160475	0.0417059
ENSMUSG00000097274.1	Gm26564	1964.3	-0.512423	0.00168614	0.0435817
ENSMUSG00000097472.1	Gm26586	2016.33	0.56573	0.00171454	0.0440749
ENSMUSG00000053553.11	3110082I17Rik	24.4121	1.61277	0.00174632	0.0446491
ENSMUSG00000086767.1	Gm13070	129.065	0.697047	0.00178358	0.0453566
ENSMUSG00000085106.1	Gm16000	20.0264	1.55882	0.00186423	0.0470041
ENSMUSG00000026872.17	Zeb2	33.7803	1.16063	0.00186824	0.0470041
ENSMUSG00000056031.13	9330154J02Rik	41.2724	1.37601	0.00206594	0.0515911
ENSMUSG00000089713.1	Gm16564	11.5661	2.00007	0.00207237	0.0515911
ENSMUSG00000086600.8	C030005K06Rik	34.2373	1.27566	0.00209015	0.0516716
ENSMUSG00000071076.6	Jund	33.7603	1.23427	0.00209745	0.0516716
ENSMUSG00000090208.1	Gm15851	18.2707	1.58242	0.00210916	0.0516908
ENSMUSG00000029474.7	Rnf34	501.436	-0.59543	0.00219236	0.053453
ENSMUSG00000074912.10	Gm14207	47.0817	1.0278	0.00230667	0.0559516
ENSMUSG00000090213.1	Tmem189	406.903	0.755749	0.00232934	0.0559934
ENSMUSG00000027829.15	Ccnl1	10.3466	1.8679	0.00234024	0.0559934
ENSMUSG00000096919.1	Gm26775	25.1121	1.33523	0.00234391	0.0559934
ENSMUSG00000073096.11	Lrrc61	104.448	1.889	0.00241023	0.0572884
ENSMUSG00000035597.18	Prpf39	549.991	-0.513005	0.00256289	0.0606124
ENSMUSG00000020381.10	3010026O09Rik	30.237	-1.11419	0.00257657	0.0606327
ENSMUSG00000107561.1	Gm44264	70.4838	0.821943	0.00259478	0.060759
ENSMUSG00000038811.13	Gngt2	40.9439	1.3362	0.00266523	0.0621012
ENSMUSG00000041836.10	Ptpre	10.5692	2.42053	0.00272709	0.063231
ENSMUSG00000008976.16	Gabpa	271.053	0.67633	0.00275482	0.0633844
ENSMUSG00000085278.1	Gm12841	2255.63	-0.503779	0.00277175	0.0633844
ENSMUSG00000103367.1	Gm38158	44.0632	1.25827	0.00277391	0.0633844
ENSMUSG00000108158.1	Gm44002	582.367	-0.512162	0.00281709	0.0637626
ENSMUSG00000074213.2	Gm10642	241.142	0.590818	0.00282481	0.0637626
ENSMUSG00000107318.1	Gm43278	13.4728	2.05955	0.0028309	0.0637626
ENSMUSG00000107143.1	Gm42469	114.649	0.850114	0.00287379	0.0644219
ENSMUSG00000039976.4	Tbc1d16	100.296	-0.768234	0.00310929	0.0693723
ENSMUSG00000071454.13	Dtnb	54.2937	-1.047	0.00318912	0.0708195
ENSMUSG00000052248.15	Zeb2os	22.2178	1.26438	0.00333967	0.0738161
ENSMUSG00000073752.1	Gm10570	8.89231	-2.19207	0.00345957	0.0758946
ENSMUSG00000097407.1	4933408J17Rik	159.841	0.586218	0.00347997	0.0758946
ENSMUSG00000018381.15	Abi3	92.8151	0.812597	0.0034909	0.0758946
ENSMUSG00000097845.2	A230020J21Rik	93.937	0.927021	0.00349789	0.0758946
ENSMUSG00000028641.16	P3h1	17.0496	1.40449	0.00351675	0.0759553
ENSMUSG00000100280.2	Gm28417	140.153	0.852088	0.00357767	0.0769199
ENSMUSG00000022054.11	Nefm	119.765	0.723402	0.00360616	0.0771815
ENSMUSG00000091768.1	Gm17617	98.6238	-0.718681	0.00375922	0.0800951
ENSMUSG00000097100.1	9230104M06Rik	68.3505	0.845303	0.00383565	0.0813571
ENSMUSG00000107040.1	Gm43791	44.5691	0.953432	0.00386644	0.0814941
ENSMUSG00000097471.8	5830432E09Rik	17.1385	1.56224	0.00387657	0.0814941
ENSMUSG00000028468.15	Rgp1	10.7764	1.80571	0.00398968	0.0835009
ENSMUSG00000023104.9	Rfc2	85.9865	0.962598	0.00402125	0.0837909
ENSMUSG00000059602.14	Syn3	1233.54	0.675189	0.00421338	0.0873698
ENSMUSG00000028639.14	Ybx1	30.1067	1.15665	0.00422995	0.0873698
ENSMUSG00000105509.1	C130013H08Rik	193.852	0.594605	0.00433966	0.089246
ENSMUSG00000053175.17	Bcl3	38.7791	-1.09124	0.00436214	0.08932
ENSMUSG00000047988.1	4933428G20Rik	96.029	0.639893	0.00450108	0.0917678
ENSMUSG00000030623.4	Prss23os	1153.75	0.687748	0.00465734	0.0943655
ENSMUSG00000107255.1	Gm43416	7.76143	-2.24923	0.0046684	0.0943655
ENSMUSG00000026211.17	Obsl1	91.3084	0.682297	0.00479092	0.09643
ENSMUSG00000103219.1	Gm37787	22.9563	1.52671	0.0048556	0.0970649
ENSMUSG00000025512.15	Chid1	115.258	0.825213	0.0048635	0.0970649
ENSMUSG00000097090.1	Gm26724	36.6969	0.987011	0.00491569	0.0976942
ENSMUSG00000074385.2	Gm10684	42.0794	1.11399	0.00500738	0.0991
ENSMUSG00000028906.15	Epb41	26.3381	1.20686	0.0050325	0.0991822
ENSMUSG00000039798.2	2600006K01Rik	10.6976	1.75751	0.00511553	0.1004
ENSMUSG00000022023.5	Wbp4	21.1579	1.70355	0.00523337	0.102289
ENSMUSG00000097643.1	A130051J06Rik	112.304	0.752709	0.00526917	0.102564
ENSMUSG00000005677.14	Nr1i3	1119.97	-0.441466	0.00539344	0.104553
ENSMUSG00000086953.1	Aknaos	73.1926	0.770061	0.00554394	0.107032
ENSMUSG00000052446.16	Zfp961	22.3962	1.37165	0.00562262	0.10811
ENSMUSG00000087595.1	1810012K08Rik	523.316	0.462045	0.00583077	0.110964
ENSMUSG00000085941.1	Gm11201	19.0493	1.32009	0.00588162	0.110964
ENSMUSG00000091393.1	5330438I03Rik	13.3149	1.46111	0.00588966	0.110964
ENSMUSG00000073147.3	5031425E22Rik	115.018	0.60183	0.00590384	0.110964
ENSMUSG00000055491.13	Pprc1	40.7671	0.968286	0.00590881	0.110964
ENSMUSG00000049739.10	Zfp646	755.295	-0.563064	0.00591184	0.110964
ENSMUSG00000013033.16	Adgrl1	51.3529	-0.808774	0.00596762	0.111568
ENSMUSG00000039164.2	Naif1	63.6262	0.853514	0.00611043	0.113789
ENSMUSG00000021185.15	9030617O03Rik	6.75948	2.15956	0.00619796	0.114966
ENSMUSG00000084390.1	Gm15425	17.6869	-1.52106	0.00623451	0.115192
ENSMUSG00000075704.16	Txnrd2	91.3551	0.6654	0.00633699	0.11663
ENSMUSG00000103301.1	Gm37804	79.2552	0.898977	0.00640407	0.117408
ENSMUSG00000021125.6	Arg2	60.089	-0.735366	0.00642927	0.117415
ENSMUSG00000105447.1	Gm43653	126.247	0.67061	0.00663158	0.120644
ENSMUSG00000073821.11	8030451A03Rik	281.744	1.39162	0.00666279	0.120647
ENSMUSG00000046460.14	Sh2d7	80.6293	-0.689928	0.00668278	0.120647
ENSMUSG00000096945.1	Gm26546	15.3874	1.35729	0.00687208	0.123593
ENSMUSG00000052724.7	Gm9888	47.997	0.978391	0.00698734	0.12519
ENSMUSG00000072673.2	Gm10392	319.753	-0.6144	0.00720226	0.127031
ENSMUSG00000028797.20	Tmem234	430.498	-0.46782	0.00720743	0.127031
ENSMUSG00000030706.17	Mrpl48	735.768	0.456649	0.00722591	0.127031
ENSMUSG00000052557.11	Gan	11.1893	1.61668	0.00722965	0.127031
ENSMUSG00000089701.1	Gm15978	56.1275	0.877016	0.00723715	0.127031
ENSMUSG00000011960.12	Ccnt1	79.1994	-0.800602	0.00725124	0.127031
ENSMUSG00000038451.13	Spsb2	27.4079	1.16587	0.00729277	0.127287
ENSMUSG00000033728.14	Lrrc14	531.956	-0.43272	0.00734251	0.127292
ENSMUSG00000055302.5	Mrfap1	28.6261	1.14487	0.00734687	0.127292
ENSMUSG00000025736.14	Jmjd8	3326.69	-0.40102	0.00746202	0.128698
ENSMUSG00000100393.1	Gm29491	12.3605	1.58059	0.00748246	0.128698
ENSMUSG00000097315.1	Gm26568	117.643	0.853577	0.00756332	0.129225
ENSMUSG00000038884.14	A230050P20Rik	207.103	-0.596292	0.0075677	0.129225
ENSMUSG00000056753.3	C330011M18Rik	9.15835	1.65401	0.0076338	0.129503
ENSMUSG00000055134.5	9130017K11Rik	24.721	1.22159	0.00763878	0.129503
ENSMUSG00000109270.1	Gm10584	19.5287	1.31908	0.00792717	0.133913
ENSMUSG00000039205.16	Ciz1	62.5008	-0.79991	0.00795986	0.133986
ENSMUSG00000031988.9	Vps26b	1224.76	-0.44981	0.00804411	0.134924
ENSMUSG00000097928.1	Gm26578	9.44523	2.18794	0.00834284	0.13944
ENSMUSG00000097194.1	9330175E14Rik	11.728	1.88018	0.00842831	0.140373
ENSMUSG00000000740.11	Rpl13	8.61268	1.85908	0.0086416	0.14342
ENSMUSG00000027259.15	Adal	39.0134	0.919824	0.00876973	0.145038
ENSMUSG00000025408.15	Ddit3	194.778	-0.536392	0.00880317	0.145084
ENSMUSG00000093803.2	Ppp2r3d	164.781	0.679352	0.00899258	0.146871
ENSMUSG00000100632.1	9430060I03Rik	141.924	0.635774	0.0089958	0.146871
ENSMUSG00000013593.12	Ndufs2	80.2395	0.942469	0.00900475	0.146871
ENSMUSG00000035936.6	Aldh5a1	20.7752	1.34539	0.00919784	0.149504
ENSMUSG00000055725.11	Paqr3	155.494	0.709799	0.00924368	0.149735
ENSMUSG00000042079.13	Hnrnpf	15.7787	1.46131	0.00940155	0.151773
ENSMUSG00000018740.14	Slc25a35	223.951	-0.491178	0.00948863	0.15187
ENSMUSG00000029363.14	Rfc5	1651.17	-0.360334	0.00949356	0.15187
ENSMUSG00000054079.12	Utp18	10.2468	1.77622	0.00950389	0.15187
ENSMUSG00000020923.17	Ubtf	36.3015	0.834812	0.0096109	0.152575
ENSMUSG00000062729.11	Ppox	934.66	-0.368101	0.00964384	0.152575
ENSMUSG00000027603.15	Ggt7	30.5627	1.00117	0.00967748	0.152575
ENSMUSG00000097597.1	Gm26674	26.9032	1.20315	0.00970693	0.152575
ENSMUSG00000084835.1	Gm12352	2736.54	-0.396312	0.00971713	0.152575
ENSMUSG00000044125.6	9530080O11Rik	107.647	0.57977	0.00974156	0.152575
ENSMUSG00000098072.1	Gm26995	8.1826	1.77368	0.00985023	0.153768
ENSMUSG00000037795.14	N4bp2	21.7563	1.2293	0.00993691	0.154611
ENSMUSG00000033707.8	Lrrc24	43.0035	-0.836956	0.0100598	0.155689
ENSMUSG00000103789.1	Gm10129	116.547	0.653583	0.0100721	0.155689
ENSMUSG00000093390.1	Gm20652	362.281	-0.549481	0.0101866	0.156588
ENSMUSG00000034842.16	Art3	62.5154	1.03475	0.0101964	0.156588
ENSMUSG00000017781.17	Pitpna	27.4734	1.34882	0.0102904	0.15736
ENSMUSG00000105609.1	Gm42501	115.965	0.636673	0.0103429	0.15736
ENSMUSG00000110148.1	RP23-106I21.5	141.34	0.764769	0.0103465	0.15736
ENSMUSG00000084781.1	D930015M05Rik	182.487	-0.556575	0.0105392	0.159529
ENSMUSG00000109998.1	AC149057.2	34.4923	1.14719	0.0105566	0.159529
ENSMUSG00000025854.15	Fam20c	39.3635	0.837502	0.0108513	0.163429
ENSMUSG00000085741.8	5430405H02Rik	66.3346	0.979817	0.0109155	0.163429
ENSMUSG00000026750.6	Psmb7	9.64732	1.66418	0.0109183	0.163429
ENSMUSG00000039021.15	Ttc16	240.721	0.545103	0.0109923	0.163686
ENSMUSG00000097564.2	C430014B12Rik	193.983	0.569948	0.0110047	0.163686
ENSMUSG00000015143.14	Actn1	8.08135	1.72597	0.0110464	0.163792
ENSMUSG00000027315.13	Spint1	12.9157	1.42645	0.0110934	0.163974
ENSMUSG00000038074.16	Fkbp14	24.0625	1.11013	0.0111759	0.164132
ENSMUSG00000034663.13	Bmp2k	134.78	-0.528891	0.0111881	0.164132
ENSMUSG00000092395.1	Gm20463	916.118	-0.427832	0.0112458	0.164132
ENSMUSG00000086656.1	Gm15701	23.4362	1.31002	0.01127	0.164132
ENSMUSG00000106112.1	Gm43434	20.0346	1.40031	0.0112812	0.164132
ENSMUSG00000097887.1	Gm26542	8.01557	1.7103	0.0113123	0.164132
ENSMUSG00000086193.1	Gm11508	337.692	0.564783	0.0113745	0.16453
ENSMUSG00000024137.8	E4f1	37.295	0.949833	0.011508	0.165619
ENSMUSG00000109876.1	RP23-72K19.2	26.4171	1.09373	0.0115418	0.165619
ENSMUSG00000086842.2	Gm15681	33.8965	-2.19415	0.0115548	0.165619
ENSMUSG00000024220.13	Zfp523	7.01777	2.03371	0.0116009	0.165777
ENSMUSG00000048731.14	Ggnbp1	516.929	0.555971	0.0116693	0.166252
ENSMUSG00000087478.1	4930506C21Rik	801.381	-0.41857	0.0117334	0.166664
ENSMUSG00000020794.13	Ube2g1	7.53076	1.73383	0.0119322	0.16898
ENSMUSG00000087431.1	Gm16054	33.6922	0.998617	0.0120216	0.169738
ENSMUSG00000068154.5	Insm1	20.0668	1.40412	0.0120978	0.170192
ENSMUSG00000001786.14	Fbxo7	52.6193	0.707225	0.0121258	0.170192
ENSMUSG00000056708.5	Ier5	10.7052	1.75976	0.0123064	0.172217
ENSMUSG00000037242.8	Clic4	17.6763	1.59574	0.0124179	0.173264
ENSMUSG00000106137.1	Gm42538	29.7182	1.13588	0.0124987	0.173879
ENSMUSG00000086779.1	Gm13562	146.551	-0.492234	0.0125501	0.174082
ENSMUSG00000070953.13	Rabepk	77.9468	-0.652618	0.0126116	0.174203
ENSMUSG00000031445.5	Proz	14.936	1.30908	0.0126325	0.174203
ENSMUSG00000097152.1	Gm26515	69.6152	0.785978	0.0126757	0.17429
ENSMUSG00000031913.9	Vps4a	104.861	-0.570442	0.0127859	0.175181
ENSMUSG00000024293.15	Esco1	8.44487	1.58928	0.0128145	0.175181
ENSMUSG00000039753.16	Fbxl5	11.0404	1.5138	0.0130331	0.177656
ENSMUSG00000019297.8	Nop9	11.5822	-1.76327	0.0132489	0.180079
ENSMUSG00000003208.8	Ccdc94	18.8594	-1.14189	0.0133476	0.1809
ENSMUSG00000097305.1	Gm17276	26.639	1.05297	0.0134354	0.181473
ENSMUSG00000107277.1	Gm10461	48.2924	0.814669	0.0134858	0.181473
ENSMUSG00000018143.10	Mafk	105.213	-0.588161	0.013505	0.181473
ENSMUSG00000017615.12	Tnfaip1	12.1471	-1.42142	0.0135766	0.181555
ENSMUSG00000052632.15	Asap2	24.0698	-0.990399	0.0135878	0.181555
ENSMUSG00000106662.1	Gm43034	19.5824	1.13242	0.0136752	0.182208
ENSMUSG00000104559.1	Gm43118	1360.1	-0.386458	0.0137962	0.18298
ENSMUSG00000057123.14	Gja5	122.9	-0.546597	0.0138724	0.18298
ENSMUSG00000022906.15	Parp9	158.336	0.834608	0.0138739	0.18298
ENSMUSG00000059518.14	Znhit1	440.886	0.421531	0.0138978	0.18298
ENSMUSG00000086150.1	Bach2os	31.4511	1.23087	0.0139367	0.18298
ENSMUSG00000034311.3	Kif4	237.658	-0.490773	0.0139653	0.18298
ENSMUSG00000102457.1	Gm38342	224.761	-0.517625	0.0141176	0.184465
ENSMUSG00000087352.1	Gm12999	2904.86	-0.427022	0.0143711	0.187259
ENSMUSG00000108435.1	Gm45051	68.9207	0.643684	0.0144886	0.188272
ENSMUSG00000026791.14	Slc2a8	7.60226	-1.81266	0.0145365	0.188378
ENSMUSG00000041238.15	Rbbp8	13.1466	1.69039	0.0147039	0.190026
ENSMUSG00000110378.1	RP23-369P21.2	134.555	0.513587	0.01507	0.194226
ENSMUSG00000035983.4	Gm7008	545.915	0.474612	0.015129	0.194457
ENSMUSG00000039741.15	Bahcc1	12.7612	1.30611	0.0154654	0.198242
ENSMUSG00000078570.10	1110065P20Rik	221.453	0.501877	0.0156047	0.199487
ENSMUSG00000055826.5	Tescl	67.5996	-0.633271	0.0156906	0.200045
ENSMUSG00000073598.3	1700066B19Rik	92.4753	0.75276	0.0157655	0.20046
ENSMUSG00000086451.8	4933431K23Rik	62.6724	0.832675	0.0158493	0.200984
ENSMUSG00000049300.11	Prmt6	33.5473	0.861522	0.0160486	0.2022
ENSMUSG00000097129.1	4930507D05Rik	44.7457	0.80099	0.0160599	0.2022
ENSMUSG00000079523.8	Tmsb10	10.9189	1.42285	0.0160837	0.2022
ENSMUSG00000037032.16	Apbb1	90.4347	-0.645304	0.0162127	0.2022
ENSMUSG00000107379.1	Gm43126	1594.98	-0.351872	0.0162165	0.2022
ENSMUSG00000049420.8	Tmem200a	15.2146	1.35472	0.0162416	0.2022
ENSMUSG00000109954.1	RP23-479K9.3	153.929	0.666113	0.0162498	0.2022
ENSMUSG00000021270.13	Hsp90aa1	10.7341	1.66757	0.0162871	0.2022
ENSMUSG00000028392.15	Bspry	47.9192	-0.704796	0.0165524	0.204955
ENSMUSG00000105271.1	Gm42875	171.26	-0.493328	0.0166206	0.205262
ENSMUSG00000026729.9	4930562F07Rik	121.51	0.791517	0.0166877	0.205554
ENSMUSG00000059474.13	Mbtd1	7.35728	1.88755	0.0167558	0.205857
ENSMUSG00000075162.3	Gm10812	16.899	1.34892	0.0168241	0.206161
ENSMUSG00000045231.4	BC106179	55.6184	0.68256	0.0169629	0.206615
ENSMUSG00000106933.1	Gm43621	36.3184	1.01191	0.0169778	0.206615
ENSMUSG00000101629.1	Gm29588	9.7561	-2.34574	0.0169922	0.206615
ENSMUSG00000086700.2	Gm15747	12.7721	1.54044	0.0170675	0.206998
ENSMUSG00000086949.1	Gm13066	296.656	-0.469828	0.0171508	0.207195
ENSMUSG00000097685.2	Gm26646	268.477	-0.422724	0.0171714	0.207195
ENSMUSG00000025151.16	Maged1	7.07291	-1.82601	0.0172961	0.208169
ENSMUSG00000047507.12	Baiap3	193.843	-0.468273	0.0173939	0.208816
ENSMUSG00000100927.1	Gm28536	330.978	0.446008	0.0177003	0.211956
ENSMUSG00000090861.1	Arf4os	296.176	0.421152	0.0180205	0.215245
ENSMUSG00000051355.18	Commd1	244.467	-0.504928	0.0181789	0.215636
ENSMUSG00000085624.1	Gm14573	155.015	-0.514733	0.0181796	0.215636
ENSMUSG00000025145.13	Lrrc45	10.1035	-1.45947	0.01819	0.215636
ENSMUSG00000086390.7	1810019D21Rik	42.2537	0.728569	0.018278	0.21609
ENSMUSG00000070661.6	Rnf186	10.4605	1.52625	0.0183197	0.21609
ENSMUSG00000053925.4	Gm9929	237.202	-0.509551	0.0184934	0.217596
ENSMUSG00000097131.1	D230017M19Rik	12.2375	-1.3691	0.0185996	0.218303
ENSMUSG00000087338.2	Scpep1os	1149.69	-0.354545	0.0186945	0.218873
ENSMUSG00000108871.1	Gm45102	7.8009	1.68929	0.0187457	0.218931
ENSMUSG00000056718.2	Gm13199	500.757	-0.362819	0.0188454	0.219554
ENSMUSG00000013622.15	Atraid	8.79988	-1.78847	0.0189584	0.220327
ENSMUSG00000100053.1	Gm28154	33.7162	0.845512	0.019062	0.220989
ENSMUSG00000051786.14	Tubgcp6	584.21	-0.381433	0.0191378	0.221324
ENSMUSG00000101225.1	1700008J07Rik	62.9363	0.674441	0.0193892	0.22299
ENSMUSG00000097431.1	Gm26782	21.6338	-1.10738	0.0194046	0.22299
ENSMUSG00000039615.8	Stub1	1314.48	-0.33452	0.0194232	0.22299
ENSMUSG00000108436.1	Gm44851	15.1687	1.56043	0.019616	0.223641
ENSMUSG00000104786.1	Gm43573	7.15647	1.66486	0.0196213	0.223641
ENSMUSG00000020483.14	Dynll2	7.03901	1.87369	0.0196489	0.223641
ENSMUSG00000097178.7	2310002F09Rik	11.4908	1.61098	0.0197247	0.223641
ENSMUSG00000032221.14	Mns1	159.434	-0.514282	0.0197275	0.223641
ENSMUSG00000026228.6	Htr2b	11.9381	1.36378	0.0197636	0.223641
ENSMUSG00000087612.1	A230005M16Rik	409.016	0.445358	0.0199944	0.224022
ENSMUSG00000020211.15	Sf3a2	141.97	0.589241	0.0200141	0.224022
ENSMUSG00000030612.6	Mrpl46	201.012	-0.481251	0.0200189	0.224022
ENSMUSG00000109947.1	RP24-235B15.7	335.313	0.49182	0.0200194	0.224022
ENSMUSG00000038976.12	Ppp1r9b	15.0404	1.16706	0.0200341	0.224022
ENSMUSG00000097487.7	Ptges3l	121.95	0.645242	0.0201197	0.224448
ENSMUSG00000055125.7	M5C1000I18Rik	2640.41	0.398663	0.0201863	0.224662
ENSMUSG00000047061.6	Gm9817	16.0993	1.33763	0.0203758	0.225745
ENSMUSG00000087644.1	Gm14703	5778.97	-0.380025	0.0204232	0.225745
ENSMUSG00000021377.14	Dek	10.3521	1.51589	0.0204485	0.225745
ENSMUSG00000090551.1	A730015C16Rik	357.227	0.474571	0.0204895	0.225745
ENSMUSG00000050222.10	Il17d	74.7594	0.743573	0.0206365	0.225745
ENSMUSG00000098716.1	Gm28033	77.3278	0.679951	0.0206392	0.225745
ENSMUSG00000022285.16	Ywhaz	15.0055	1.31869	0.0206585	0.225745
ENSMUSG00000028702.15	Rad54l	1718.48	-0.344901	0.0206654	0.225745
ENSMUSG00000037965.14	Zc3h7a	12.4073	1.41974	0.0207672	0.226334
ENSMUSG00000019822.12	Smpd2	126.864	0.593327	0.0209474	0.226995
ENSMUSG00000048636.7	A730049H05Rik	51.188	0.753525	0.0209717	0.226995
ENSMUSG00000049928.15	Glp2r	22.5655	1.18177	0.0209772	0.226995
ENSMUSG00000034064.14	Poglut1	42.3402	-0.754323	0.0210199	0.226995
ENSMUSG00000017734.15	Dbndd2	23.4974	0.973743	0.0211729	0.228127
ENSMUSG00000056687.9	Gm11696	292.597	0.533161	0.0212373	0.228301
ENSMUSG00000015127.14	Unkl	381.163	-0.413512	0.021423	0.229767
ENSMUSG00000100081.1	Gm29434	185.364	-0.475813	0.021503	0.229767
ENSMUSG00000045302.13	Preb	301.559	-0.480424	0.0215385	0.229767
ENSMUSG00000050088.9	1600012H06Rik	1873.36	-0.350661	0.021598	0.229767
ENSMUSG00000087639.1	Gm15512	75.3287	0.779739	0.0216177	0.229767
ENSMUSG00000010110.17	Stx5a	17.1089	-1.2554	0.0216651	0.229767
ENSMUSG00000039219.17	Arid4b	169.71	-0.476867	0.0218636	0.230838
ENSMUSG00000022758.12	P2rx6	112.73	-0.497563	0.0218638	0.230838
ENSMUSG00000045790.9	Ccdc149	14.6927	1.34435	0.0219894	0.231648
ENSMUSG00000035953.13	Tmem55b	1393.66	-0.390675	0.0222133	0.233044
ENSMUSG00000033039.9	Micall1	288.075	-0.431661	0.0222205	0.233044
ENSMUSG00000005150.16	Wdr83	864.132	-0.353344	0.0223072	0.233436
ENSMUSG00000030890.16	Ilk	448.512	-0.356809	0.0224819	0.234745
ENSMUSG00000035121.5	Neil2	22.7338	1.29591	0.0226169	0.235634
ENSMUSG00000009551.2	6330409D20Rik	15.8654	1.13026	0.0229435	0.238512
ENSMUSG00000039699.13	Batf2	377.33	-0.492013	0.0230231	0.238814
ENSMUSG00000108624.1	Gm45091	19.6296	2.84759	0.0230965	0.239052
ENSMUSG00000086341.1	Gm15932	488.683	-0.375047	0.0234826	0.241685
ENSMUSG00000097698.1	Gm26906	50.7839	-0.721137	0.0234886	0.241685
ENSMUSG00000079593.9	Gm14597	191.758	-0.497063	0.0235042	0.241685
ENSMUSG00000028051.10	Hcn3	121.938	-0.512912	0.0236742	0.242542
ENSMUSG00000004071.12	Cdip1	827.462	-0.357862	0.0236902	0.242542
ENSMUSG00000084863.1	Gm12523	52.9223	0.763781	0.0238333	0.243444
ENSMUSG00000104025.1	E330040D14Rik	16.3242	1.06307	0.0239253	0.243444
ENSMUSG00000079509.10	Zfx	11.4493	1.42779	0.0239326	0.243444
ENSMUSG00000023919.7	Cenpq	94.6354	-0.720339	0.0240348	0.243958
ENSMUSG00000085725.2	Gm15873	14.1546	1.45317	0.0241115	0.244213
ENSMUSG00000085132.1	Gm12265	189.036	-0.446284	0.0243278	0.245353
ENSMUSG00000044916.10	1700029I15Rik	671.19	-0.380444	0.0243279	0.245353
ENSMUSG00000040600.9	Eps8l3	166.997	-0.570092	0.024746	0.248303
ENSMUSG00000085009.1	Gm12977	72.3898	0.676664	0.0247797	0.248303
ENSMUSG00000026073.13	Il1r2	51.0708	-0.778081	0.0248917	0.248303
ENSMUSG00000032609.12	Klhdc8b	74.3022	0.57569	0.0249424	0.248303
ENSMUSG00000025262.8	Fam120c	27.9922	0.833424	0.0251537	0.248303
ENSMUSG00000017969.13	Ptgis	127.615	-0.50242	0.0251601	0.248303
ENSMUSG00000026603.13	Smyd2	7.73938	1.69737	0.0251611	0.248303
ENSMUSG00000034117.3	Ptgdr2	53.9358	-0.629499	0.0251835	0.248303
ENSMUSG00000091165.1	Gm17036	1208.4	-0.383859	0.0251907	0.248303
ENSMUSG00000066233.5	Tmem42	12.4355	1.43474	0.0252153	0.248303
ENSMUSG00000023367.14	Tmem176a	1675.07	-0.303678	0.0252553	0.248303
ENSMUSG00000047591.4	Mafa	10.0862	1.47366	0.0252742	0.248303
ENSMUSG00000096968.1	Gm26620	39.511	0.756628	0.0253028	0.248303
ENSMUSG00000061540.3	Orm2	41.1671	0.958517	0.0253715	0.248462
ENSMUSG00000057788.13	Ddx49	208.853	0.597952	0.0254913	0.248533
ENSMUSG00000090026.1	Gm15996	321.45	-0.408565	0.0255162	0.248533
ENSMUSG00000034853.16	Acot11	7831.41	-0.393577	0.0255364	0.248533
ENSMUSG00000025484.9	Bet1l	366.635	-0.393597	0.0256031	0.24867
ENSMUSG00000028139.5	Riiad1	694.573	-0.368841	0.025889	0.250932
ENSMUSG00000087249.1	Gm16062	838.3	-0.376808	0.0259505	0.251014
ENSMUSG00000070717.1	Gm10300	104.466	0.578351	0.0261076	0.252018
ENSMUSG00000031819.13	Emc8	1028.21	0.399768	0.0262767	0.252057
ENSMUSG00000090626.9	Tex9	126.801	-0.607526	0.0263035	0.252057
ENSMUSG00000025049.5	Taf5	317.517	-0.468659	0.0263731	0.252057
ENSMUSG00000026575.15	Nme7	1266.74	-0.406657	0.0263936	0.252057
ENSMUSG00000102140.1	Gm38058	65.1588	0.628856	0.0264287	0.252057
ENSMUSG00000054247.6	Gm9939	92.1073	0.551792	0.0264313	0.252057
ENSMUSG00000109408.1	Gm44935	574.766	0.586733	0.0265374	0.252559
ENSMUSG00000004896.16	Rrnad1	1124.64	-0.329513	0.0266267	0.252901
ENSMUSG00000040231.16	Syngr4	8.86553	-1.49911	0.0268425	0.253642
ENSMUSG00000086220.1	Gm16599	13.5713	1.11525	0.0268863	0.253642
ENSMUSG00000097566.1	A930024N18Rik	137.709	0.643666	0.0269009	0.253642
ENSMUSG00000034462.9	Pkd2	12.1098	1.33558	0.0270874	0.253642
ENSMUSG00000097346.1	Gm26619	10896.2	-0.336321	0.0271603	0.253642
ENSMUSG00000086914.1	Gm16124	38.0775	0.914944	0.0271867	0.253642
ENSMUSG00000086507.1	Adap2os	33.2705	0.914205	0.0271919	0.253642
ENSMUSG00000054006.14	D630008O14Rik	46.367	0.759247	0.0272527	0.253642
ENSMUSG00000087066.1	Gm15518	776.927	-0.45708	0.0273356	0.253642
ENSMUSG00000081512.1	Gm15821	1484.98	0.620739	0.0273361	0.253642
ENSMUSG00000097080.7	1700086O06Rik	173.325	-0.444644	0.0273766	0.253642
ENSMUSG00000085828.1	Gm15612	310.865	-0.455644	0.0273846	0.253642
ENSMUSG00000085505.1	Gm12868	382.067	0.58981	0.0274441	0.253642
ENSMUSG00000097712.1	Gm10532	248.623	0.373865	0.0274556	0.253642
ENSMUSG00000097289.1	2010300F17Rik	401.802	-0.409958	0.0275959	0.254442
ENSMUSG00000085737.1	Gm13442	19.3892	1.04432	0.0277488	0.255353
ENSMUSG00000017760.15	Ctsa	201.989	1.33671	0.0278496	0.255783
ENSMUSG00000104748.1	Gm43592	31.4843	0.962407	0.0280344	0.256982
ENSMUSG00000087115.7	Pcsk2os2	37796.6	-0.449457	0.0281986	0.257975
ENSMUSG00000046959.16	Slc26a1	55.4157	-0.612676	0.0282518	0.257975
ENSMUSG00000026201.12	Stk16	286.053	-0.412503	0.0283959	0.258707
ENSMUSG00000006498.16	Ptbp1	12.5927	1.2366	0.0284414	0.258707
ENSMUSG00000087314.1	Prkag2os2	142.807	-0.520175	0.0285453	0.258882
ENSMUSG00000029250.5	Polr2b	820.311	0.430013	0.0286096	0.258882
ENSMUSG00000106978.1	N4bp2os	11.8128	1.3017	0.0286775	0.258882
ENSMUSG00000029345.13	Tfip11	225.592	-0.386764	0.0286795	0.258882
ENSMUSG00000027048.15	Abcb11	22.9799	-0.944775	0.0287808	0.259301
ENSMUSG00000013736.16	Trnt1	322.18	-0.41427	0.0288894	0.259562
ENSMUSG00000020312.11	Shc2	164.166	0.488652	0.0289195	0.259562
ENSMUSG00000019795.17	Pcmt1	35.1984	0.729128	0.0291399	0.261045
ENSMUSG00000061559.15	Wdr61	1185.65	-0.374681	0.0294918	0.263422
ENSMUSG00000102882.1	Gm2065	272.721	-0.467103	0.0295166	0.263422
ENSMUSG00000074355.2	Gm10676	320.459	0.406613	0.029792	0.264819
ENSMUSG00000074250.11	Gm10653	621.245	-0.369977	0.0298337	0.264819
ENSMUSG00000019039.13	Dalrd3	1571.5	-0.372276	0.0298412	0.264819
ENSMUSG00000078700.10	D030028A08Rik	1100.27	-0.320883	0.0300289	0.265986
ENSMUSG00000071586.4	Gm10337	99.9299	-0.559928	0.0301451	0.266517
ENSMUSG00000087206.1	Gm16175	222.547	0.627485	0.0303633	0.267414
ENSMUSG00000108154.1	Gm44033	7.38002	1.8614	0.0304299	0.267414
ENSMUSG00000002396.8	Ocel1	801.347	0.370673	0.0304322	0.267414
ENSMUSG00000079467.8	Gm14966	21.805	0.945659	0.030514	0.267414
ENSMUSG00000105255.1	Gm42413	1989.26	-0.348844	0.0305293	0.267414
ENSMUSG00000092283.1	Gm20412	1211.64	1.29697	0.0306559	0.268026
ENSMUSG00000087356.1	Gm13856	437.787	-0.404618	0.0307966	0.26876
ENSMUSG00000021666.16	Gfm2	1002.31	-0.341142	0.0309991	0.269868
ENSMUSG00000084864.1	1700027A07Rik	8.2539	1.68336	0.0310377	0.269868
ENSMUSG00000042371.12	Slc5a10	582.947	-0.357231	0.0312492	0.271209
ENSMUSG00000105355.1	Gm42956	113.355	0.52507	0.0314514	0.272056
ENSMUSG00000091272.1	Gm17641	13.5983	3.8808	0.031517	0.272056
ENSMUSG00000074826.10	Gm10767	1334.76	-0.389212	0.0315194	0.272056
ENSMUSG00000086890.1	1700021J08Rik	443.398	-0.353734	0.0316248	0.272362
ENSMUSG00000038515.10	Grtp1	7170.19	-0.279232	0.03167	0.272362
ENSMUSG00000105692.1	Gm43737	571.105	-0.392899	0.0318482	0.273397
ENSMUSG00000087178.7	A230056P14Rik	302.665	-0.414772	0.0319648	0.273901
ENSMUSG00000108688.1	Gm44985	10.1271	1.44614	0.0320752	0.27435
ENSMUSG00000030314.16	Atg7	183.24	0.529261	0.0323537	0.275725
ENSMUSG00000022562.14	Oplah	240.319	0.444649	0.0324146	0.275725
ENSMUSG00000089647.1	Gm2245	204.872	0.587424	0.0325007	0.275725
ENSMUSG00000079505.2	Gm11131	2143.1	1.13315	0.0325094	0.275725
ENSMUSG00000064202.15	4430402I18Rik	53.3797	0.708028	0.0325274	0.275725
ENSMUSG00000044709.6	Gemin7	9.94022	1.54286	0.0326596	0.275989
ENSMUSG00000108420.1	Gm45141	30.6314	0.828489	0.032685	0.275989
ENSMUSG00000029624.10	Ptcd1	789.742	-0.358564	0.0327335	0.275989
ENSMUSG00000027651.16	Rprd1b	453.892	1.34673	0.0329129	0.277007
ENSMUSG00000087443.1	Ppp1r18os	41.253	0.828712	0.0332208	0.278544
ENSMUSG00000019373.11	Cops3	105.093	-0.522097	0.0332595	0.278544
ENSMUSG00000097111.1	Peak1os	19.0279	0.949291	0.0332722	0.278544
ENSMUSG00000092570.7	2210019I11Rik	24.1228	-0.926673	0.0334215	0.2793
ENSMUSG00000022557.10	Bop1	58.9885	-0.602375	0.0336125	0.280401
ENSMUSG00000085767.1	Gm13563	1268.93	-0.300428	0.0338101	0.281553
ENSMUSG00000093656.1	Gm20628	136.064	-0.454978	0.0339619	0.281654
ENSMUSG00000012609.18	Ttll5	53.4409	-0.637011	0.0339702	0.281654
ENSMUSG00000086995.1	Gm13544	8.68945	-1.78845	0.0340009	0.281654
ENSMUSG00000070130.1	Mir328	168.475	-0.562944	0.034081	0.281824
ENSMUSG00000086968.8	4933431E20Rik	303.402	-0.373471	0.0342707	0.282898
ENSMUSG00000071456.6	1110002L01Rik	123.655	0.461949	0.0344487	0.283872
ENSMUSG00000097128.1	Gm26884	95.8793	0.508185	0.0346131	0.284239
ENSMUSG00000094483.2	Purb	6.83153	1.68863	0.0346323	0.284239
ENSMUSG00000039521.12	Foxp3	321.307	-0.386631	0.0346842	0.284239
ENSMUSG00000021235.13	Coq6	15.2859	-1.10862	0.0347336	0.284239
ENSMUSG00000020668.9	Kif3c	586.231	-0.368864	0.0350092	0.285874
ENSMUSG00000038335.13	Tsr1	412.833	-0.406158	0.0351214	0.285874
ENSMUSG00000092354.7	Gm20548	135.418	0.473402	0.0351378	0.285874
ENSMUSG00000096976.1	Gm26882	4226.04	-0.284964	0.0351752	0.285874
ENSMUSG00000085957.4	Syna	46.1587	-0.659594	0.0352591	0.286064
ENSMUSG00000054863.8	Fam19a5	12.3275	1.15513	0.0353801	0.286555
ENSMUSG00000097889.1	Gm26541	1061.95	0.413064	0.0354948	0.286938
ENSMUSG00000032604.16	Qars	67.5712	-0.550915	0.0355488	0.286938
ENSMUSG00000044562.12	Rasip1	252.645	-0.410691	0.0360968	0.290866
ENSMUSG00000022721.18	Trmt2a	255.106	0.406844	0.0362058	0.291247
ENSMUSG00000040462.12	Os9	20.7477	0.938809	0.0364395	0.291905
ENSMUSG00000073436.11	Eme2	764.823	-0.292274	0.0365069	0.291905
ENSMUSG00000025644.10	Gm7628	25.9657	0.817169	0.0365928	0.291905
ENSMUSG00000093768.1	Gm20650	928.92	-0.315921	0.0366063	0.291905
ENSMUSG00000041671.13	Pyroxd1	158.874	-0.433404	0.0367372	0.291905
ENSMUSG00000100556.1	Gm28902	13752.9	-0.344209	0.0368037	0.291905
ENSMUSG00000031299.10	Pdha1	777.632	-0.447652	0.0368062	0.291905
ENSMUSG00000022471.13	Xrcc6	362.583	0.394612	0.0368259	0.291905
ENSMUSG00000024095.15	Hnrnpll	6.72652	1.52633	0.036843	0.291905
ENSMUSG00000040712.16	Camta2	7.78587	-1.54771	0.0370345	0.29232
ENSMUSG00000036894.3	Rap2b	17.3515	1.16788	0.0370451	0.29232
ENSMUSG00000031938.14	4931406C07Rik	24.2693	-0.859167	0.0371346	0.29232
ENSMUSG00000087047.8	1700110K17Rik	15.2812	1.04917	0.0371426	0.29232
ENSMUSG00000085516.1	4930538E20Rik	29.8402	0.787298	0.0373034	0.293098
ENSMUSG00000026307.12	Scly	39.6111	-0.774161	0.0376494	0.295326
ENSMUSG00000039153.16	Runx2	7.19199	1.63972	0.037751	0.295633
ENSMUSG00000027350.8	Chgb	700.311	0.439644	0.0379319	0.296559
ENSMUSG00000001017.15	Chtop	38.5179	0.718801	0.0380597	0.297067
ENSMUSG00000101258.1	Gm29477	228.568	-0.470064	0.0389378	0.301145
ENSMUSG00000097585.2	E230029C05Rik	87.6063	0.505834	0.0389496	0.301145
ENSMUSG00000050565.16	Tor1aip2	596.396	0.367102	0.0389564	0.301145
ENSMUSG00000034595.17	Ppp1r18	9.08528	1.46057	0.0389612	0.301145
ENSMUSG00000087444.1	Gm5475	159.039	-0.440014	0.0389612	0.301145
ENSMUSG00000029446.14	Psph	543.581	0.371657	0.0389642	0.301145
ENSMUSG00000089984.7	Fbxo24	9.54097	-1.35309	0.0391048	0.301261
ENSMUSG00000086537.7	Nespas	2480.43	0.357512	0.0391067	0.301261
ENSMUSG00000030313.15	Dennd5b	11.4021	1.18466	0.0395166	0.303513
ENSMUSG00000021519.10	Mterf3	16.7634	0.933632	0.0395605	0.303513
ENSMUSG00000097364.1	Gm26719	81.2983	0.637088	0.0396506	0.303513
ENSMUSG00000023861.17	Mpc1	7.65439	-1.50263	0.0397063	0.303513
ENSMUSG00000022681.14	Ntan1	1900.21	-0.307834	0.0397309	0.303513
ENSMUSG00000020323.14	Prss57	245.287	0.57311	0.0398374	0.303513
ENSMUSG00000079022.9	Col22a1	23.8417	-0.888786	0.0398481	0.303513
ENSMUSG00000032311.17	Nrg4	455.491	-0.345066	0.0403638	0.306829
ENSMUSG00000098702.1	1500015A07Rik	36.4467	0.729335	0.0404132	0.306829
ENSMUSG00000079144.7	A130010J15Rik	14.2109	1.24228	0.04059	0.307175
ENSMUSG00000037316.9	Bag4	29.2804	-0.768638	0.0406251	0.307175
ENSMUSG00000097125.1	Gm26885	227.701	1.03209	0.0406537	0.307175
ENSMUSG00000091191.1	Gm17334	522.837	0.54627	0.040756	0.307457
ENSMUSG00000041650.15	Pcca	317.663	-0.455139	0.0408447	0.307636
ENSMUSG00000097517.1	Gm26695	317.134	-0.33644	0.0409309	0.307795
ENSMUSG00000016503.16	Gtf3a	312	-0.351701	0.0410333	0.308075
ENSMUSG00000097925.1	Gm26574	19.3651	0.925339	0.0411028	0.308108
ENSMUSG00000029462.18	Vps29	495.565	-0.404364	0.0412546	0.308357
ENSMUSG00000030232.17	Aebp2	9.45465	1.42554	0.0413669	0.308357
ENSMUSG00000086877.7	A230072C01Rik	366.665	-0.362164	0.0413781	0.308357
ENSMUSG00000030887.4	Pdzd9	1202.13	-0.315518	0.0413968	0.308357
ENSMUSG00000028394.9	Pole3	11.0759	-1.28569	0.0417802	0.309855
ENSMUSG00000048779.5	P2ry6	479.027	-0.520326	0.0419271	0.309855
ENSMUSG00000091514.2	Gm17484	621.046	-0.314765	0.042018	0.309855
ENSMUSG00000086929.1	Gm11788	76.7273	0.521747	0.0420276	0.309855
ENSMUSG00000035275.14	Raver2	8.68015	1.30076	0.0420357	0.309855
ENSMUSG00000089835.1	Gm7097	85.7733	-0.510958	0.0420618	0.309855
ENSMUSG00000040591.18	1110051M20Rik	2008.35	-0.270755	0.042142	0.309855
ENSMUSG00000031534.15	Smim19	36.8657	0.722231	0.0421793	0.309855
ENSMUSG00000061313.8	Ddhd2	7.086	-1.59626	0.0422605	0.309855
ENSMUSG00000022217.14	Emc9	171.213	-0.41616	0.0423616	0.309855
ENSMUSG00000083844.8	Ube2d-ps	8.2461	1.33553	0.0423708	0.309855
ENSMUSG00000031574.8	Star	107.772	-0.548247	0.0423839	0.309855
ENSMUSG00000085560.2	C230038L03Rik	140.224	0.511095	0.0425665	0.310709
ENSMUSG00000050390.12	C77080	141.863	-0.47407	0.0430264	0.313582
ENSMUSG00000036371.6	Serbp1	52.2648	1.70482	0.0432294	0.313861
ENSMUSG00000090054.1	Gm15629	154.889	1.49227	0.0432477	0.313861
ENSMUSG00000029613.15	Eif2ak1	530.456	-0.32821	0.0432638	0.313861
ENSMUSG00000106106.2	Rn18s-rs5	27055.4	0.326903	0.0434125	0.314114
ENSMUSG00000109536.1	9330162G02Rik	245.477	0.359515	0.0434314	0.314114
ENSMUSG00000106375.1	Gm43361	3353.52	-0.367763	0.0435865	0.314286
ENSMUSG00000014606.14	Slc25a11	169.697	-0.391844	0.0436132	0.314286
ENSMUSG00000017167.6	Cntnap1	187.364	-0.404949	0.04373	0.314286
ENSMUSG00000097610.2	A930012L18Rik	18.9334	0.910305	0.0437643	0.314286
ENSMUSG00000027423.15	Snx5	10.1091	1.2052	0.0438838	0.314286
ENSMUSG00000079317.10	Trappc2	15.6614	1.10767	0.0439444	0.314286
ENSMUSG00000031400.10	G6pdx	86.4791	-0.51096	0.0441047	0.314286
ENSMUSG00000026176.13	Ctdsp1	6.51568	1.47901	0.0441583	0.314286
ENSMUSG00000006728.12	Cdk4	2157.54	-0.334694	0.04419	0.314286
ENSMUSG00000106631.1	Gm42669	58.2176	-0.551268	0.0442467	0.314286
ENSMUSG00000097455.1	Gm26891	35.8087	-0.657583	0.0442477	0.314286
ENSMUSG00000046110.15	Serinc4	1446.71	-0.316797	0.0442637	0.314286
ENSMUSG00000085655.5	Gm15952	97.0915	-0.449978	0.0443189	0.314286
ENSMUSG00000097501.1	Gm26536	35.7682	0.671703	0.0445377	0.315364
ENSMUSG00000086533.2	Mypopos	156.446	-0.399896	0.0448766	0.317289
ENSMUSG00000041817.13	Fam169a	28.1808	-0.752376	0.0451493	0.318057
ENSMUSG00000106550.1	Gm43646	67.9648	0.534336	0.0451651	0.318057
ENSMUSG00000085262.1	Gm11574	680.662	-0.293579	0.0451869	0.318057
ENSMUSG00000096934.1	Gm26658	5279.16	-0.344235	0.0457878	0.321807
ENSMUSG00000090081.1	Gm16587	61.7898	1.82181	0.0459812	0.322687
ENSMUSG00000047692.5	4930533K18Rik	198.323	0.467249	0.0461622	0.323477
ENSMUSG00000087610.1	Gm16253	170.096	-0.403759	0.046328	0.324046
ENSMUSG00000107292.1	Gm42733	114.906	-0.443054	0.0463804	0.324046
ENSMUSG00000086514.1	Gm11747	61.1269	0.805344	0.0464584	0.324113
ENSMUSG00000071547.3	Nt5dc2	8.06974	1.5116	0.0468055	0.32581
ENSMUSG00000000568.15	Hnrnpd	8.64505	1.33595	0.0468462	0.32581
ENSMUSG00000032030.16	Cul5	60.5833	0.543331	0.0469084	0.32581
ENSMUSG00000100039.1	Gm28959	400.603	-0.369355	0.0469874	0.32588
ENSMUSG00000046085.7	4931422A03Rik	273.969	-0.38554	0.0472783	0.327418
ENSMUSG00000090558.1	Gm17202	58.4599	-0.557766	0.0473983	0.327769
ENSMUSG00000028656.14	Cap1	20.1659	-0.904236	0.047812	0.329751
ENSMUSG00000020521.7	Rnft1	14.1255	-1.08928	0.0478244	0.329751
ENSMUSG00000022890.13	Atp5j	103.133	0.42815	0.0479549	0.33017
ENSMUSG00000029708.9	Gcc1	8.0191	1.27184	0.0480846	0.330498
ENSMUSG00000044786.6	Zfp36	9.83972	1.38306	0.0481424	0.330498
ENSMUSG00000045391.4	1700120B22Rik	216.454	0.351308	0.0485167	0.331813
ENSMUSG00000102961.1	Gm19918	853.063	-0.300294	0.0485303	0.331813
ENSMUSG00000092371.1	Gm20511	93.6774	1.44863	0.0485668	0.331813
ENSMUSG00000024384.3	Iws1	62.2451	0.619096	0.0486428	0.331813
ENSMUSG00000097553.1	4930455D15Rik	12.3017	1.08368	0.0487177	0.331813
ENSMUSG00000041592.16	Sdk2	60.941	0.632342	0.0487927	0.331813
ENSMUSG00000038121.6	Fam210a	46.1229	0.586748	0.0488249	0.331813
ENSMUSG00000055833.14	1700034H15Rik	73.4999	0.635767	0.0489478	0.331903
ENSMUSG00000107406.1	1700040L08Rik	736.493	-0.345345	0.0489784	0.331903
ENSMUSG00000084600.1	Gm22201	6.7225	1.54228	0.0490746	0.331905
ENSMUSG00000091021.1	Gm17300	304.654	-0.421237	0.0492337	0.331905
ENSMUSG00000087366.7	Junos	542.136	0.454648	0.0492905	0.331905
ENSMUSG00000007029.16	Vars	6.74946	1.50533	0.0493048	0.331905
ENSMUSG00000042642.13	Flad1	43.1436	0.608236	0.0493296	0.331905
ENSMUSG00000068921.14	Dap3	36.9806	0.783382	0.049618	0.332456
ENSMUSG00000108103.1	Gm44081	12.1252	1.08695	0.0497328	0.332456
ENSMUSG00000087291.1	Gm11946	297.843	0.539193	0.0497434	0.332456
ENSMUSG00000107090.1	Gm42884	59.7128	0.61682	0.0497601	0.332456
ENSMUSG00000035248.8	Zcchc6	10.6732	-1.15616	0.049763	0.332456
ENSMUSG00000086680.2	Gm11592	146.902	0.401155	0.0498809	0.332774
ENSMUSG00000018040.9	Rrp7a	162.188	-0.398188	0.0501153	0.333867
ENSMUSG00000100954.4	Gm10138	805.285	0.397447	0.0502481	0.33428
ENSMUSG00000107352.1	Gm43660	13.2284	1.02402	0.0504451	0.334927
ENSMUSG00000029478.16	Ncor2	6.90065	1.39524	0.0504868	0.334927
ENSMUSG00000032512.6	Wdr48	234.641	-0.364223	0.0505762	0.33505
ENSMUSG00000087691.1	Gm15674	9.18541	1.4301	0.0506776	0.335252
ENSMUSG00000086898.1	Itpr3os	164.157	0.418242	0.0507613	0.335337
ENSMUSG00000038500.15	Prr3	129.714	0.462247	0.051064	0.336866
ENSMUSG00000104234.1	5330439B14Rik	15.9938	0.933411	0.0512029	0.336929
ENSMUSG00000097061.1	9330151L19Rik	8.82555	1.2544	0.0513434	0.336929
ENSMUSG00000060716.6	Plekhh1	327.368	-0.344017	0.0513637	0.336929
ENSMUSG00000025935.10	Tram1	7.94745	1.37422	0.0514866	0.336929
ENSMUSG00000097582.1	Gm26527	1821.65	-0.378773	0.0515241	0.336929
ENSMUSG00000019579.13	Mydgf	21.1722	0.809091	0.0516515	0.336929
ENSMUSG00000084846.1	A730011C13Rik	233.411	-0.357857	0.0516815	0.336929
ENSMUSG00000097142.1	Gm26778	2269.5	0.336553	0.0517102	0.336929
ENSMUSG00000056076.13	Eif3b	10.1258	1.29811	0.0517147	0.336929
ENSMUSG00000024900.4	Cpt1a	7.81246	-1.40099	0.0519862	0.338232
ENSMUSG00000106088.1	Gm44342	28.5124	0.840138	0.0521448	0.338477
ENSMUSG00000097763.1	Gm26636	1892.11	-0.297549	0.052167	0.338477
ENSMUSG00000086593.2	Gm16548	111.064	1.89086	0.0522569	0.338596
ENSMUSG00000078787.8	Cyp2t4	50.9722	-0.583793	0.0523761	0.338904
ENSMUSG00000085297.1	Gm11651	97.4852	0.579445	0.0525666	0.339235
ENSMUSG00000024081.8	Cebpz	478.063	-0.389033	0.0525706	0.339235
ENSMUSG00000018567.14	Gabarap	8.08969	-1.33325	0.0528285	0.340435
ENSMUSG00000006299.13	Aamp	6.60373	1.611	0.0529841	0.34063
ENSMUSG00000028165.9	Cisd2	13.3994	-1.02525	0.0530571	0.34063
ENSMUSG00000097518.1	Gm26694	229.184	0.413148	0.0531184	0.34063
ENSMUSG00000006641.12	Slc5a6	473.724	-0.412668	0.0531469	0.34063
ENSMUSG00000022175.8	Lrp10	7.13423	1.50408	0.053581	0.342655
ENSMUSG00000086429.9	Gt(ROSA)26Sor	308.935	-0.327455	0.0536078	0.342655
ENSMUSG00000086900.1	Kcnab3os	21.4402	-0.79336	0.0543479	0.346315
ENSMUSG00000043251.5	Exoc3l	226.682	-0.395247	0.0543689	0.346315
ENSMUSG00000020048.13	Hsp90b1	33.6251	0.707021	0.054522	0.346315
ENSMUSG00000039809.10	Gabbr2	11.3718	1.17367	0.054536	0.346315
ENSMUSG00000108232.1	Gm43916	32.5891	0.76565	0.0545464	0.346315
ENSMUSG00000050555.9	Hyls1	944.532	-0.359461	0.0546559	0.346545
ENSMUSG00000064370.1	mt-Cytb	46.9503	0.85036	0.054756	0.346714
ENSMUSG00000030720.16	Cln3	32.2484	0.771265	0.0549151	0.347257
ENSMUSG00000036138.16	Acaa1a	278.897	0.410414	0.0551203	0.34809
ENSMUSG00000080374.1	Gm22953	2593.85	0.324737	0.0554077	0.349438
ENSMUSG00000004936.8	Map2k1	8.82573	-1.21723	0.055919	0.351205
ENSMUSG00000097958.1	Gm8492	39.9941	0.58206	0.0559446	0.351205
ENSMUSG00000041408.16	Wapl	10.4294	1.34619	0.0559639	0.351205
ENSMUSG00000097006.7	9530082P21Rik	786.168	-0.274763	0.056023	0.351205
ENSMUSG00000064330.9	Pde6h	425.744	1.06813	0.0561496	0.351205
ENSMUSG00000091133.1	Gm17108	600.748	0.308141	0.0562051	0.351205
ENSMUSG00000015942.9	Gtf2ird2	309.535	1.69911	0.0562077	0.351205
ENSMUSG00000057359.7	Gm17494	57.5171	-0.586656	0.056331	0.351505
ENSMUSG00000073236.4	2500004C02Rik	7.89582	1.30361	0.056596	0.351505
ENSMUSG00000047654.6	Tssk6	24.3928	0.725231	0.0566038	0.351505
ENSMUSG00000097397.1	Gm16861	544.352	-0.283306	0.0566232	0.351505
ENSMUSG00000045576.16	St7l	262.173	0.582683	0.0566273	0.351505
ENSMUSG00000075256.9	Cerkl	156.254	1.24787	0.0567526	0.351601
ENSMUSG00000015126.9	Tsr3	86.7263	-0.471328	0.0568561	0.351601
ENSMUSG00000000215.11	Ins2	168.554	-0.43782	0.0568657	0.351601
ENSMUSG00000098994.1	Gm27599	13.3714	-1.2041	0.0571838	0.352205
ENSMUSG00000034168.6	Irf2bpl	22.4197	0.957469	0.0571971	0.352205
ENSMUSG00000026234.12	Ncl	23.1662	0.810913	0.0572391	0.352205
ENSMUSG00000079428.8	Tceal7	448.024	-0.39575	0.0572612	0.352205
ENSMUSG00000086786.1	Gm15908	12.3517	1.09262	0.0575125	0.353264
ENSMUSG00000086618.1	Gm13256	12.8393	1.33041	0.0576057	0.353264
ENSMUSG00000045744.10	Bricd5	477.446	-0.306127	0.0576575	0.353264
ENSMUSG00000029559.15	2210016L21Rik	554.797	-0.307105	0.0579995	0.3549
ENSMUSG00000036731.7	Cysrt1	11.4366	1.16977	0.0582689	0.355869
ENSMUSG00000024131.7	Slc3a1	860.397	-0.30231	0.0583083	0.355869
ENSMUSG00000020888.16	Dvl2	1736.57	-0.289383	0.0584325	0.356167
ENSMUSG00000097876.1	Gm16892	443.372	-0.315312	0.0586751	0.35673
ENSMUSG00000043795.9	Prr33	17.2854	1.18156	0.0586756	0.35673
ENSMUSG00000028549.17	Itgb3bp	595.422	0.34583	0.0589031	0.357512
ENSMUSG00000110129.1	RP23-413D14.5	31.6161	-0.79692	0.0590174	0.357512
ENSMUSG00000073532.2	Gm7276	401.767	0.360025	0.0591076	0.357512
ENSMUSG00000031451.6	Gas6	10.2398	1.32874	0.0592318	0.357512
ENSMUSG00000085335.1	Gm13684	14.3187	1.02915	0.0592558	0.357512
ENSMUSG00000022591.5	Gm9747	109.834	-0.482538	0.0592578	0.357512
ENSMUSG00000097124.2	A530020G20Rik	236.677	-0.340077	0.0595222	0.35865
ENSMUSG00000104444.1	Gm33051	1378.23	-0.316146	0.0597304	0.359079
ENSMUSG00000057265.12	Bbof1	97.1397	-0.458441	0.0598381	0.359079
ENSMUSG00000045538.6	Ddx28	47.2209	-0.586792	0.0598512	0.359079
ENSMUSG00000075227.6	Znhit2	28.7081	0.809384	0.0599644	0.359079
ENSMUSG00000030243.16	Recql	593.628	-0.341408	0.0599746	0.359079
ENSMUSG00000073628.5	Gm10552	36.8728	0.783568	0.0600489	0.359079
ENSMUSG00000016510.11	Mtif3	1011.82	-0.268866	0.0603016	0.359667
ENSMUSG00000034994.9	Eef2	8.22052	1.19951	0.0603096	0.359667
ENSMUSG00000059714.13	Flot1	7.91057	1.56929	0.0603763	0.359667
ENSMUSG00000101840.1	Gm28294	12348.9	-0.297998	0.0604515	0.359667
ENSMUSG00000029761.16	Cald1	15.529	0.968488	0.0606487	0.360158
ENSMUSG00000000959.6	Oxa1l	28.6194	0.760417	0.0606863	0.360158
ENSMUSG00000094372.1	Gm21839	283.192	-0.317924	0.0607814	0.36027
ENSMUSG00000057156.10	Homez	10.9653	-1.12118	0.0609042	0.360547
ENSMUSG00000028458.12	Tesk1	35.4675	0.727395	0.0610709	0.360731
ENSMUSG00000097649.2	Gm10561	20.0761	0.918311	0.0610879	0.360731
ENSMUSG00000109697.1	RP24-459A4.8	7.18201	1.53698	0.0613453	0.361799
ENSMUSG00000104574.1	Gm42836	49.258	0.536018	0.0616636	0.362885
ENSMUSG00000086016.1	1700084C06Rik	455.794	0.319215	0.0616828	0.362885
ENSMUSG00000034336.3	Ina	59.9414	0.561537	0.0619667	0.36386
ENSMUSG00000103955.1	Gm37270	627.695	-0.291836	0.0620024	0.36386
ENSMUSG00000059791.14	Nrm	12.2076	1.1219	0.0622615	0.364928
ENSMUSG00000090357.1	Gm17077	377.603	0.37554	0.0623609	0.365058
ENSMUSG00000027087.11	Itgav	20.374	0.927727	0.0626136	0.366084
ENSMUSG00000108935.1	4930588G17Rik	97.121	-0.438883	0.0632016	0.368318
ENSMUSG00000024736.14	Tmem132a	141.195	1.20278	0.0632083	0.368318
ENSMUSG00000087411.1	Gm16048	166.927	-0.375394	0.0632291	0.368318
ENSMUSG00000110270.1	RP23-296G24.3	20.6861	-0.787498	0.0633864	0.368543
ENSMUSG00000020361.13	Hspa4	10.4482	1.07801	0.0634236	0.368543
ENSMUSG00000097781.1	9330136K24Rik	74.4362	0.543127	0.0636236	0.368642
ENSMUSG00000103309.1	BC037039	807.032	0.281124	0.0636423	0.368642
ENSMUSG00000059495.13	Arhgef12	110.582	1.40879	0.0638348	0.368642
ENSMUSG00000028451.12	1700022I11Rik	1426.79	-0.253641	0.0638675	0.368642
ENSMUSG00000100783.1	2310047D07Rik	9.39465	1.24056	0.064003	0.368642
ENSMUSG00000087354.1	4930404I05Rik	119.469	-0.464	0.0640442	0.368642
ENSMUSG00000020471.11	Pold2	7.19925	1.52614	0.0640512	0.368642
ENSMUSG00000065968.7	Ifitm7	8.08313	1.2684	0.0641337	0.368642
ENSMUSG00000036256.13	Igfbp7	45.0663	0.607311	0.0641421	0.368642
ENSMUSG00000024127.14	Prepl	15.6592	-0.96039	0.0644139	0.369754
ENSMUSG00000047721.8	Bola2	89.1204	0.643227	0.0645285	0.369964
ENSMUSG00000090957.1	Gm7535	10.1771	-1.34019	0.0646441	0.370099
ENSMUSG00000098374.1	Gm28043	102.885	-0.475031	0.0647657	0.370099
ENSMUSG00000085609.1	1700016P03Rik	408.75	-0.390242	0.0647868	0.370099
ENSMUSG00000086171.7	Pcsk2os1	18386.8	-0.355427	0.0650741	0.371292
ENSMUSG00000036009.16	Mettl25	7.38464	1.38618	0.0651594	0.37133
ENSMUSG00000040681.14	Hmgn1	7.95277	1.23152	0.0654528	0.372553
ENSMUSG00000038593.18	Tctn1	313.386	1.55446	0.0656839	0.373265
ENSMUSG00000002384.2	Bmp8b	270.453	-0.352752	0.0657357	0.373265
ENSMUSG00000052488.6	Cherp	11.0768	-1.16592	0.0659098	0.373805
ENSMUSG00000108321.1	Gm44649	1028.66	0.282639	0.0659908	0.373816
ENSMUSG00000101144.2	Gm29054	181.456	-0.445929	0.0663932	0.375646
ENSMUSG00000055968.1	Gm9988	129.429	0.411585	0.0666037	0.376386
ENSMUSG00000097078.1	Gm26566	523.441	0.332146	0.0668755	0.377471
ENSMUSG00000068739.13	Sars	18.1183	-0.813429	0.0671368	0.378109
ENSMUSG00000043290.6	Zfp784	109.589	-0.391297	0.0672091	0.378109
ENSMUSG00000097578.1	Gm26798	22.0224	0.816881	0.0672283	0.378109
ENSMUSG00000105604.1	Gm42838	107.249	0.488526	0.0674582	0.378952
ENSMUSG00000003779.15	Kif20a	218.011	-0.354281	0.0676757	0.379589
ENSMUSG00000101859.1	Gm29233	375.11	0.443095	0.0678112	0.379589
ENSMUSG00000089365.1	Gm23823	73.0139	-0.49036	0.0678123	0.379589
ENSMUSG00000061702.10	Tmem91	11.9128	-1.0042	0.0679522	0.379922
ENSMUSG00000036185.9	Sapcd1	11.133	1.11632	0.0680783	0.380178
ENSMUSG00000022516.9	Nudt16l1	9.22465	-1.19971	0.0682485	0.380668
ENSMUSG00000103217.1	Gm38287	74.5232	0.600239	0.0683335	0.380668
ENSMUSG00000031600.10	Vps37a	564.919	-0.358453	0.0684076	0.380668
ENSMUSG00000038876.11	Rnf146	1093.52	-0.305253	0.0686985	0.381132
ENSMUSG00000102062.1	Gm29246	7.33704	1.39224	0.0687625	0.381132
ENSMUSG00000059409.8	Ppp2r5d	550.12	-0.303971	0.0687668	0.381132
ENSMUSG00000104653.1	Gm43109	130.897	1.5212	0.0688132	0.381132
ENSMUSG00000090246.1	Gm17017	44.279	1.45154	0.0690977	0.38226
ENSMUSG00000074405.7	Zfp865	196.406	-0.375212	0.0692725	0.382609
ENSMUSG00000104435.1	Gm37422	1061.78	-0.290349	0.0693226	0.382609
ENSMUSG00000041781.8	Cpsf2	15.7785	1.05	0.0695994	0.383629
ENSMUSG00000091515.4	Zfp422-ps	50.5878	-0.574423	0.0696696	0.383629
ENSMUSG00000035877.17	Zhx3	95.9186	0.430941	0.0697646	0.383705
ENSMUSG00000035049.3	Rrp12	17.5476	0.968655	0.0703839	0.386662
ENSMUSG00000027397.14	Slc20a1	19.1293	0.805997	0.0705555	0.386732
ENSMUSG00000085572.1	Gm16234	598.675	-0.280813	0.0705602	0.386732
ENSMUSG00000106702.1	Gm42846	718.181	-0.292214	0.0707848	0.387002
ENSMUSG00000097793.1	Gm17259	539.489	-0.339947	0.0707852	0.387002
ENSMUSG00000042275.8	Pelo	19.0093	0.799673	0.0708549	0.387002
ENSMUSG00000089796.1	Gm16575	77.9086	0.531972	0.0712199	0.388547
ENSMUSG00000085408.1	C530005A16Rik	616.135	-0.282675	0.0718354	0.391453
ENSMUSG00000086237.1	Gm15591	140.961	-0.379572	0.0723093	0.393582
ENSMUSG00000026036.17	Nif3l1	626.539	-0.308643	0.0724441	0.393863
ENSMUSG00000106035.1	Gm43545	98.0006	0.440887	0.0725684	0.394086
ENSMUSG00000040701.15	Ap1g2	270.158	-0.409512	0.0727003	0.394349
ENSMUSG00000096957.1	E230013L22Rik	136.071	0.530875	0.0730154	0.395326
ENSMUSG00000086561.1	Gm15540	83.6986	-0.466394	0.0730476	0.395326
ENSMUSG00000020070.18	Rufy2	392.997	-0.286344	0.0731468	0.395411
ENSMUSG00000038268.4	Ovca2	32.1723	-0.901229	0.0733455	0.396032
ENSMUSG00000097634.2	Gm26827	17.0637	1.00594	0.0736104	0.396784
ENSMUSG00000033159.14	Cnppd1	42.7929	-0.542033	0.0736524	0.396784
ENSMUSG00000032690.16	Oas2	15.599	-0.87118	0.0738802	0.397319
ENSMUSG00000061950.17	Ppp4r1	8.71281	1.13466	0.073985	0.397319
ENSMUSG00000100192.1	Gm29587	17.9315	-0.823003	0.0741508	0.397319
ENSMUSG00000061099.12	Gapdhs	47.7111	-0.552413	0.0741572	0.397319
ENSMUSG00000086483.1	8030443G20Rik	9.3521	-1.18057	0.0741937	0.397319
ENSMUSG00000072946.12	Ptgr2	26.1762	-0.709655	0.0742558	0.397319
ENSMUSG00000021917.14	Spcs1	41.1278	0.558681	0.0745908	0.397929
ENSMUSG00000018698.15	Lhx1	24.2944	-0.793796	0.0746092	0.397929
ENSMUSG00000084950.7	Gm5577	3947.19	-0.263106	0.0746662	0.397929
ENSMUSG00000085955.1	Gm12356	592.319	0.27189	0.0747063	0.397929
ENSMUSG00000038658.15	Ric1	9.47394	-1.18128	0.0748291	0.398134
ENSMUSG00000045968.7	Teddm2	1836.98	-0.265147	0.0749642	0.398405
ENSMUSG00000035187.10	Nkx6-1	7.32894	-1.25834	0.075398	0.400261
ENSMUSG00000034371.8	Tkfc	8.07241	-1.19746	0.0757391	0.401621
ENSMUSG00000021725.8	Parp8	6.58469	-1.36953	0.0758876	0.401958
ENSMUSG00000061046.9	Haghl	20.7304	-0.767447	0.0761585	0.40203
ENSMUSG00000057342.15	Sphk2	242.396	-0.364918	0.0762331	0.40203
ENSMUSG00000010067.13	Rassf1	11.6288	0.962468	0.0763616	0.40203
ENSMUSG00000041774.14	Ydjc	1759.01	-0.433462	0.0764238	0.40203
ENSMUSG00000037486.17	Asxl2	19.6813	0.759123	0.0764344	0.40203
ENSMUSG00000036615.5	Rfxap	15.8246	-0.892059	0.0764703	0.40203
ENSMUSG00000039176.17	Polg	10.0449	1.41997	0.0766506	0.40203
ENSMUSG00000024096.16	Ralbp1	14.5668	-0.934888	0.0766512	0.40203
ENSMUSG00000037075.6	Rnf139	92.2934	-0.451308	0.076687	0.40203
ENSMUSG00000004070.15	Hmox2	208.29	-0.409008	0.0767512	0.40203
ENSMUSG00000106583.1	4930447N08Rik	117.498	-0.476905	0.0769152	0.402443
ENSMUSG00000038491.9	Cdk19os	12.4906	0.93011	0.0770053	0.40247
ENSMUSG00000028890.13	Mtf1	648.013	-0.312789	0.0773638	0.403897
ENSMUSG00000022391.15	Rangap1	8.76506	1.19571	0.0775071	0.404199
ENSMUSG00000094127.1	G530012D18Rik	65.8651	1.62566	0.0776011	0.404244
ENSMUSG00000025871.18	4833439L19Rik	6.61678	-1.34142	0.0778553	0.404653
ENSMUSG00000016493.13	Cd46	15.2736	-0.924052	0.0778617	0.404653
ENSMUSG00000002668.7	Dennd1c	151.141	-0.354671	0.0780225	0.404653
ENSMUSG00000106588.1	Gm17590	9.79775	1.22057	0.0781697	0.404653
ENSMUSG00000033209.17	Ttc28	29.4466	-0.699629	0.0782166	0.404653
ENSMUSG00000000531.4	Grasp	35.4456	-0.593019	0.078271	0.404653
ENSMUSG00000031153.16	Gripap1	9.72858	1.06959	0.0782785	0.404653
ENSMUSG00000019808.8	Adat2	185.054	-0.357334	0.0788393	0.406825
ENSMUSG00000035638.14	Muc20	48.3548	0.510714	0.0788708	0.406825
ENSMUSG00000108573.1	Gm44986	924.583	0.266196	0.0790125	0.407112
ENSMUSG00000097325.2	Gm16897	87.9935	0.656627	0.0791155	0.407174
ENSMUSG00000052229.5	Gpr17	36.3545	0.667088	0.0791966	0.407174
ENSMUSG00000087532.1	Gm15938	22.6762	-0.809687	0.0795406	0.408458
ENSMUSG00000085337.1	Gm15964	514.502	-0.279485	0.0796191	0.408458
ENSMUSG00000043541.16	Casc1	13.3651	1.13242	0.0798123	0.408796
ENSMUSG00000097141.2	Gm10524	9.39599	1.05467	0.0798578	0.408796
ENSMUSG00000022565.15	Plec	10.2606	1.06605	0.080154	0.408969
ENSMUSG00000009281.6	Rarres2	309.332	-0.294668	0.0802587	0.408969
ENSMUSG00000027536.6	Chmp4c	236.923	-0.34309	0.0803017	0.408969
ENSMUSG00000059772.12	Slx1b	56.6801	-0.533975	0.0803155	0.408969
ENSMUSG00000028059.14	Arhgef2	6.86382	1.44972	0.0804653	0.408969
ENSMUSG00000001018.15	Snapin	115.686	-0.405425	0.0805154	0.408969
ENSMUSG00000091237.1	Gm17114	27.539	0.664167	0.0805882	0.408969
ENSMUSG00000086937.1	Gm15063	842.516	-0.432071	0.0806241	0.408969
ENSMUSG00000013495.15	Tmem175	341.563	-0.38556	0.0806763	0.408969
ENSMUSG00000039195.4	1110008P14Rik	363.797	-0.345605	0.0807563	0.408969
ENSMUSG00000032305.14	Fam219b	27.054	-0.706797	0.0809993	0.409761
ENSMUSG00000092386.1	Gm20536	2822.32	-0.229513	0.081155	0.41011
ENSMUSG00000025355.6	Mmp19	72.0477	0.472148	0.0818741	0.413302
ENSMUSG00000042851.17	Zc3h6	39.9825	0.661504	0.0822963	0.414991
ENSMUSG00000085166.1	Gm15522	381.283	-0.295699	0.0829519	0.417762
ENSMUSG00000099931.1	Gm29358	7.87407	-1.19726	0.0830224	0.417762
ENSMUSG00000060034.5	Ctf2	7.09604	-1.38137	0.0834482	0.419458
ENSMUSG00000086503.3	Xist	25.3928	-0.761741	0.0836141	0.419846
ENSMUSG00000090207.2	4930524O07Rik	2859.25	0.279299	0.083722	0.419942
ENSMUSG00000026915.16	Strbp	263.547	-0.357143	0.0838504	0.42014
ENSMUSG00000074922.1	Fam122a	23.112	0.696994	0.0842207	0.421168
ENSMUSG00000085669.1	Gm14817	181.521	-0.361175	0.0842739	0.421168
ENSMUSG00000032185.14	Carm1	1266.56	-0.278871	0.0843227	0.421168
ENSMUSG00000090576.2	Gm17055	66.816	0.434929	0.0845203	0.421423
ENSMUSG00000047656.8	Trpt1	11.0662	1.36639	0.0845519	0.421423
ENSMUSG00000054061.8	Gm9934	9.56808	1.03369	0.0848374	0.422401
ENSMUSG00000068391.8	Chrac1	106.975	0.407913	0.0850438	0.422983
ENSMUSG00000042672.15	Dcst1	60.3935	-0.51635	0.0857012	0.425212
ENSMUSG00000075595.9	Zfp652	143.646	1.30208	0.0857265	0.425212
ENSMUSG00000097057.1	Gm17638	4539.78	-0.260037	0.085849	0.425212
ENSMUSG00000102191.1	Gm36569	38.1382	0.653353	0.0858723	0.425212
ENSMUSG00000104535.1	Gm42686	100.833	0.54707	0.0859413	0.425212
ENSMUSG00000029601.13	Iqcd	9.21961	-1.05235	0.0869319	0.429664
ENSMUSG00000003068.15	Stk11	185.165	-0.326306	0.0870234	0.429667
ENSMUSG00000017412.15	Cacnb4	77.3027	-0.410616	0.0873096	0.43063
ENSMUSG00000078350.11	Smim1	860.792	-0.248297	0.0875908	0.430898
ENSMUSG00000015837.15	Sqstm1	65.6243	-0.505759	0.0876144	0.430898
ENSMUSG00000023017.9	Asic1	357.197	-0.297178	0.0876371	0.430898
ENSMUSG00000044339.12	Alkbh2	9.04445	1.15245	0.0881407	0.432274
ENSMUSG00000069223.10	4930451E10Rik	276.412	-0.355285	0.0881451	0.432274
ENSMUSG00000011658.15	Fuz	1175.66	-0.239606	0.0881911	0.432274
ENSMUSG00000019900.17	Rfx6	20.7619	-0.780208	0.0883624	0.432665
ENSMUSG00000087700.1	Gm15283	1409.53	0.293684	0.0885576	0.433081
ENSMUSG00000039016.4	Timm8b	10.1203	-1.07137	0.0886306	0.433081
ENSMUSG00000066306.13	Numa1	214.011	0.519903	0.0888673	0.43379
ENSMUSG00000027637.3	1110008F13Rik	10.1277	1.27836	0.0890328	0.434054
ENSMUSG00000090322.1	Gm17090	796.165	-0.240865	0.0891869	0.434054
ENSMUSG00000097706.1	E030037K01Rik	108.144	0.410024	0.0891997	0.434054
ENSMUSG00000046447.3	Camk2n1	27.4188	-0.63051	0.0892885	0.434054
ENSMUSG00000085664.1	Atxn7l1os2	31.407	0.652867	0.0894584	0.434434
ENSMUSG00000099851.1	Gm29542	331.583	-0.319089	0.089662	0.434939
ENSMUSG00000035382.8	Pcsk7	35.64	0.57998	0.0897464	0.434939
ENSMUSG00000105709.1	Gm42723	70.7337	-0.636969	0.0903524	0.436937
ENSMUSG00000097288.1	Gm2155	23.4318	0.719006	0.0904221	0.436937
ENSMUSG00000086018.7	Gm13179	120.177	0.360363	0.0904357	0.436937
ENSMUSG00000096549.9	Prickle4	12.6763	-1.06411	0.0905363	0.436976
ENSMUSG00000029165.16	Agbl5	2586.91	-0.306036	0.0906692	0.437172
ENSMUSG00000010175.13	Prox1	19.9659	-0.863432	0.0911365	0.437865
ENSMUSG00000108555.1	Gm18310	458.158	-0.297104	0.0911507	0.437865
ENSMUSG00000108368.1	Gm45053	199.121	-0.364647	0.0911637	0.437865
ENSMUSG00000106412.1	Gm44460	10.3144	1.05647	0.0911833	0.437865
ENSMUSG00000028329.13	Xpa	298.937	-0.293387	0.0913825	0.438377
ENSMUSG00000033948.3	Zswim5	11.6562	0.961226	0.0914963	0.438478
ENSMUSG00000086753.1	Gm15751	673.693	-0.27964	0.0916283	0.438559
ENSMUSG00000086582.1	Gm16272	657.934	0.324719	0.0916987	0.438559
ENSMUSG00000034614.14	Pik3ip1	23.8442	0.671712	0.0921093	0.440078
ENSMUSG00000035431.4	Sstr1	10.0565	1.06881	0.0922192	0.440158
ENSMUSG00000101320.1	Gm28529	136.003	0.385435	0.0923196	0.440193
ENSMUSG00000064065.15	Ipcef1	17.4668	-0.849452	0.092424	0.440247
ENSMUSG00000107276.1	Gm42858	358.869	-0.314032	0.092571	0.440504
ENSMUSG00000038722.17	Bud31	155.067	-0.329549	0.0928665	0.441445
ENSMUSG00000024782.7	Ak3	119.595	-0.372663	0.093001	0.441445
ENSMUSG00000003813.15	Rad23a	816.84	-0.276619	0.0930488	0.441445
ENSMUSG00000024160.16	Spsb3	511.158	-0.247058	0.0932832	0.442114
ENSMUSG00000046897.16	Zfp740	8.22248	1.15023	0.0934752	0.44258
ENSMUSG00000032068.14	Plet1	78.2992	-0.495149	0.0936083	0.442767
ENSMUSG00000034175.13	Rhbdd3	602.085	-0.262643	0.0937144	0.442805
ENSMUSG00000028962.14	Slc4a2	81.2392	-0.445111	0.0939528	0.442805
ENSMUSG00000037110.19	Ralgapa2	6.99359	-1.20074	0.0939651	0.442805
ENSMUSG00000097892.2	Gm26801	9.90784	1.03095	0.0939908	0.442805
ENSMUSG00000032504.15	Pdcd6ip	8.40166	1.07109	0.0942053	0.443017
ENSMUSG00000030494.13	Rhpn2	6.80517	-1.26602	0.0943877	0.443017
ENSMUSG00000103649.1	Gm37768	90.9931	-0.417887	0.094453	0.443017
ENSMUSG00000026309.14	Ilkap	19.6636	0.7718	0.0944574	0.443017
ENSMUSG00000054057.2	A930004D18Rik	11.9593	-1.04154	0.0945258	0.443017
ENSMUSG00000005533.10	Igf1r	6.89832	1.19804	0.0946059	0.443017
ENSMUSG00000026199.17	Ankzf1	112.752	-0.368922	0.0948736	0.443017
ENSMUSG00000110060.1	RP23-64O4.4	27.4333	-0.66395	0.0948845	0.443017
ENSMUSG00000056851.13	Pcbp2	159.509	-0.357182	0.0948884	0.443017
ENSMUSG00000109491.1	Gm15396	130.833	1.3155	0.0949724	0.443017
ENSMUSG00000025574.13	Tk1	54.7598	0.519109	0.0951233	0.443243
ENSMUSG00000086796.1	4932702P03Rik	215.74	-0.371845	0.0954337	0.443243
ENSMUSG00000055188.12	Rbm3os	946.434	-0.272955	0.0955212	0.443243
ENSMUSG00000085282.8	Gm15663	21.308	0.706974	0.0955342	0.443243
ENSMUSG00000041629.7	Fam104a	299.283	-0.274223	0.0955529	0.443243
ENSMUSG00000110350.1	RP23-218K15.7	37623.6	-0.220814	0.0955831	0.443243
ENSMUSG00000063235.16	Ptpmt1	612.943	-0.281903	0.0959256	0.443895
ENSMUSG00000039148.4	Sart1	11.4763	0.991613	0.0959926	0.443895
ENSMUSG00000022723.15	Crybg3	417.341	-0.277256	0.0960051	0.443895
ENSMUSG00000107577.1	Gm44103	453.57	-0.273961	0.0961016	0.443907
ENSMUSG00000073728.10	Tmem51os1	157.3	0.394736	0.0964922	0.444997
ENSMUSG00000026121.13	Sema4c	9.51935	1.06321	0.0965257	0.444997
ENSMUSG00000024413.13	Npc1	99.256	-0.461559	0.0968152	0.445897
ENSMUSG00000023944.14	Hsp90ab1	57.7729	0.473754	0.0969937	0.446284
ENSMUSG00000029556.12	Hnf1a	50.3674	-0.474109	0.0972413	0.446988
ENSMUSG00000032096.15	Arcn1	6.75305	-1.35102	0.0973917	0.44702
ENSMUSG00000021238.10	Aldh6a1	8.85857	-1.1585	0.0974559	0.44702
ENSMUSG00000085651.1	Gm11695	7.01593	-1.32581	0.0975315	0.44702
ENSMUSG00000086327.1	Slfn5os	75.2946	1.15527	0.0977394	0.447098
ENSMUSG00000101867.1	C78334	110.053	0.396603	0.0977944	0.447098
ENSMUSG00000013973.12	Dedd	132.875	-0.387227	0.0979129	0.447098
ENSMUSG00000037321.17	Tap1	23.7067	0.896073	0.0980098	0.447098
ENSMUSG00000003134.10	Tbc1d8	120.138	-0.373339	0.0980212	0.447098
ENSMUSG00000087024.1	B230119M05Rik	8.70153	1.05293	0.0984422	0.448087
ENSMUSG00000038047.18	Haus6	9.80934	-1.07421	0.0984489	0.448087
ENSMUSG00000074141.13	Il4i1	56.3694	-0.464506	0.0985223	0.448087
ENSMUSG00000038520.15	Tbc1d17	726.475	0.99177	0.0987065	0.448494
ENSMUSG00000040714.14	Klc3	157.385	-0.3222	0.0988781	0.448842
ENSMUSG00000033486.14	Catsper2	18.4138	0.979788	0.0990901	0.449337
ENSMUSG00000090863.1	A530084C06Rik	88.4962	1.05596	0.0992462	0.449337
ENSMUSG00000024400.15	Wdr33	115.245	-0.372945	0.0992722	0.449337
ENSMUSG00000021408.14	Ripk1	10.4695	1.00239	0.0996194	0.450478
ENSMUSG00000104597.1	B230334C09Rik	42.6367	-0.519095	0.0997938	0.450728
ENSMUSG00000031666.15	Rbl2	87.2076	-0.376894	0.0998653	0.450728
ENSMUSG00000026626.11	Ppp2r5a	51.6011	-0.499885	0.100133	0.451507
ENSMUSG00000074782.3	4833422C13Rik	42.875	-0.64559	0.100478	0.452629
ENSMUSG00000089819.1	Gm15679	31.0058	-0.587691	0.100674	0.45308
ENSMUSG00000073676.4	Hspe1	25.1304	0.669404	0.100969	0.453294
ENSMUSG00000037509.19	Arhgef4	25.0629	0.616002	0.101003	0.453294
ENSMUSG00000004221.16	Ikbkg	433.391	-0.275404	0.101009	0.453294
ENSMUSG00000036591.15	Arhgap21	6.80989	1.13704	0.101361	0.454381
ENSMUSG00000032295.15	Man2c1	38.1533	-0.579523	0.10146	0.454381
ENSMUSG00000012405.15	Rpl15	158.788	-0.326604	0.101624	0.454381
ENSMUSG00000103651.1	Gm37206	245.927	-0.306959	0.101724	0.454381
ENSMUSG00000028703.14	Lrrc41	12.7891	1.06085	0.101731	0.454381
ENSMUSG00000005936.18	Kctd20	10.5917	-1.00733	0.101987	0.454535
ENSMUSG00000053877.12	Srcap	46.1069	0.504566	0.102003	0.454535
ENSMUSG00000046408.13	1700067K01Rik	16.8985	-0.75088	0.102054	0.454535
ENSMUSG00000025354.4	Dnajc14	974.775	-0.245079	0.102373	0.455526
ENSMUSG00000102864.1	Gm37634	14.76	-0.821971	0.103113	0.458257
ENSMUSG00000069136.4	A130006I12Rik	10.7599	1.06786	0.103191	0.458257
ENSMUSG00000028850.2	Gpatch3	44.4533	-0.516197	0.103277	0.458257
ENSMUSG00000058586.11	Serhl	1407.06	-0.238282	0.103391	0.45833
ENSMUSG00000051557.15	Pusl1	509.044	-0.257316	0.103605	0.458852
ENSMUSG00000023050.8	Map3k12	2746.08	-0.245091	0.103748	0.459055
ENSMUSG00000052852.7	Reep1	6.57436	-1.26631	0.103985	0.459671
ENSMUSG00000087231.7	E230016M11Rik	714.715	0.230808	0.104256	0.460441
ENSMUSG00000086241.2	4930483K19Rik	235.413	-0.284886	0.104455	0.460889
ENSMUSG00000025470.11	Zfp511	13.6878	0.81361	0.104635	0.461251
ENSMUSG00000041583.8	Obox6	13.9478	-0.850002	0.104753	0.461341
ENSMUSG00000087261.2	Gm15477	41.9592	0.577016	0.105994	0.466376
ENSMUSG00000038770.17	Kpna7	732.074	-0.248809	0.106868	0.469751
ENSMUSG00000006310.10	Zbtb32	25.2169	-0.755087	0.10696	0.469751
ENSMUSG00000036120.9	Rfxank	554.989	-0.255157	0.10709	0.469887
ENSMUSG00000005237.14	Dnah2	10.0889	-0.958852	0.107198	0.469922
ENSMUSG00000098266.1	Gm27516	6.5196	1.32559	0.107344	0.470127
ENSMUSG00000038128.6	Camk4	7.41156	-1.25966	0.107475	0.470265
ENSMUSG00000028619.15	Tceanc2	2532.47	-0.225008	0.107693	0.470784
ENSMUSG00000085042.7	Abhd11os	61.9445	-0.434992	0.107816	0.470884
ENSMUSG00000000915.15	Hip1r	509.873	0.322376	0.108173	0.472008
ENSMUSG00000092349.1	Platr17	6.84177	-1.25005	0.108299	0.472122
ENSMUSG00000037098.17	Rab11fip3	25.8454	-0.602761	0.108702	0.473444
ENSMUSG00000066568.12	Lsm14a	9.12105	1.12369	0.109255	0.475021
ENSMUSG00000039367.9	Sec24c	51.963	-0.548109	0.109331	0.475021
ENSMUSG00000022037.14	Clu	29.2339	0.706764	0.109407	0.475021
ENSMUSG00000040234.16	Tm7sf3	249.866	-0.321258	0.109494	0.475021
ENSMUSG00000020612.16	Prkar1a	10.7781	0.941101	0.109807	0.475021
ENSMUSG00000040350.15	Trim7	279.547	-0.281875	0.109839	0.475021
ENSMUSG00000031370.12	Zrsr2	26.1268	0.595282	0.109884	0.475021
ENSMUSG00000031782.14	Coq9	8.56919	1.0055	0.109948	0.475021
ENSMUSG00000045377.5	Tmem88	461.178	-0.268248	0.109968	0.475021
ENSMUSG00000064351.1	mt-Co1	19.0573	0.713348	0.110276	0.475916
ENSMUSG00000068856.3	Sf3b4	21.2791	-0.697994	0.110478	0.476013
ENSMUSG00000020375.9	Rufy1	8.09415	1.06816	0.110606	0.476013
ENSMUSG00000030590.15	Fam98c	11.4846	0.982189	0.110675	0.476013
ENSMUSG00000080727.2	C920021L13Rik	96.5345	0.362711	0.110795	0.476013
ENSMUSG00000055061.5	4931431C16Rik	186.114	-0.333197	0.110801	0.476013
ENSMUSG00000100156.1	Gm29053	7.62878	-1.10299	0.110955	0.47624
ENSMUSG00000024143.14	Rhoq	186.121	-0.318323	0.111513	0.478013
ENSMUSG00000020255.8	D10Wsu102e	1308.39	-0.354199	0.11157	0.478013
ENSMUSG00000063511.11	Snrnp70	20.5227	0.678201	0.112014	0.479479
ENSMUSG00000029771.12	Irf5	741.944	-0.240183	0.112519	0.481106
ENSMUSG00000024941.8	Scyl1	57.1471	0.486375	0.112704	0.481106
ENSMUSG00000000693.10	Loxl3	208.258	-0.281588	0.112704	0.481106
ENSMUSG00000097554.1	Gm26825	26171	-0.219357	0.112801	0.481106
ENSMUSG00000054116.1	E130116L18Rik	52.9649	0.606653	0.112948	0.481209
ENSMUSG00000097331.1	F420014N23Rik	1147.57	-0.22432	0.113028	0.481209
ENSMUSG00000092365.2	BC023719	74.7722	0.567696	0.113304	0.481824
ENSMUSG00000006575.14	Rundc3a	141.029	-0.315558	0.113376	0.481824
ENSMUSG00000086894.2	Gm15708	179.401	-0.39456	0.113594	0.481874
ENSMUSG00000086844.1	B230206H07Rik	1165.28	-0.264564	0.113594	0.481874
ENSMUSG00000034463.3	Scara3	9.04274	1.14907	0.113721	0.481874
ENSMUSG00000024914.16	Drap1	11.8538	0.967448	0.113928	0.481874
ENSMUSG00000035125.10	Gcfc2	90.1657	-0.379492	0.114069	0.481874
ENSMUSG00000087017.7	4930417H01Rik	239.194	-0.31545	0.114073	0.481874
ENSMUSG00000021518.3	Ptdss1	131.829	-0.340121	0.114101	0.481874
ENSMUSG00000109599.1	RP24-194N4.6	14.0399	0.881028	0.114229	0.481931
ENSMUSG00000055676.4	Gm5069	19.6493	0.692903	0.114385	0.481931
ENSMUSG00000034259.7	Exosc4	13.4345	-0.853287	0.11442	0.481931
ENSMUSG00000086816.1	Gm16726	736.032	-0.288883	0.11465	0.482102
ENSMUSG00000090939.1	Gm17147	13.1478	-0.873008	0.114685	0.482102
ENSMUSG00000049241.5	Hcar1	26.3156	-0.664803	0.114767	0.482102
ENSMUSG00000038352.15	Arl5c	22.1523	-0.681219	0.115069	0.482943
ENSMUSG00000042133.16	Ppig	12.8916	0.879457	0.115551	0.48403
ENSMUSG00000032615.14	Nt5m	371.372	-0.362511	0.115722	0.48403
ENSMUSG00000026969.3	Fam166a	833.601	-0.252119	0.115755	0.48403
ENSMUSG00000105881.1	4932422M17Rik	54.9562	-0.446073	0.115779	0.48403
ENSMUSG00000056888.11	Glipr1	391.688	-0.283182	0.11584	0.48403
ENSMUSG00000022960.12	Donson	409.01	-0.268296	0.116294	0.485174
ENSMUSG00000087250.2	Usp46os1	32.9841	-0.52968	0.116336	0.485174
ENSMUSG00000026347.13	Tmem163	43.7312	0.494311	0.116421	0.485174
ENSMUSG00000097777.7	Gm16794	127.038	0.336135	0.116706	0.485932
ENSMUSG00000003868.14	Ruvbl2	174.109	0.393677	0.116881	0.486044
ENSMUSG00000084948.1	1700061H18Rik	223.252	-0.461622	0.116991	0.486044
ENSMUSG00000027109.16	Sp3	31.5128	0.629472	0.117045	0.486044
ENSMUSG00000035569.16	Ankrd11	29.2805	0.745635	0.117146	0.486044
ENSMUSG00000031577.10	Tti2	1355.93	-0.229354	0.117247	0.486044
ENSMUSG00000049985.14	Ankrd55	23.071	-0.790224	0.117573	0.486482
ENSMUSG00000040430.18	Pitpnc1	7.99506	1.09715	0.117603	0.486482
ENSMUSG00000084960.1	B430010I23Rik	261.396	-0.342734	0.117661	0.486482
ENSMUSG00000090330.2	9130221H12Rik	1782.7	-0.234967	0.117827	0.486744
ENSMUSG00000097157.1	Gm26512	7.39294	1.31535	0.118184	0.487154
ENSMUSG00000068329.12	Htra2	701.236	0.313393	0.118301	0.487154
ENSMUSG00000094962.1	Gm21954	30.7189	-0.800198	0.118372	0.487154
ENSMUSG00000087552.2	Gm15819	94.3103	0.37627	0.118544	0.487154
ENSMUSG00000092220.1	Gm20528	537.408	-0.263079	0.118611	0.487154
ENSMUSG00000062480.11	Acat3	1677.52	-0.230744	0.118625	0.487154
ENSMUSG00000087406.1	E130215H24Rik	9.65444	1.06334	0.118647	0.487154
ENSMUSG00000029397.15	Rchy1	18.8146	0.668563	0.118888	0.487358
ENSMUSG00000091985.1	Gm17354	219.754	-0.283565	0.118955	0.487358
ENSMUSG00000020661.15	Dnmt3a	30.501	-0.5958	0.119066	0.487358
ENSMUSG00000050043.16	Tmx2	110.526	0.392463	0.119231	0.487358
ENSMUSG00000087633.1	Gm14455	6.95114	1.20471	0.119288	0.487358
ENSMUSG00000052656.12	Rnf103	11.3196	0.945706	0.119315	0.487358
ENSMUSG00000097294.1	Gm26888	664.925	-0.337198	0.119513	0.487405
ENSMUSG00000040354.14	Mars	182.279	-0.286766	0.119533	0.487405
ENSMUSG00000079357.8	Gm11100	638.333	-0.241624	0.119957	0.488559
ENSMUSG00000037432.15	Fer1l5	247.107	-0.278082	0.120047	0.488559
ENSMUSG00000090034.1	Gm15917	31.2584	-0.622669	0.120126	0.488559
ENSMUSG00000022443.16	Myh9	15.9801	0.916575	0.120365	0.488689
ENSMUSG00000024925.10	Rnaseh2c	481.329	-0.260812	0.120636	0.488689
ENSMUSG00000002307.15	Daxx	6.68439	1.18385	0.120782	0.488689
ENSMUSG00000029028.14	Lrrc47	288.593	-0.338511	0.120908	0.488689
ENSMUSG00000085604.1	Dhx58os	111.417	0.48196	0.12096	0.488689
ENSMUSG00000085762.1	Lrrc75aos2	95.2444	-0.462364	0.120991	0.488689
ENSMUSG00000049112.9	Oxtr	19.2733	0.697586	0.120991	0.488689
ENSMUSG00000097885.7	5031434O11Rik	18.7854	0.771072	0.121008	0.488689
ENSMUSG00000108574.1	Gm44981	13.6401	0.849043	0.121107	0.488689
ENSMUSG00000039985.14	Fam60a	29.9466	-0.590858	0.121191	0.488689
ENSMUSG00000002885.14	Adgre5	32.6999	0.637957	0.121478	0.489429
ENSMUSG00000032115.13	Hyou1	8.8399	0.974405	0.121705	0.489928
ENSMUSG00000087669.1	Gm11724	32.1814	0.685697	0.122192	0.491471
ENSMUSG00000026427.16	Eif2d	42.8685	0.648831	0.122435	0.492027
ENSMUSG00000097715.1	Gpr137b-ps	985.011	-0.354477	0.122547	0.49206
ENSMUSG00000032064.17	Dixdc1	8.23238	-1.06273	0.122812	0.492706
ENSMUSG00000084658.1	Gm22721	100.608	0.371322	0.123518	0.494696
ENSMUSG00000109128.1	Gm45022	314.838	-0.293345	0.123658	0.494696
ENSMUSG00000024219.15	Anks1	8.83518	0.962355	0.123717	0.494696
ENSMUSG00000064345.1	mt-Nd2	23.9183	-0.731835	0.123726	0.494696
ENSMUSG00000105945.1	Gm43570	16.0815	0.860349	0.123832	0.4947
ENSMUSG00000020775.13	Mrpl38	37.1892	-0.506244	0.12421	0.49473
ENSMUSG00000026941.16	Mamdc4	46.2664	-0.473788	0.124372	0.49473
ENSMUSG00000087177.7	E130307A14Rik	363.648	-0.247081	0.124525	0.49473
ENSMUSG00000087486.1	Gm11723	13.4732	1.09979	0.124572	0.49473
ENSMUSG00000056116.18	H2-T22	155.702	-0.337635	0.12459	0.49473
ENSMUSG00000090307.7	1700071M16Rik	296.633	1.09163	0.124782	0.49473
ENSMUSG00000024370.16	Cdc23	51.9691	0.520776	0.124795	0.49473
ENSMUSG00000086234.3	Usp46os2	110.514	-0.344679	0.124818	0.49473
ENSMUSG00000085720.8	Gm7854	24.7459	0.624528	0.124933	0.49473
ENSMUSG00000031145.15	Prickle3	510.221	-0.310954	0.12495	0.49473
ENSMUSG00000005362.14	Crbn	239.989	-0.264836	0.12499	0.49473
ENSMUSG00000030264.14	Thumpd3	20.4971	-0.904554	0.125226	0.495248
ENSMUSG00000031906.8	Smpd3	8.29038	-1.03886	0.126069	0.498169
ENSMUSG00000072571.2	Tmem253	23.2763	-0.625263	0.126178	0.498183
ENSMUSG00000067085.1	Gm10197	266.475	0.318923	0.1266	0.498728
ENSMUSG00000097310.1	A930038B10Rik	21.4107	-0.65988	0.126617	0.498728
ENSMUSG00000097344.1	Gm26732	14.8271	0.935201	0.126711	0.498728
ENSMUSG00000108402.1	9430064I24Rik	1737.48	-0.264811	0.126738	0.498728
ENSMUSG00000105218.4	Gm43248	10.5377	-1.1118	0.127106	0.499761
ENSMUSG00000046027.17	Stard5	203.833	1.4627	0.127355	0.500115
ENSMUSG00000097414.1	B130046B21Rik	1537.24	-0.268037	0.127408	0.500115
ENSMUSG00000104822.1	Gm42967	388.273	-0.304106	0.127904	0.500682
ENSMUSG00000101029.1	Gm29439	62.0675	1.52695	0.127931	0.500682
ENSMUSG00000087142.7	Gm12454	97.0896	1.30918	0.127957	0.500682
ENSMUSG00000022210.6	Dhrs4	12.8326	-0.900111	0.127976	0.500682
ENSMUSG00000097457.1	2310031A07Rik	724.142	-0.259531	0.128507	0.502232
ENSMUSG00000085984.7	1700001G11Rik	264.993	0.267556	0.128584	0.502232
ENSMUSG00000030779.15	Rbbp6	17.7538	-0.710092	0.128695	0.502251
ENSMUSG00000028461.12	Ccdc107	15.6028	0.882109	0.129032	0.50315
ENSMUSG00000026238.14	Ptma	35.1566	0.558393	0.129297	0.503365
ENSMUSG00000019897.8	Ccdc59	40.6557	0.45948	0.1293	0.503365
ENSMUSG00000060771.14	Tsga10	10.2174	-1.04052	0.129568	0.503993
ENSMUSG00000085081.1	Rptoros	63.3297	0.421074	0.129941	0.504854
ENSMUSG00000109398.2	Gm3854	10.7063	-0.912627	0.130003	0.504854
ENSMUSG00000048429.10	1810026J23Rik	208.246	-0.265674	0.1302	0.505073
ENSMUSG00000097817.2	Gm26810	87.5684	0.408003	0.130273	0.505073
ENSMUSG00000097381.1	A230087F16Rik	556.495	0.241631	0.130675	0.50609
ENSMUSG00000074178.2	Gm10638	40.1854	0.516269	0.130766	0.50609
ENSMUSG00000014444.16	Piezo1	14.6417	-0.77387	0.130856	0.50609
ENSMUSG00000101674.6	4930444A19Rik	115.944	0.332454	0.131169	0.506786
ENSMUSG00000086289.3	Gm16933	641.7	0.383254	0.13125	0.506786
ENSMUSG00000035047.9	Kri1	329.321	-0.247264	0.131619	0.507029
ENSMUSG00000029148.15	Nrbp1	15.7023	0.733568	0.131806	0.507029
ENSMUSG00000090625.1	Gm20721	57400.8	-0.21259	0.131829	0.507029
ENSMUSG00000104796.1	Gm44354	36.0711	0.501287	0.131889	0.507029
ENSMUSG00000086905.1	Gm13716	10.0955	1.08509	0.131907	0.507029
ENSMUSG00000022881.14	Rfc4	23.1931	-0.665901	0.131989	0.507029
ENSMUSG00000029038.9	Ssu72	87.3603	-0.4048	0.132224	0.507029
ENSMUSG00000032607.12	Amt	61.47	-0.401728	0.13246	0.507029
ENSMUSG00000031970.16	Dbndd1	62.8723	-0.443583	0.132474	0.507029
ENSMUSG00000062646.12	Ganc	126.287	0.311662	0.132551	0.507029
ENSMUSG00000086360.1	Gm16214	605.521	0.243105	0.13294	0.507029
ENSMUSG00000052364.4	B630019K06Rik	8.81242	0.973132	0.132953	0.507029
ENSMUSG00000026643.16	Nmt2	13.8342	-0.807063	0.132967	0.507029
ENSMUSG00000106451.1	Gm42934	43.8166	0.483732	0.133042	0.507029
ENSMUSG00000084128.10	Esrp2	83.6211	0.386348	0.133103	0.507029
ENSMUSG00000060098.11	Prmt7	39.2382	-0.545313	0.133165	0.507029
ENSMUSG00000014294.4	Ndufa2	12.8101	-0.792673	0.133402	0.507029
ENSMUSG00000085563.2	2210411M09Rik	357.083	-0.26867	0.133492	0.507029
ENSMUSG00000020671.8	Rab10	82.0621	-0.378197	0.133503	0.507029
ENSMUSG00000041966.18	Dcaf17	35.0421	-0.52694	0.133577	0.507029
ENSMUSG00000085169.1	Gm10785	350.272	-0.288132	0.133623	0.507029
ENSMUSG00000084998.1	Gm16279	616.883	-0.244172	0.133734	0.507029
ENSMUSG00000015467.14	Egfl8	66.0641	-0.468873	0.13383	0.507029
ENSMUSG00000026083.12	Eif5b	230.217	-0.304472	0.133932	0.507029
ENSMUSG00000055323.5	Gm9967	7.15598	-1.11197	0.134011	0.507029
ENSMUSG00000029238.11	Clock	7.54509	1.08115	0.134157	0.507029
ENSMUSG00000005609.16	Ctr9	9.28855	-0.976407	0.134207	0.507029
ENSMUSG00000097573.2	G730003C15Rik	30.1535	-0.53025	0.134496	0.507715
ENSMUSG00000041035.8	Gm17018	429.486	-0.254633	0.134633	0.507828
ENSMUSG00000030216.12	Wbp11	14.6599	-0.891258	0.134921	0.508356
ENSMUSG00000106663.1	Gm42839	115.42	0.346173	0.13506	0.508356
ENSMUSG00000022064.9	Pibf1	41.5623	0.505408	0.135096	0.508356
ENSMUSG00000109754.1	RP23-434L22.2	3153.99	-0.306536	0.135742	0.509767
ENSMUSG00000020718.12	Polg2	7.21188	1.18228	0.135835	0.509767
ENSMUSG00000021340.12	Gpld1	275.542	-0.277194	0.135871	0.509767
ENSMUSG00000097788.1	Gm16596	146.093	0.382096	0.135905	0.509767
ENSMUSG00000108353.1	Gm45205	165.126	0.356806	0.13601	0.509767
ENSMUSG00000050373.13	Snx21	121.79	-0.335571	0.136143	0.509864
ENSMUSG00000046806.13	3110062M04Rik	709.623	0.348572	0.136285	0.509881
ENSMUSG00000097681.1	Gm26643	221.067	0.261562	0.136467	0.509881
ENSMUSG00000027714.11	Exosc9	16.5116	0.86576	0.136471	0.509881
ENSMUSG00000104950.1	4833413G10Rik	93.3025	-0.342314	0.13663	0.510071
ENSMUSG00000052926.15	Rnaseh2a	1211.38	-0.205592	0.136903	0.510686
ENSMUSG00000103723.1	Gm37095	9.87367	-0.954325	0.137215	0.511191
ENSMUSG00000026103.14	Gls	13.2949	0.934695	0.137347	0.511191
ENSMUSG00000018068.13	Ints2	19.9718	0.731737	0.137436	0.511191
ENSMUSG00000024959.13	Bad	164.792	-0.304168	0.13747	0.511191
ENSMUSG00000110062.1	AC122844.3	14.1981	0.765676	0.137797	0.512002
ENSMUSG00000027857.10	Tshb	10.3823	-1.0349	0.138054	0.512509
ENSMUSG00000084849.1	Gm16105	7.73884	-1.14013	0.13815	0.512509
ENSMUSG00000107999.1	Gm44123	196.926	0.314755	0.138318	0.512732
ENSMUSG00000049659.15	Aftph	8.01444	1.07757	0.138575	0.512934
ENSMUSG00000024371.14	C2	83.6248	-0.359365	0.13859	0.512934
ENSMUSG00000001127.12	Araf	12.7096	-0.848814	0.138718	0.512982
ENSMUSG00000026277.13	Stk25	173.818	-0.312083	0.13882	0.512982
ENSMUSG00000084925.7	1810062O18Rik	137.899	-0.309962	0.139237	0.514122
ENSMUSG00000026005.15	Rpe	34.3779	0.630964	0.139364	0.51419
ENSMUSG00000097658.1	Gm16755	1165.48	-0.241778	0.139651	0.51476
ENSMUSG00000050908.12	Tvp23a	863.611	-0.237253	0.139736	0.51476
ENSMUSG00000028709.3	Mob3c	10.4039	0.851605	0.140098	0.51539
ENSMUSG00000018678.13	Sp2	14.8694	0.747993	0.140125	0.51539
ENSMUSG00000093467.1	Gm20659	538.547	-0.236122	0.140487	0.516127
ENSMUSG00000051650.10	B3gnt2	40.1243	-0.48458	0.140562	0.516127
ENSMUSG00000079491.9	H2-T10	530.23	-0.236093	0.140653	0.516127
ENSMUSG00000101438.1	Gm19412	2952.7	0.304573	0.141594	0.51888
ENSMUSG00000097204.2	Gm17690	560.028	-0.265054	0.141725	0.51888
ENSMUSG00000104283.1	Gm37459	303.55	-0.304228	0.141739	0.51888
ENSMUSG00000074203.4	G430095P16Rik	74.2111	0.458366	0.141842	0.51888
ENSMUSG00000018168.8	Ikzf3	194.165	-0.403419	0.142074	0.519327
ENSMUSG00000089745.1	1810008B01Rik	589.992	0.242251	0.142231	0.519498
ENSMUSG00000031637.13	Lrp2bp	144.276	0.424296	0.142422	0.519569
ENSMUSG00000049502.16	Dtx3l	128.839	0.372669	0.14247	0.519569
ENSMUSG00000042451.12	Mybph	388.205	-0.251764	0.142789	0.520332
ENSMUSG00000085982.1	9530051G07Rik	18.5937	-0.67114	0.143057	0.520908
ENSMUSG00000037845.14	Fdxacb1	9.01487	-1.03074	0.143485	0.521836
ENSMUSG00000039842.15	Mcph1	12.5454	-0.86129	0.143532	0.521836
ENSMUSG00000039599.15	Fam149b	13.5842	0.870808	0.143803	0.522419
ENSMUSG00000018405.7	Mrm1	84.4824	0.393969	0.143978	0.522653
ENSMUSG00000087301.7	Gm13629	156.834	0.35228	0.144118	0.52276
ENSMUSG00000000326.12	Comt	43.7398	0.51641	0.144238	0.522793
ENSMUSG00000086216.1	Gm13610	905.459	-0.264631	0.14448	0.523271
ENSMUSG00000041355.13	Ssr2	390.301	-0.254026	0.144806	0.523684
ENSMUSG00000090069.2	E430024P14Rik	478.073	0.254755	0.144825	0.523684
ENSMUSG00000044350.14	Lacc1	21.8199	0.613676	0.145001	0.523684
ENSMUSG00000033364.13	Usp37	84.18	-0.35043	0.145037	0.523684
ENSMUSG00000080715.1	Gm5406	145.954	-0.303258	0.145355	0.52443
ENSMUSG00000053293.9	Pom121	42.0557	-0.503287	0.145566	0.524791
ENSMUSG00000020287.15	Mpg	36.4659	-0.469719	0.145867	0.524799
ENSMUSG00000102717.1	Gm37759	39.4218	1.73137	0.145966	0.524799
ENSMUSG00000083907.2	Plk-ps1	35.387	-0.507148	0.146152	0.524799
ENSMUSG00000109904.1	RP23-462D5.5	18.9939	0.709917	0.146182	0.524799
ENSMUSG00000087381.8	Gm16008	160.351	1.23968	0.146262	0.524799
ENSMUSG00000022489.5	Pde1b	28.2197	-0.575643	0.146282	0.524799
ENSMUSG00000029310.13	Nudt9	12.2706	-0.779304	0.146345	0.524799
ENSMUSG00000028251.5	Tstd3	9.15439	-0.926058	0.146571	0.525182
ENSMUSG00000078552.10	Dcdc2b	412.481	-0.225767	0.146748	0.525182
ENSMUSG00000079492.2	Gm11127	10.8683	0.986422	0.146784	0.525182
ENSMUSG00000046079.16	Lrrc8d	14.8448	0.879234	0.147285	0.526105
ENSMUSG00000049728.14	Zfp668	89.7305	0.363432	0.147334	0.526105
ENSMUSG00000032534.16	Cep63	327.633	-0.291813	0.147392	0.526105
ENSMUSG00000099757.1	BE692007	231.783	0.96884	0.147487	0.526105
ENSMUSG00000084803.8	5830444B04Rik	7.03961	-1.06644	0.147639	0.526116
ENSMUSG00000097904.1	Gm26711	47.7417	0.505763	0.147883	0.526116
ENSMUSG00000017670.16	Elmo2	9.01046	-0.961884	0.147898	0.526116
ENSMUSG00000017007.9	Rbpjl	11.3134	0.901712	0.148186	0.526116
ENSMUSG00000038538.17	Ubn2	8.35116	0.919706	0.148226	0.526116
ENSMUSG00000034035.18	Ccdc17	57.4463	-0.417204	0.148263	0.526116
ENSMUSG00000097405.1	D630044L22Rik	321.429	0.295317	0.148269	0.526116
ENSMUSG00000096988.1	A930029G22Rik	54.9794	0.448522	0.148569	0.526351
ENSMUSG00000086529.1	Acss2os	69.2963	-0.370977	0.148591	0.526351
ENSMUSG00000106464.1	C130083M11Rik	107.218	-0.444698	0.148669	0.526351
ENSMUSG00000036748.15	Cuedc2	243.584	-0.258245	0.148923	0.526856
ENSMUSG00000103864.1	Gm37415	73.8666	0.354061	0.149083	0.527026
ENSMUSG00000073758.10	Sh3d21	68.8577	-0.369065	0.149348	0.52757
ENSMUSG00000001323.17	Srr	1910.16	-0.198203	0.149873	0.528832
ENSMUSG00000038539.15	Atf5	159.956	0.33179	0.149929	0.528832
ENSMUSG00000022768.15	Ccdc116	39.7403	0.527885	0.150158	0.529244
ENSMUSG00000098914.1	Gm27747	30.1514	-0.565777	0.150386	0.529347
ENSMUSG00000092482.1	Gm20531	326.38	0.264986	0.150411	0.529347
ENSMUSG00000027523.19	Gnas	43.2425	0.482008	0.150675	0.529599
ENSMUSG00000028467.15	Gba2	216.959	-0.272863	0.150903	0.529599
ENSMUSG00000079511.8	Gm42688	7.97575	-1.1449	0.150941	0.529599
ENSMUSG00000029004.15	Kmt2e	30.9941	-0.537151	0.150975	0.529599
ENSMUSG00000025241.15	Fyco1	7.6748	1.00255	0.151062	0.529599
ENSMUSG00000037531.8	Mrpl47	964.893	-0.203293	0.15121	0.529599
ENSMUSG00000038742.6	Angptl6	249.727	-0.267354	0.151302	0.529599
ENSMUSG00000034566.10	Atp5h	6.5353	1.06361	0.151378	0.529599
ENSMUSG00000090266.10	Mettl23	1344.84	-0.197423	0.151687	0.530288
ENSMUSG00000040785.18	Ttc3	99.9153	0.337111	0.151957	0.530493
ENSMUSG00000110357.1	RP23-345D18.4	119.902	0.423042	0.151994	0.530493
ENSMUSG00000003360.14	Ddx23	9.14105	0.958663	0.152129	0.530493
ENSMUSG00000052403.11	Fcnaos	40.2551	0.668018	0.152266	0.530493
ENSMUSG00000044624.6	Gm4922	12.0023	-0.905368	0.152306	0.530493
ENSMUSG00000040631.7	Dok4	173.941	-0.318118	0.152458	0.53063
ENSMUSG00000051427.14	Ccdc157	30.2085	-0.548599	0.152694	0.531062
ENSMUSG00000105960.1	6330410L21Rik	10.4841	-0.867041	0.152888	0.531344
ENSMUSG00000085962.8	Gm16984	707.971	-0.242398	0.153382	0.532669
ENSMUSG00000031788.13	Kifc3	20.2988	-0.671254	0.15368	0.533313
ENSMUSG00000107368.1	Gm42574	586.174	-0.22568	0.153911	0.533725
ENSMUSG00000034075.10	Zdhhc5	147.739	-0.346041	0.154248	0.534465
ENSMUSG00000087221.3	BC037032	152.483	0.339289	0.154351	0.534465
ENSMUSG00000066036.14	Ubr4	10.9512	0.893852	0.154706	0.534927
ENSMUSG00000085853.1	Gm12167	25.5283	1.80852	0.154814	0.534927
ENSMUSG00000090290.1	Gm17296	30.6551	-0.548578	0.154823	0.534927
ENSMUSG00000025104.13	Hdgfrp3	33.2534	0.568186	0.155131	0.535598
ENSMUSG00000035126.19	Wdr78	23.6127	0.571137	0.155385	0.536085
ENSMUSG00000086773.1	Gm16192	93.6684	-0.398169	0.155648	0.536599
ENSMUSG00000040536.15	Necab1	55.8629	-0.487745	0.155832	0.536842
ENSMUSG00000097764.1	Gm26635	109.771	-0.328246	0.156107	0.537399
ENSMUSG00000057177.12	Gsk3a	307.739	-0.230855	0.156316	0.537727
ENSMUSG00000097189.1	Gm26594	20.4884	-0.598329	0.156548	0.538134
ENSMUSG00000004535.12	Tax1bp1	10.3578	0.818608	0.15673	0.538368
ENSMUSG00000029467.15	Atp2a2	19.1463	0.645928	0.156964	0.53875
ENSMUSG00000031402.12	Mpp1	23.4928	-0.603776	0.157089	0.53875
ENSMUSG00000034973.16	Dopey1	676.5	-0.240866	0.157294	0.53875
ENSMUSG00000098912.7	1500004A13Rik	646.704	-0.214262	0.157401	0.53875
ENSMUSG00000086052.1	Gm11802	100.997	0.320361	0.157435	0.53875
ENSMUSG00000056880.12	Gadl1	154.725	0.286975	0.157793	0.53875
ENSMUSG00000069094.12	Pde7a	31.6316	0.509095	0.157939	0.53875
ENSMUSG00000048170.14	Mcmbp	92.533	-0.446846	0.157942	0.53875
ENSMUSG00000026563.13	Tada1	25.7712	0.618274	0.158011	0.53875
ENSMUSG00000040528.15	Milr1	29.4034	-0.495369	0.158099	0.53875
ENSMUSG00000002871.14	Tpra1	7.77856	1.06005	0.158111	0.53875
ENSMUSG00000086867.1	Gm4577	50.5414	-0.447624	0.15832	0.53875
ENSMUSG00000063765.11	Chadl	352.412	-0.225233	0.15844	0.53875
ENSMUSG00000032058.14	Ppp2r1b	561.756	-0.228024	0.158477	0.53875
ENSMUSG00000033629.5	Hacd3	8.32718	0.919824	0.158696	0.53875
ENSMUSG00000015468.14	Notch4	20.3825	-0.633732	0.158845	0.53875
ENSMUSG00000036199.8	Ndufa13	7.60509	0.956042	0.158866	0.53875
ENSMUSG00000096944.1	Gm26722	690.864	-0.314506	0.15905	0.53875
ENSMUSG00000030967.14	Zranb1	219.272	0.372473	0.159378	0.53875
ENSMUSG00000048827.11	Pkd1l3	564.575	-0.22421	0.159401	0.53875
ENSMUSG00000086629.8	2810403D21Rik	11.5588	0.805225	0.159444	0.53875
ENSMUSG00000019518.10	Ap4m1	656.139	-0.23077	0.159534	0.53875
ENSMUSG00000054428.12	Atpif1	8.28933	0.912623	0.159836	0.53875
ENSMUSG00000109445.1	4930560O18Rik	144.942	-0.294439	0.159847	0.53875
ENSMUSG00000059208.14	Hnrnpm	12.3707	0.815807	0.159926	0.53875
ENSMUSG00000031750.15	Il34	16.5399	0.707032	0.159999	0.53875
ENSMUSG00000087394.1	Gm12945	80.0638	-0.36874	0.160047	0.53875
ENSMUSG00000097690.1	4930505N22Rik	48.0671	0.409135	0.160155	0.53875
ENSMUSG00000078931.4	Pdf	296.356	-0.239859	0.160225	0.53875
ENSMUSG00000097257.1	Gm26768	654.963	-0.227139	0.160258	0.53875
ENSMUSG00000085788.1	4930470G03Rik	726.56	-0.245877	0.160402	0.53885
ENSMUSG00000024357.9	Sil1	7.78597	1.21941	0.160765	0.539686
ENSMUSG00000026035.15	Ppil3	26.557	-0.600089	0.160891	0.539727
ENSMUSG00000096990.1	Gm26790	289.913	-0.270482	0.16146	0.541182
ENSMUSG00000056234.14	Ncoa4	20.4718	-0.609305	0.16163	0.541182
ENSMUSG00000106834.1	Gm10459	166.747	0.329656	0.161668	0.541182
ENSMUSG00000087623.1	Gm12404	510.003	-0.219548	0.161889	0.541539
ENSMUSG00000038542.14	Pcid2	16.9983	0.686282	0.16211	0.541893
ENSMUSG00000079036.10	Alkbh1	509.297	-0.222941	0.162978	0.543875
ENSMUSG00000040370.13	Lyrm5	64.8115	-0.388175	0.163061	0.543875
ENSMUSG00000037490.5	Slc2a12	84.5103	-0.332446	0.163115	0.543875
ENSMUSG00000034764.15	1700006J14Rik	10.492	0.985587	0.163195	0.543875
ENSMUSG00000029810.15	Tmem176b	71.8201	-0.417673	0.163277	0.543875
ENSMUSG00000042116.3	Vwa1	11.7968	-0.8173	0.163406	0.543887
ENSMUSG00000059149.17	Mfsd4a	418.507	0.270136	0.163511	0.543887
ENSMUSG00000097544.1	Gm26750	72.3776	-0.345683	0.163674	0.544048
ENSMUSG00000086032.1	Gm15929	1386.26	-0.234278	0.164068	0.544589
ENSMUSG00000032316.7	Clk3	46.0933	0.414843	0.164194	0.544589
ENSMUSG00000097601.1	Gm26660	11.3542	0.813582	0.164276	0.544589
ENSMUSG00000091160.1	Gm17133	104.251	0.395417	0.164298	0.544589
ENSMUSG00000032290.6	Ptpn9	24.9911	0.533273	0.164751	0.544931
ENSMUSG00000104548.1	Gm43857	887.241	-0.269289	0.164758	0.544931
ENSMUSG00000029174.18	Tbc1d1	11.4538	0.800503	0.164793	0.544931
ENSMUSG00000025607.15	Copg2	427.658	-0.245	0.164862	0.544931
ENSMUSG00000062691.10	Cebpzos	201.813	-0.267801	0.165113	0.545381
ENSMUSG00000105391.1	Gm43401	107.112	-0.372325	0.165815	0.547317
ENSMUSG00000035448.8	Ccr3	13.5752	-0.745442	0.166541	0.549331
ENSMUSG00000022620.14	Arsa	13.7788	-0.804735	0.166744	0.549617
ENSMUSG00000110279.1	RP24-235B15.4	8260.93	-0.18286	0.166872	0.549654
ENSMUSG00000101671.1	Gm28221	648.5	-0.228736	0.16706	0.54972
ENSMUSG00000040738.10	Ints8	29.9161	-0.599893	0.167124	0.54972
ENSMUSG00000091192.1	Sardhos	17.7227	0.687111	0.167243	0.549729
ENSMUSG00000024335.19	Brd2	29.2297	0.480961	0.167622	0.550086
ENSMUSG00000046145.7	1700018M17Rik	266.81	0.234317	0.167772	0.550086
ENSMUSG00000107944.1	Gm44280	106.295	-0.322392	0.167907	0.550086
ENSMUSG00000092103.2	Gm17039	18.3716	0.646198	0.167984	0.550086
ENSMUSG00000097526.1	Gm26847	8.01409	1.15616	0.168026	0.550086
ENSMUSG00000020484.18	Xbp1	14.4511	0.681944	0.168049	0.550086
ENSMUSG00000109847.1	RP23-330O16.2	6.66989	1.14361	0.168219	0.55026
ENSMUSG00000041920.14	Slc16a6	175.728	-0.278113	0.168379	0.550403
ENSMUSG00000104512.1	Gm37165	65.4214	-0.357076	0.168797	0.551388
ENSMUSG00000085546.1	Gm14252	31.1461	-0.575725	0.168925	0.551427
ENSMUSG00000085211.2	B430219N15Rik	354.115	0.246095	0.169047	0.551443
ENSMUSG00000089900.1	Tbc1d22bos	258.587	-0.248585	0.169338	0.552011
ENSMUSG00000017801.15	Mlx	35.1269	-0.534291	0.169548	0.552315
ENSMUSG00000097316.2	Gm10516	55.2691	0.395721	0.16979	0.552495
ENSMUSG00000020441.6	2310033P09Rik	19.4806	0.628585	0.169837	0.552495
ENSMUSG00000027361.15	Gabpb1	7.26259	-0.963128	0.170325	0.553687
ENSMUSG00000016831.11	Tox4	258.334	-0.265773	0.170437	0.553687
ENSMUSG00000030493.13	Faap24	160.767	-0.265674	0.170572	0.553743
ENSMUSG00000020284.16	1810043G02Rik	64.1082	0.494777	0.170868	0.553755
ENSMUSG00000020234.10	4930404N11Rik	278.805	0.249438	0.17089	0.553755
ENSMUSG00000055024.12	Ep300	22.6223	0.557664	0.170926	0.553755
ENSMUSG00000108563.1	Gm44686	6.94759	0.984796	0.171257	0.554445
ENSMUSG00000062175.13	Tgif2	81.3771	-0.330822	0.171585	0.554779
ENSMUSG00000014503.14	Pkd2l2	611.934	-0.254671	0.171615	0.554779
ENSMUSG00000074649.6	BC029722	66.8332	-0.376598	0.171712	0.554779
ENSMUSG00000030029.14	Lrig1	14.3072	0.708184	0.171994	0.555176
ENSMUSG00000105339.1	Gm42457	784.25	-0.254561	0.172127	0.555176
ENSMUSG00000031833.9	Mast3	22.3843	-0.593064	0.172187	0.555176
ENSMUSG00000097762.1	4732463B04Rik	28.1548	-0.517526	0.172547	0.555409
ENSMUSG00000030022.14	Adamts9	7.62253	-1.05937	0.172577	0.555409
ENSMUSG00000022536.13	Glyr1	23.7911	-0.576386	0.172625	0.555409
ENSMUSG00000108170.1	Gm43966	403.348	0.257631	0.172903	0.555409
ENSMUSG00000085436.1	Zfp335os	35.1983	0.472397	0.17293	0.555409
ENSMUSG00000079242.2	C730034F03Rik	95.7653	0.324365	0.172964	0.555409
ENSMUSG00000085550.1	Gm15658	205.932	0.386921	0.173465	0.556641
ENSMUSG00000050157.5	Gm867	115.367	-0.295556	0.174311	0.557939
ENSMUSG00000001525.10	Tubb5	13.2649	0.757373	0.174411	0.557939
ENSMUSG00000101693.1	Gm19461	130.516	-0.347952	0.174446	0.557939
ENSMUSG00000047671.8	Tctex1d4	41.6033	-0.465134	0.17467	0.557939
ENSMUSG00000047658.6	Gal3st3	16.1163	-0.692947	0.174714	0.557939
ENSMUSG00000030301.17	Ccdc91	9.49186	0.800014	0.174997	0.557939
ENSMUSG00000040728.15	Esrp1	11.1229	-0.820733	0.17502	0.557939
ENSMUSG00000087001.2	Gm15475	14.4182	0.712341	0.175129	0.557939
ENSMUSG00000087660.1	B230398E01Rik	527.333	-0.202579	0.175195	0.557939
ENSMUSG00000024851.13	Pitpnm1	18.1895	0.589951	0.175425	0.557939
ENSMUSG00000029276.13	Glmn	41.9231	-0.460679	0.17586	0.557939
ENSMUSG00000027248.13	Pdia3	8.12083	0.877174	0.175908	0.557939
ENSMUSG00000017421.18	Zfp207	7.50944	-0.996729	0.175961	0.557939
ENSMUSG00000024044.16	Epb41l3	13.9093	-0.728246	0.175984	0.557939
ENSMUSG00000025534.17	Gusb	24.441	-0.548266	0.176013	0.557939
ENSMUSG00000021196.13	Pfkp	288.383	-0.243681	0.17611	0.557939
ENSMUSG00000105552.1	Gm19710	940.18	-0.20075	0.176119	0.557939
ENSMUSG00000087516.7	Tbx3os1	8.09346	0.931774	0.176227	0.557939
ENSMUSG00000038508.7	Gdf15	10.1948	-0.959777	0.176232	0.557939
ENSMUSG00000059355.13	Wdr83os	10.7965	-0.835905	0.176368	0.557939
ENSMUSG00000109984.1	RP24-466N11.9	27.7034	0.505485	0.176561	0.557939
ENSMUSG00000034807.8	Colgalt1	37.2177	-0.503944	0.176618	0.557939
ENSMUSG00000024430.13	Cabyr	9.08151	-1.01941	0.17662	0.557939
ENSMUSG00000026500.6	Cox20	15.85	-0.746521	0.1767	0.557939
ENSMUSG00000015790.16	Surf1	140.501	-0.285767	0.17734	0.559585
ENSMUSG00000034875.5	Nudt19	30.7049	-0.488138	0.177463	0.5596
ENSMUSG00000073656.4	Gm10558	265.638	-0.314098	0.178313	0.561783
ENSMUSG00000097030.1	Gm26693	114.82	-0.292374	0.178448	0.561783
ENSMUSG00000025140.15	Pycr1	14.972	-0.694427	0.178643	0.561783
ENSMUSG00000022724.15	Mina	34.336	-0.511768	0.178683	0.561783
ENSMUSG00000105810.1	Gm43435	335.301	-0.315264	0.178761	0.561783
ENSMUSG00000087545.1	Gm13966	40.7413	0.455816	0.17905	0.561783
ENSMUSG00000035183.14	Slc24a5	552.966	-0.289101	0.179059	0.561783
ENSMUSG00000026790.19	Odf2	12.1604	0.744763	0.179105	0.561783
ENSMUSG00000097811.1	2810425M01Rik	633.232	0.203117	0.179303	0.56203
ENSMUSG00000086835.2	Gm11775	21.872	1.70055	0.179513	0.562314
ENSMUSG00000042138.7	Msantd2	7.86388	0.892034	0.179862	0.562904
ENSMUSG00000057572.15	Zbtb8os	105.752	0.310481	0.180007	0.562904
ENSMUSG00000055424.3	Gm9970	143.446	0.283708	0.180375	0.562904
ENSMUSG00000045636.16	Mtus1	7.01055	-0.954414	0.180464	0.562904
ENSMUSG00000002102.15	Psmc3	97.6805	0.333747	0.180537	0.562904
ENSMUSG00000046388.4	Gm9806	22.5174	0.575349	0.180563	0.562904
ENSMUSG00000019461.12	Plscr3	344.952	-0.213125	0.180593	0.562904
ENSMUSG00000025316.16	Banp	8.47668	0.919341	0.180653	0.562904
ENSMUSG00000089766.1	Gm16538	265.958	-0.235377	0.180855	0.563163
ENSMUSG00000008668.14	Rps18	63.1827	-0.388505	0.181094	0.563536
ENSMUSG00000097243.1	Gm26908	10.6219	-0.799355	0.18123	0.563589
ENSMUSG00000033540.18	Idua	101.071	-0.350544	0.181473	0.563973
ENSMUSG00000035713.15	Usp35	11.097	-0.755014	0.182084	0.565501
ENSMUSG00000002326.5	Gmpr2	93.4656	-0.297223	0.182354	0.565967
ENSMUSG00000071658.4	Gng3	139.698	-0.301674	0.182912	0.567264
ENSMUSG00000085523.1	Gm15945	47.7077	-0.393459	0.183012	0.567264
ENSMUSG00000098871.1	Mir6381	371.865	1.16285	0.183222	0.567543
ENSMUSG00000005983.15	1700037C18Rik	794.131	-0.191298	0.183583	0.567719
ENSMUSG00000039242.9	B3galnt2	106.993	-0.305052	0.183586	0.567719
ENSMUSG00000087327.1	Gm15884	1242.61	-0.193889	0.183835	0.567719
ENSMUSG00000027075.16	Slc43a1	7.02011	0.999607	0.183871	0.567719
ENSMUSG00000035478.14	Mbd3	16.9147	0.613755	0.183879	0.567719
ENSMUSG00000078588.10	Ccdc24	275.239	-0.337703	0.184123	0.568103
ENSMUSG00000062944.4	9130023H24Rik	129.157	-0.309411	0.184625	0.569095
ENSMUSG00000086373.8	Gm11978	229.334	1.02423	0.184685	0.569095
ENSMUSG00000051390.9	Zbtb22	21.024	0.581731	0.184831	0.569174
ENSMUSG00000106082.4	4930404A12Rik	617.983	-0.226222	0.185081	0.569522
ENSMUSG00000038351.14	Sgsm2	6.64126	1.04977	0.185185	0.569522
ENSMUSG00000075463.3	4930594M22Rik	294.397	-0.259149	0.185587	0.570387
ENSMUSG00000017720.2	Trp53tg5	10.0567	-0.797932	0.185801	0.570673
ENSMUSG00000089821.1	Efhd1os	8.15789	1.01696	0.18626	0.571714
ENSMUSG00000021566.6	Slc6a19os	68.752	-0.401611	0.186383	0.57172
ENSMUSG00000028750.12	Pla2g2c	78.2746	-0.346389	0.186614	0.572057
ENSMUSG00000032251.12	Irak1bp1	7.84414	0.91993	0.187082	0.572823
ENSMUSG00000079419.4	Ms4a6c	14.2438	0.944806	0.187106	0.572823
ENSMUSG00000027009.18	Itga4	968.343	-0.254692	0.18735	0.573199
ENSMUSG00000026827.12	Gpd2	14.3875	0.688402	0.1878	0.573199
ENSMUSG00000108137.1	Gm44053	9.84833	-0.852404	0.187898	0.573199
ENSMUSG00000073594.3	Gm10545	37.6518	-0.449632	0.18793	0.573199
ENSMUSG00000075514.4	Gm13375	6.6751	1.01263	0.188038	0.573199
ENSMUSG00000006782.16	Cnp	709.326	-0.223412	0.188046	0.573199
ENSMUSG00000083718.2	Ccnb2-ps	80.2149	-0.336311	0.188217	0.573199
ENSMUSG00000036646.13	Man1b1	14.8996	-0.710556	0.188236	0.573199
ENSMUSG00000074647.3	Fam83c	39.8132	0.413134	0.188324	0.573199
ENSMUSG00000096146.2	Kcnj11	326.828	-0.238885	0.188441	0.573199
ENSMUSG00000018293.4	Pfn1	10.388	0.865768	0.188567	0.573215
ENSMUSG00000070806.5	Zmynd12	55.8779	-0.392906	0.189036	0.573923
ENSMUSG00000043432.7	Leng9	211.596	-0.263235	0.189111	0.573923
ENSMUSG00000036181.2	Hist1h1c	20.1909	0.653837	0.189217	0.573923
ENSMUSG00000040840.7	4930579G18Rik	446.644	-0.201581	0.189418	0.573923
ENSMUSG00000031147.8	Magix	32.1324	0.451095	0.189581	0.573923
ENSMUSG00000050270.12	Tmem220	12.4311	0.694166	0.189637	0.573923
ENSMUSG00000086434.1	Gm15200	316.432	-0.248846	0.189703	0.573923
ENSMUSG00000097837.1	Gm26794	33.7386	-0.440332	0.189771	0.573923
ENSMUSG00000020538.15	Srebf1	6.69646	1.09717	0.190236	0.574528
ENSMUSG00000102564.1	Gm37035	240.372	-0.272381	0.190257	0.574528
ENSMUSG00000100075.1	1700018L02Rik	137.923	0.339571	0.190346	0.574528
ENSMUSG00000059277.12	R74862	631.617	0.22824	0.190465	0.574528
ENSMUSG00000085261.1	Gm13814	27.2523	-0.476161	0.190648	0.574528
ENSMUSG00000001247.16	Lsr	24.4809	-0.550723	0.190807	0.574528
ENSMUSG00000003458.12	Ncstn	30.0007	-0.509988	0.190821	0.574528
ENSMUSG00000074466.12	Gm15417	11.0767	-0.806629	0.191664	0.576407
ENSMUSG00000032399.7	Rpl4	15.6631	-0.645993	0.191735	0.576407
ENSMUSG00000097871.1	B230104I21Rik	9.5422	0.887723	0.191811	0.576407
ENSMUSG00000097842.2	9330104G04Rik	14.3275	-0.774301	0.192058	0.576784
ENSMUSG00000046111.16	Cep295	8.23602	-0.932824	0.192226	0.576921
ENSMUSG00000062352.13	Itgb1bp1	51.6399	0.408372	0.192676	0.577907
ENSMUSG00000097197.1	9530027J09Rik	439.197	-0.239792	0.192889	0.578178
ENSMUSG00000047454.11	Gphn	14.5937	0.668788	0.193021	0.578207
ENSMUSG00000108043.2	Zim3	124.747	-0.339109	0.1932	0.578378
ENSMUSG00000040648.14	Ppip5k2	30.0525	-0.677594	0.193391	0.578584
ENSMUSG00000031631.15	Cfap97	32.6163	0.435289	0.194037	0.579706
ENSMUSG00000022475.18	Hdac7	12.8993	-0.746197	0.194091	0.579706
ENSMUSG00000000184.12	Ccnd2	9.40795	-0.83764	0.194134	0.579706
ENSMUSG00000041216.15	Clvs1	95.4605	0.350828	0.194334	0.579937
ENSMUSG00000102495.1	Gm26524	155.903	-0.24883	0.194543	0.580194
ENSMUSG00000069920.10	B3gnt9	97.674	-0.285325	0.19487	0.580804
ENSMUSG00000031910.14	Has3	952.329	-0.204224	0.195196	0.581409
ENSMUSG00000026072.12	Il1r1	23.4119	-0.513762	0.195395	0.581635
ENSMUSG00000044024.15	Rell2	153.455	-0.267861	0.195556	0.581749
ENSMUSG00000018920.11	Cxcl16	16.7111	0.615523	0.196036	0.582006
ENSMUSG00000097923.1	Gm26577	7.92747	0.97319	0.196214	0.582006
ENSMUSG00000034235.16	Usp54	20.0753	-0.623861	0.196255	0.582006
ENSMUSG00000028559.17	Osbpl9	259.95	-0.230604	0.196311	0.582006
ENSMUSG00000097843.1	Gm26755	1016.16	-0.215707	0.196313	0.582006
ENSMUSG00000091095.1	Gm17305	202.806	0.261668	0.196497	0.582006
ENSMUSG00000107505.1	Gm18009	23.5503	-0.546929	0.196504	0.582006
ENSMUSG00000064897.1	Gm22504	16.0559	-0.622468	0.196762	0.582407
ENSMUSG00000103380.1	Gm37756	1731.95	-0.180219	0.196888	0.582415
ENSMUSG00000019917.9	2023-09-10	8.184	0.879199	0.197079	0.582616
ENSMUSG00000103502.1	9330121J05Rik	36.3628	0.554182	0.197415	0.583244
ENSMUSG00000109724.1	RP23-74O12.6	15.0831	-0.637066	0.197771	0.58393
ENSMUSG00000039954.8	Stk32a	8.26744	0.973704	0.198107	0.584559
ENSMUSG00000097737.1	Gm26530	450.187	-0.259494	0.198341	0.584884
ENSMUSG00000057236.10	Rbbp4	91.7752	-0.352233	0.198532	0.585083
ENSMUSG00000060126.14	Tpt1	12.1448	0.752744	0.19873	0.585301
ENSMUSG00000079045.3	Prox1os	76.3431	0.352532	0.19922	0.586379
ENSMUSG00000022898.12	Dscr3	19.8256	0.577828	0.199411	0.586577
ENSMUSG00000003660.10	Snrnp200	35.3773	-0.459705	0.20016	0.588413
ENSMUSG00000097081.1	Gm10425	132.65	0.356969	0.200526	0.589122
ENSMUSG00000089636.1	1700058P15Rik	6.95992	0.952804	0.20081	0.589592
ENSMUSG00000085654.1	Gm12536	6.91853	0.938	0.200948	0.589617
ENSMUSG00000023175.15	Bsg	8.37535	0.864256	0.20112	0.589617
ENSMUSG00000006010.14	BC003331	13.2218	0.748378	0.201247	0.589617
ENSMUSG00000079333.3	Gm11096	79.7183	-0.332207	0.201317	0.589617
ENSMUSG00000045394.8	Epcam	11.2447	0.74305	0.201634	0.589982
ENSMUSG00000072768.1	Gm10418	17.2039	0.635335	0.201802	0.589982
ENSMUSG00000043621.13	Ubxn10	17.3915	-0.670034	0.201816	0.589982
ENSMUSG00000023949.6	Tcte1	61.7094	-0.339326	0.202058	0.590323
ENSMUSG00000069089.7	Cdk7	7.50211	0.873304	0.202255	0.590535
ENSMUSG00000097750.2	Gm4673	3443.74	-0.178171	0.202411	0.590626
ENSMUSG00000023033.14	Scn8a	10.2984	-0.751754	0.203132	0.592326
ENSMUSG00000105900.1	Gm43240	21.3254	0.530196	0.203244	0.592326
ENSMUSG00000097279.1	Gm5106	8.41841	0.853546	0.2035	0.592386
ENSMUSG00000098197.1	BC051537	33.259	1.28314	0.203515	0.592386
ENSMUSG00000037225.13	Fgf2	102.262	-0.293412	0.203644	0.592395
ENSMUSG00000096993.2	Gm26787	674.989	-0.298587	0.204193	0.593337
ENSMUSG00000086330.7	1700007J10Rik	628.62	0.223375	0.204218	0.593337
ENSMUSG00000097746.1	Gm6225	66.3878	-0.387619	0.20443	0.593586
ENSMUSG00000050428.7	Fbxo46	257.217	-0.252644	0.204897	0.593662
ENSMUSG00000027078.14	Ube2l6	13.7383	0.838271	0.205066	0.593662
ENSMUSG00000101503.1	Gm28364	1413.85	-0.179997	0.205184	0.593662
ENSMUSG00000041025.15	Iffo2	28.5682	-0.458654	0.205228	0.593662
ENSMUSG00000078519.3	2310026L22Rik	35.6257	-0.415644	0.205294	0.593662
ENSMUSG00000059820.14	AU019823	315.788	-0.22532	0.205322	0.593662
ENSMUSG00000047040.9	Prr15l	9.67619	-0.748262	0.205411	0.593662
ENSMUSG00000025450.4	Gm9752	165.726	-0.258357	0.205523	0.593662
ENSMUSG00000005233.16	Spc25	32.4346	0.424802	0.205585	0.593662
ENSMUSG00000029084.5	Cd38	7.21382	0.95792	0.206255	0.595231
ENSMUSG00000087703.1	Gm15650	14.3216	0.731988	0.206382	0.595235
ENSMUSG00000103009.1	Gm4430	84.3775	0.311728	0.20659	0.595473
ENSMUSG00000004043.14	Stat5a	11.7195	0.751736	0.206863	0.595698
ENSMUSG00000028042.15	Zbtb7b	10.6845	0.769325	0.20705	0.595698
ENSMUSG00000108523.1	4933430L12Rik	53.9295	0.396446	0.207085	0.595698
ENSMUSG00000000682.7	Cd52	20.9481	-0.564081	0.207239	0.595698
ENSMUSG00000028803.18	Nipal3	9.19211	-0.838608	0.207298	0.595698
ENSMUSG00000087578.1	Ccdc142os	32.4951	-0.432219	0.207745	0.59662
ENSMUSG00000108888.1	Gm45231	102.349	0.28559	0.208004	0.597001
ENSMUSG00000019303.14	Psmc3ip	350.448	-0.215374	0.208215	0.597246
ENSMUSG00000025208.8	Mrpl43	14.7595	0.653028	0.208708	0.598145
ENSMUSG00000092134.1	Gm17089	189.003	0.231537	0.208782	0.598145
ENSMUSG00000085390.1	Gm13115	81.0017	-0.398272	0.208995	0.598393
ENSMUSG00000027263.12	Tubgcp4	434.922	-0.226162	0.209562	0.599655
ENSMUSG00000032112.9	Trappc4	13.7588	-0.705544	0.209949	0.599749
ENSMUSG00000096947.1	Gm26723	1779.48	-0.191102	0.210065	0.599749
ENSMUSG00000087088.2	Gm16638	30.3388	0.530491	0.210101	0.599749
ENSMUSG00000106810.1	Gm43600	13.2084	-0.716787	0.210192	0.599749
ENSMUSG00000079469.10	Pigb	2645.45	-0.187968	0.210229	0.599749
ENSMUSG00000109107.1	Gm44781	11.1716	-0.828684	0.210484	0.599771
ENSMUSG00000028483.13	Snapc3	1412.77	-0.211894	0.210521	0.599771
ENSMUSG00000025157.7	Zdhhc16	17.5108	0.595052	0.210617	0.599771
ENSMUSG00000027176.8	Cstf3	56.3114	0.353233	0.210831	0.599929
ENSMUSG00000000605.9	Clcn4	11.3624	0.674465	0.210926	0.599929
ENSMUSG00000008307.11	1700109H08Rik	50.6856	-0.425593	0.211151	0.599965
ENSMUSG00000043633.6	Fam221b	656.973	0.234946	0.21124	0.599965
ENSMUSG00000026925.16	Inpp5e	785.744	-0.217311	0.21132	0.599965
ENSMUSG00000041406.14	BC055324	272.259	-0.208109	0.211576	0.600233
ENSMUSG00000053510.12	Nrd1	35.6041	0.560285	0.211668	0.600233
ENSMUSG00000040433.16	Zbtb38	14.8778	0.648696	0.212155	0.601254
ENSMUSG00000107896.1	Gm8719	21.0977	-0.562045	0.212353	0.601455
ENSMUSG00000097135.1	4932430I15Rik	39.9666	0.452698	0.213071	0.603126
ENSMUSG00000085048.1	Gm15537	117.093	-0.285254	0.213467	0.603825
ENSMUSG00000036026.15	Tmem63b	172.731	-0.26738	0.213573	0.603825
ENSMUSG00000020120.15	Plek	172.654	-0.287643	0.214021	0.604343
ENSMUSG00000028328.13	Tmod1	457.408	-0.208626	0.214157	0.604343
ENSMUSG00000087389.1	Gm15592	12.3469	0.884981	0.21423	0.604343
ENSMUSG00000024953.16	Prdx5	446.134	-0.20021	0.214267	0.604343
ENSMUSG00000007944.8	Ttc9b	214.05	-0.246061	0.214436	0.604458
ENSMUSG00000030888.14	Rrp8	162.414	0.278393	0.214712	0.604676
ENSMUSG00000049353.17	Rd3	11.7637	-0.711786	0.214795	0.604676
ENSMUSG00000015702.13	Anxa9	10.1918	0.761164	0.214896	0.604676
ENSMUSG00000025474.9	Tubgcp2	55.6219	0.334213	0.21507	0.604786
ENSMUSG00000015937.14	H2afy	26.1323	-0.478301	0.215203	0.604786
ENSMUSG00000046747.8	Gm9812	42.8853	0.435653	0.215319	0.604786
ENSMUSG00000087143.9	A830082K12Rik	8.05041	0.859391	0.215738	0.604953
ENSMUSG00000020453.17	Patz1	13.8349	-0.718714	0.215911	0.604953
ENSMUSG00000005505.12	Kbtbd4	298.219	-0.212391	0.216202	0.604953
ENSMUSG00000032180.10	Tmed1	218.126	-0.227638	0.216313	0.604953
ENSMUSG00000074284.6	Gm10658	237.68	0.230706	0.216341	0.604953
ENSMUSG00000019437.17	Tlcd1	8317.88	-0.160081	0.216439	0.604953
ENSMUSG00000014773.13	Dll1	21.8351	0.550403	0.216519	0.604953
ENSMUSG00000030727.12	Rabep2	23.3155	0.505371	0.216547	0.604953
ENSMUSG00000022498.16	Txndc11	14.9727	0.595547	0.216655	0.604953
ENSMUSG00000034493.1	4930556J24Rik	551.896	-0.217356	0.216762	0.604953
ENSMUSG00000042707.6	Dnali1	29.9024	-0.463447	0.216785	0.604953
ENSMUSG00000012777.14	Acpt	99.3216	-0.284942	0.217262	0.605628
ENSMUSG00000034829.7	Nxnl1	10.7416	0.710352	0.217283	0.605628
ENSMUSG00000086381.1	AV064505	101.959	1.26108	0.217803	0.606718
ENSMUSG00000025034.8	Trim8	14.0491	0.637102	0.21801	0.606938
ENSMUSG00000098603.1	Gm27798	17.8643	-0.561972	0.218192	0.607087
ENSMUSG00000024949.17	Sf1	8.44781	0.830857	0.218367	0.607216
ENSMUSG00000024163.17	Mapk8ip3	1652.97	-0.173685	0.218676	0.607468
ENSMUSG00000033065.13	Pfkm	23.7022	-0.523934	0.218714	0.607468
ENSMUSG00000096979.1	Gm26880	961.808	-0.210215	0.219227	0.608536
ENSMUSG00000071647.4	Eml3	52.5737	0.360543	0.219824	0.609834
ENSMUSG00000030447.15	Cyfip1	687.892	-0.241824	0.220394	0.611056
ENSMUSG00000089847.8	Timm10b	348.77	0.21698	0.220798	0.611819
ENSMUSG00000020178.5	Adora2a	7.03248	0.824274	0.221027	0.612094
ENSMUSG00000039218.16	Srrm2	11.3696	0.759383	0.221657	0.613481
ENSMUSG00000028465.16	Tln1	317.259	-0.206476	0.222115	0.613627
ENSMUSG00000104302.1	Gm36975	28.4226	0.534132	0.222136	0.613627
ENSMUSG00000046876.15	Atxn1	7.23988	-1.0143	0.222176	0.613627
ENSMUSG00000097234.1	Gm26518	2753.96	-0.17627	0.222232	0.613627
ENSMUSG00000086826.1	Gm11739	274.324	-0.223729	0.222453	0.613627
ENSMUSG00000026749.11	Nek6	2418.12	-0.18114	0.222596	0.613627
ENSMUSG00000024759.13	Atl3	10.4196	0.705286	0.222618	0.613627
ENSMUSG00000009114.17	2610028H24Rik	32.7003	-0.444962	0.223196	0.614735
ENSMUSG00000086837.1	Gm16618	15.911	-0.580791	0.22328	0.614735
ENSMUSG00000030532.6	Hddc3	355.225	-0.21222	0.223442	0.614757
ENSMUSG00000085754.7	Gm15886	826.255	0.185766	0.223548	0.614757
ENSMUSG00000015023.7	Ddx19a	7.88912	0.850953	0.223865	0.615074
ENSMUSG00000041915.8	Ammecr1l	7.55793	-0.960004	0.223923	0.615074
ENSMUSG00000021579.4	Lrrc14b	419.263	-0.220769	0.225246	0.618315
ENSMUSG00000028125.14	Abca4	16.6918	-0.585684	0.225365	0.618315
ENSMUSG00000025337.10	Sbds	11.0178	-0.696196	0.22558	0.618548
ENSMUSG00000030034.11	Ino80b	15.1978	-0.58943	0.226008	0.619091
ENSMUSG00000024909.14	Efemp2	8.51732	0.833895	0.22604	0.619091
ENSMUSG00000026887.9	Mrrf	184.392	-0.240768	0.226201	0.619126
ENSMUSG00000085440.1	Sorbs2os	230.162	-0.285636	0.226441	0.619126
ENSMUSG00000078486.3	Perm1	132.543	0.277217	0.22652	0.619126
ENSMUSG00000059713.12	Rcan3	12.0133	0.716348	0.226577	0.619126
ENSMUSG00000097275.1	Gm26648	1866.38	-0.163482	0.226795	0.619366
ENSMUSG00000085398.1	4931406G06Rik	30.5759	-0.506065	0.227	0.619403
ENSMUSG00000059883.16	Irak4	1215.71	-0.177723	0.227071	0.619403
ENSMUSG00000043411.15	Usp48	7.19272	-0.917988	0.227389	0.619814
ENSMUSG00000026156.8	B3gat2	1253.91	-0.173835	0.227484	0.619814
ENSMUSG00000001134.9	Uxt	8.66345	-0.79309	0.227673	0.619973
ENSMUSG00000042747.12	Krtcap2	36.7308	-0.438828	0.228044	0.620625
ENSMUSG00000030122.12	Ptms	43.1206	0.400212	0.2282	0.620656
ENSMUSG00000045252.11	Zfp574	30.0594	0.437753	0.228317	0.620656
ENSMUSG00000052143.7	Gm9869	28.2447	0.466077	0.228628	0.620926
ENSMUSG00000086836.1	Gm13748	44.0209	0.371422	0.228679	0.620926
ENSMUSG00000020251.13	Glt8d2	8.20237	0.797016	0.22889	0.62114
ENSMUSG00000040054.15	Baz2a	49.134	-0.361551	0.229367	0.621412
ENSMUSG00000050931.7	Sgms2	27.2028	-0.511913	0.229602	0.621412
ENSMUSG00000081519.1	Gm13331	58.4827	-0.347776	0.229629	0.621412
ENSMUSG00000090118.1	Gm16163	154.052	-0.238754	0.22971	0.621412
ENSMUSG00000032376.12	Usp3	9.12007	0.786981	0.229844	0.621412
ENSMUSG00000107168.1	Gm42507	150.914	-0.268644	0.229937	0.621412
ENSMUSG00000014856.12	Tmem208	35.1437	0.425243	0.229982	0.621412
ENSMUSG00000108171.1	Gm43915	26.4742	0.489897	0.230201	0.621412
ENSMUSG00000019971.9	Cep290	94.1291	-0.313277	0.230241	0.621412
ENSMUSG00000087111.1	Gm11399	38.6924	-0.432317	0.230303	0.621412
ENSMUSG00000087439.1	Gm15788	14.2965	0.700671	0.230602	0.621862
ENSMUSG00000006095.12	Tbcb	48.0759	-0.355054	0.231258	0.623107
ENSMUSG00000102424.1	Paupar	84.8558	-0.351028	0.231381	0.623107
ENSMUSG00000026926.14	Pmpca	71.0415	-0.356552	0.231458	0.623107
ENSMUSG00000087305.8	A430035B10Rik	24.8497	0.529951	0.231871	0.623529
ENSMUSG00000007837.11	Prrg2	182.291	-0.230486	0.231879	0.623529
ENSMUSG00000068290.11	Ddrgk1	8.54282	-0.80464	0.232095	0.623755
ENSMUSG00000066357.6	Wdr6	205.806	-0.229007	0.233059	0.625992
ENSMUSG00000041923.15	Nol4	48.0094	-0.379521	0.233264	0.626153
ENSMUSG00000030871.11	Ears2	10.8369	0.710829	0.233498	0.626153
ENSMUSG00000062410.14	Hsd3b3	7.26097	-0.956503	0.233517	0.626153
ENSMUSG00000106218.1	Gm43713	54.9659	0.357603	0.234152	0.627395
ENSMUSG00000089714.1	Gm16092	13.1748	0.727692	0.234608	0.627395
ENSMUSG00000098793.1	Gm27286	9.58828	-0.708485	0.234663	0.627395
ENSMUSG00000044005.13	Gls2	25.5308	-0.453504	0.234692	0.627395
ENSMUSG00000039187.16	Fanci	219.828	-0.23669	0.234873	0.627395
ENSMUSG00000019590.16	Cyb561	6.56455	-0.914633	0.234892	0.627395
ENSMUSG00000097911.2	Gm26691	121.351	-0.307428	0.234908	0.627395
ENSMUSG00000079355.3	Ackr4	553.784	-0.199863	0.235305	0.627818
ENSMUSG00000019578.11	Ubxn6	66.0097	0.305933	0.235332	0.627818
ENSMUSG00000038045.14	Sult6b1	11.8533	-0.677743	0.235605	0.628193
ENSMUSG00000014767.16	Tbp	663.501	-0.173089	0.235857	0.62851
ENSMUSG00000024376.6	Epb41l4a	9.07301	0.882544	0.23614	0.628908
ENSMUSG00000046613.18	Vwa5b2	64.6211	-0.386594	0.236418	0.629119
ENSMUSG00000097665.1	Gm16853	27.1338	0.460651	0.236485	0.629119
ENSMUSG00000109715.1	RP23-384C18.12	320.41	0.245281	0.237045	0.629994
ENSMUSG00000098066.2	Gm26944	118.901	-0.275663	0.23708	0.629994
ENSMUSG00000106418.1	Gm44397	18.8269	0.522361	0.237523	0.630132
ENSMUSG00000097329.1	4931403G20Rik	79.0278	-0.314046	0.237694	0.630132
ENSMUSG00000064302.13	Clasp1	9.77606	-0.721119	0.237705	0.630132
ENSMUSG00000028820.13	Sfpq	8.7568	0.775123	0.237931	0.630132
ENSMUSG00000043140.9	Tmem186	8.96398	0.756127	0.238004	0.630132
ENSMUSG00000026204.15	Ptprn	49.5359	-0.371336	0.238019	0.630132
ENSMUSG00000097089.2	Gm26879	165.691	-0.249114	0.238097	0.630132
ENSMUSG00000009076.10	Zmat5	427.871	-0.205431	0.238198	0.630132
ENSMUSG00000085310.7	Gm11491	106.331	-0.281078	0.238463	0.63048
ENSMUSG00000097692.2	A230060F14Rik	130.742	0.238336	0.239084	0.631768
ENSMUSG00000091037.1	Gm17661	94.8373	0.317656	0.239501	0.63224
ENSMUSG00000085355.2	3010003L21Rik	35.0743	0.992133	0.239531	0.63224
ENSMUSG00000096941.1	Gm26720	67.2039	0.364637	0.239663	0.63224
ENSMUSG00000026923.15	Notch1	53.1449	-0.332448	0.240031	0.632517
ENSMUSG00000057176.4	Ccdc189	396.634	-0.200793	0.240179	0.632517
ENSMUSG00000086714.1	0610009E02Rik	272.734	0.232249	0.240206	0.632517
ENSMUSG00000044795.12	Cyb5d1	14.3989	-0.616513	0.240407	0.632517
ENSMUSG00000105504.4	Gbp5	20.2697	0.59829	0.240604	0.632517
ENSMUSG00000043866.11	Taf10	3612.9	-0.185519	0.240667	0.632517
ENSMUSG00000045008.1	9030612E09Rik	7.61472	-0.831376	0.240847	0.632517
ENSMUSG00000086716.1	Gm11629	11.5714	-0.67242	0.24085	0.632517
ENSMUSG00000084862.1	Gm16278	538.493	-0.173925	0.241084	0.632517
ENSMUSG00000091659.1	Gm17099	880.933	-0.162965	0.241105	0.632517
ENSMUSG00000102145.1	Gm38056	64.128	-0.310361	0.241727	0.633719
ENSMUSG00000022940.16	Pigp	39.4833	0.419513	0.241832	0.633719
ENSMUSG00000058240.13	Cryzl1	20.2258	-0.525788	0.242315	0.634104
ENSMUSG00000109455.1	Gm44710	254.895	-0.209533	0.242336	0.634104
ENSMUSG00000027715.9	Ccna2	157.256	-0.285461	0.242418	0.634104
ENSMUSG00000091390.1	Gm17168	144.102	-0.274325	0.242514	0.634104
ENSMUSG00000028677.18	Rnf220	11.766	0.66207	0.242694	0.634222
ENSMUSG00000074149.9	Gm10634	119.107	0.272094	0.243051	0.634806
ENSMUSG00000109102.1	1700019A23Rik	16.6774	-0.568914	0.243191	0.63482
ENSMUSG00000025511.14	Tspan4	117.036	0.274574	0.243619	0.635347
ENSMUSG00000027951.16	Adar	9.98368	-0.697253	0.243789	0.635347
ENSMUSG00000106175.1	Gm44313	209.709	-0.210604	0.243796	0.635347
ENSMUSG00000018661.17	Cog1	438.074	-0.201607	0.243968	0.635444
ENSMUSG00000034209.4	Rasl10a	10.4811	-0.727303	0.244114	0.635444
ENSMUSG00000090024.1	Gm16350	39.6409	0.370057	0.244236	0.635444
ENSMUSG00000086083.1	Gm15829	264.381	-0.204835	0.244529	0.635566
ENSMUSG00000003752.9	Itpkc	40.2094	-0.402761	0.244552	0.635566
ENSMUSG00000033751.5	Gadd45gip1	611.257	-0.184931	0.244726	0.635671
ENSMUSG00000022843.16	Clcn2	52.1777	-0.329313	0.245491	0.637075
ENSMUSG00000073067.10	9130019P16Rik	104.064	0.384914	0.245536	0.637075
ENSMUSG00000087190.1	D430001F17Rik	731.891	-0.186796	0.245893	0.637346
ENSMUSG00000036940.15	Kdm1a	15.8302	0.576797	0.24591	0.637346
ENSMUSG00000099478.1	Gm28370	18.372	-0.665549	0.247159	0.640231
ENSMUSG00000050737.13	Ptges	21.3509	-0.480308	0.247585	0.640984
ENSMUSG00000027326.13	Casc5	8.44383	-0.761727	0.247873	0.641051
ENSMUSG00000019338.13	Zfp687	34.2496	0.393682	0.248017	0.641051
ENSMUSG00000086718.1	Gm16069	721.784	-0.176416	0.248155	0.641051
ENSMUSG00000063334.16	Krr1	109.412	0.730111	0.248157	0.641051
ENSMUSG00000097033.1	Gm26819	1159.82	-0.171158	0.248289	0.641051
ENSMUSG00000006412.10	Pfdn2	15.6086	-0.576925	0.248478	0.64119
ENSMUSG00000086134.1	Gm16159	106.479	0.312	0.249229	0.642347
ENSMUSG00000052301.14	Doc2a	598.078	-0.170331	0.249326	0.642347
ENSMUSG00000096992.3	Gm26788	352.159	0.313116	0.249464	0.642347
ENSMUSG00000060739.7	Nsa2	15.2462	0.559576	0.249662	0.642347
ENSMUSG00000100281.1	4930422M22Rik	29.7848	-0.457717	0.250124	0.642347
ENSMUSG00000087606.1	Gm16121	47.3836	0.367635	0.250179	0.642347
ENSMUSG00000028693.15	Nasp	15.7963	-0.595759	0.250214	0.642347
ENSMUSG00000039632.12	Ccdc151	15.4521	-0.567246	0.250305	0.642347
ENSMUSG00000005763.15	Cd247	240.946	0.246501	0.2504	0.642347
ENSMUSG00000006638.14	Abhd1	793.362	-0.160621	0.250408	0.642347
ENSMUSG00000038290.15	Smg6	9.29496	0.758579	0.25042	0.642347
ENSMUSG00000020992.4	4930512B01Rik	167.538	-0.231488	0.251068	0.643658
ENSMUSG00000032508.8	Myd88	41.1664	0.365542	0.251226	0.643716
ENSMUSG00000025787.5	Tgm4	98.0128	0.277758	0.251645	0.644288
ENSMUSG00000085626.1	Gm12898	129.409	-0.239792	0.251722	0.644288
ENSMUSG00000097567.1	Gm26637	153.526	0.284187	0.25187	0.644319
ENSMUSG00000005907.14	Pex1	177.528	-0.232742	0.252387	0.645101
ENSMUSG00000022861.16	Dgkg	29.0174	-0.420681	0.252449	0.645101
ENSMUSG00000026576.12	Atp1b1	43.4851	-0.356124	0.253021	0.645955
ENSMUSG00000001988.9	Npas1	28.3823	-0.410514	0.253056	0.645955
ENSMUSG00000087399.1	Gm11899	173.761	-0.236489	0.2533	0.646229
ENSMUSG00000054909.11	Wbscr25	303.285	-0.297432	0.253485	0.646351
ENSMUSG00000022982.9	Sod1	31.0203	-0.389277	0.253919	0.647112
ENSMUSG00000098090.7	2700099C18Rik	7.30032	-0.841942	0.254397	0.647883
ENSMUSG00000010021.13	Kif19a	16.3359	-0.523124	0.254546	0.647883
ENSMUSG00000059323.13	Tonsl	12.9064	-0.660793	0.254633	0.647883
ENSMUSG00000026848.14	Tor1b	99.6583	-0.257092	0.25481	0.647941
ENSMUSG00000101304.1	Plet1os	254.486	0.334925	0.25493	0.647941
ENSMUSG00000025353.4	Ormdl2	738.235	-0.178435	0.255128	0.648096
ENSMUSG00000020679.11	Hnf1b	70.6603	-0.339856	0.255704	0.648807
ENSMUSG00000032059.13	Alg9	39.7455	-0.371316	0.255865	0.648807
ENSMUSG00000107502.1	Gm44065	31.6804	-0.452213	0.255876	0.648807
ENSMUSG00000038524.13	Fchsd1	83.6392	-0.330778	0.255968	0.648807
ENSMUSG00000024667.11	Tmem216	268.385	-0.195797	0.256094	0.648807
ENSMUSG00000097990.1	Gm19557	74.5025	-0.286995	0.256757	0.650139
ENSMUSG00000078970.5	Wdr92	403.786	0.218084	0.25802	0.652989
ENSMUSG00000027671.14	Actl6a	70.8171	0.293866	0.258332	0.653216
ENSMUSG00000022914.15	Brwd1	8.40365	0.85261	0.258386	0.653216
ENSMUSG00000021175.15	Cdca7l	12.4463	0.724007	0.258651	0.653535
ENSMUSG00000003166.19	Dgcr2	11.2586	-0.660746	0.258825	0.653628
ENSMUSG00000020614.13	Fam20a	16.3413	-0.596021	0.259007	0.653737
ENSMUSG00000027961.7	Lrrc39	147.904	-0.274586	0.2594	0.65438
ENSMUSG00000091443.1	Gm17023	175.915	-0.210256	0.259746	0.65475
ENSMUSG00000025159.8	Mms19	393.604	-0.20571	0.259823	0.65475
ENSMUSG00000031442.20	Mcf2l	15.363	-0.558043	0.26015	0.655222
ENSMUSG00000074052.6	BC048644	8.82862	-0.816746	0.260387	0.655471
ENSMUSG00000031557.16	Plekha2	15.1728	0.538996	0.26073	0.655986
ENSMUSG00000066278.6	Vps37b	15.3857	-0.553473	0.261046	0.65634
ENSMUSG00000037318.10	Traf3ip3	178.47	-0.235699	0.261149	0.65634
ENSMUSG00000078941.9	Ak6	52.9287	-0.333909	0.261359	0.656521
ENSMUSG00000047767.17	Atg16l2	45.7985	0.363345	0.261781	0.656848
ENSMUSG00000086601.1	Rapgef3os1	11.6914	0.656247	0.261847	0.656848
ENSMUSG00000020482.4	Ccdc117	27.0229	-0.450765	0.261921	0.656848
ENSMUSG00000053714.8	4732471J01Rik	198.442	0.220427	0.262098	0.656848
ENSMUSG00000037773.14	Pced1a	89.0172	-0.29056	0.262184	0.656848
ENSMUSG00000007415.15	Gatad1	53.3416	-0.322903	0.262376	0.656982
ENSMUSG00000020732.13	Rab37	7.43862	0.756628	0.262519	0.656993
ENSMUSG00000097786.3	4933429H19Rik	746.645	-0.194047	0.26286	0.657497
ENSMUSG00000085885.1	Gm11906	505.76	-0.183746	0.263099	0.657746
ENSMUSG00000033417.15	Cacul1	6.61871	0.822164	0.263882	0.659356
ENSMUSG00000084990.1	Gm14549	27.6915	-0.47482	0.264268	0.659847
ENSMUSG00000062647.16	Rpl7a	14.0919	-0.609785	0.264455	0.659847
ENSMUSG00000092550.2	Gm20496	2724.89	0.521827	0.264745	0.659847
ENSMUSG00000052738.14	Suclg1	8.64668	0.701836	0.264855	0.659847
ENSMUSG00000021786.12	Oxsm	101.248	0.282192	0.264858	0.659847
ENSMUSG00000021986.7	Amer2	10.8786	0.665865	0.264915	0.659847
ENSMUSG00000024666.5	Tmem138	7.83713	-0.792015	0.265061	0.659861
ENSMUSG00000098482.1	Mir6363	22.6042	0.455087	0.265252	0.659991
ENSMUSG00000014771.12	Pdcd2	9.1309	-0.701299	0.265638	0.660348
ENSMUSG00000076431.4	Sox4	40.3747	0.39472	0.265914	0.660348
ENSMUSG00000014776.6	Nol3	175.296	-0.225002	0.265931	0.660348
ENSMUSG00000035048.13	Anapc13	36.8248	0.435849	0.266027	0.660348
ENSMUSG00000032336.17	Nptn	19.1979	-0.611428	0.266094	0.660348
ENSMUSG00000086993.1	Rsf1os2	392.93	0.181741	0.266491	0.660733
ENSMUSG00000058388.14	Phtf1	7.5881	0.754196	0.266582	0.660733
ENSMUSG00000044867.5	Gimap1os	65.9762	1.37077	0.266729	0.660733
ENSMUSG00000097867.1	Lppos	11.0703	0.660099	0.266846	0.660733
ENSMUSG00000048200.12	Cracr2b	36.499	0.381692	0.267079	0.660733
ENSMUSG00000049382.9	Krt8	8.38773	0.709552	0.267198	0.660733
ENSMUSG00000044595.10	Dnd1	38.4027	-0.411623	0.267344	0.660733
ENSMUSG00000060147.15	Serpinb6a	301.537	0.196358	0.267415	0.660733
ENSMUSG00000003814.8	Calr	33.4503	0.426121	0.267683	0.660733
ENSMUSG00000102634.1	Gm38225	13.8564	-0.590751	0.26793	0.660733
ENSMUSG00000033554.17	Dph5	95.076	-0.290355	0.268162	0.660733
ENSMUSG00000021120.10	Pigh	116.485	-0.252557	0.26819	0.660733
ENSMUSG00000086043.1	Gm12473	93.226	-0.264229	0.268316	0.660733
ENSMUSG00000029431.5	B3gnt4	47.8131	-0.358545	0.268379	0.660733
ENSMUSG00000012819.15	Cdh23	7.29369	0.829447	0.268586	0.660733
ENSMUSG00000026546.16	Cfap45	27.1956	-0.444254	0.268639	0.660733
ENSMUSG00000039055.4	Eme1	1033.37	-0.16904	0.268797	0.660733
ENSMUSG00000021772.14	Nkiras1	1263.57	-0.175225	0.268962	0.660733
ENSMUSG00000042331.13	Specc1	14.3812	-0.677608	0.268983	0.660733
ENSMUSG00000097537.1	2610020C07Rik	1595.69	-0.179771	0.269223	0.660733
ENSMUSG00000099568.1	Gm28513	352.49	0.223638	0.269288	0.660733
ENSMUSG00000030317.8	Timp4	178.921	-0.243217	0.269456	0.660733
ENSMUSG00000026088.15	Mitd1	51.0247	-0.323469	0.269462	0.660733
ENSMUSG00000021906.13	Oxnad1	543.08	-0.182339	0.270163	0.661206
ENSMUSG00000093637.1	Gm20636	76.1404	-0.262824	0.270225	0.661206
ENSMUSG00000028104.14	Polr3gl	6.87308	-0.803689	0.270231	0.661206
ENSMUSG00000090761.1	Gm17201	332.354	0.221275	0.2703	0.661206
ENSMUSG00000028647.13	Mycbp	8.98059	0.756361	0.270354	0.661206
ENSMUSG00000038623.9	Tm6sf1	176.521	-0.213966	0.270766	0.661871
ENSMUSG00000064916.1	Gm22573	8.20275	-0.727481	0.271769	0.663982
ENSMUSG00000020755.9	Sap30bp	35.681	0.37371	0.271959	0.664102
ENSMUSG00000021061.15	Sptb	77.1167	-0.280819	0.272261	0.664496
ENSMUSG00000035356.16	Nfkbiz	36.8545	0.500676	0.27258	0.664932
ENSMUSG00000084957.2	Bbip1	417.327	-0.206725	0.27294	0.665279
ENSMUSG00000035900.18	Gramd4	12.2341	-0.612722	0.273542	0.665279
ENSMUSG00000035949.15	Fbxw2	10.6484	-0.676642	0.273664	0.665279
ENSMUSG00000023951.16	Vegfa	11.7186	0.594069	0.273684	0.665279
ENSMUSG00000020946.13	Gosr2	23.0087	-0.437226	0.273792	0.665279
ENSMUSG00000025265.14	Fgd1	202.399	-0.224343	0.273818	0.665279
ENSMUSG00000030107.10	Usp18	69.0054	-0.347725	0.274144	0.665279
ENSMUSG00000040850.17	Psme4	12.9333	-0.612855	0.274213	0.665279
ENSMUSG00000092190.1	Gm20470	433.464	-0.207713	0.274289	0.665279
ENSMUSG00000065407.1	Mir135a-1	7.64804	0.751823	0.274391	0.665279
ENSMUSG00000097167.1	Gm16740	342.978	-0.22465	0.274464	0.665279
ENSMUSG00000097730.3	Gm26588	24.7626	0.501404	0.274579	0.665279
ENSMUSG00000026430.15	Rassf5	11.7933	-0.645897	0.274607	0.665279
ENSMUSG00000021112.8	Mpp5	7.03568	-0.845183	0.274691	0.665279
ENSMUSG00000082088.1	Gm15753	46.6872	-0.338952	0.275089	0.665607
ENSMUSG00000103270.1	Gm37915	45.0573	0.344535	0.275375	0.665607
ENSMUSG00000031303.8	Map3k15	1228.93	-0.16418	0.275398	0.665607
ENSMUSG00000020473.13	Aebp1	11.8418	0.671658	0.275516	0.665607
ENSMUSG00000020793.5	Galr2	44.0972	-0.336828	0.27553	0.665607
ENSMUSG00000024410.14	3110002H16Rik	68.679	-0.279449	0.275913	0.666191
ENSMUSG00000021578.16	Ccdc127	30.4103	-0.395569	0.276069	0.666227
ENSMUSG00000030730.12	Atp2a1	14.4827	-0.570601	0.276736	0.666902
ENSMUSG00000086430.1	4930551O13Rik	189.57	-0.220668	0.276769	0.666902
ENSMUSG00000040302.17	Rbm48	36.6616	-0.355306	0.276821	0.666902
ENSMUSG00000029126.7	Nsg1	83.699	-0.26286	0.277021	0.666902
ENSMUSG00000024922.1	Ovol1	15.9044	-0.545675	0.277086	0.666902
ENSMUSG00000021263.10	Degs2	399.558	0.181795	0.277194	0.666902
ENSMUSG00000061878.15	Sphk1	29.2716	0.516441	0.277509	0.667006
ENSMUSG00000052155.5	Acvr2a	65.3854	-0.334493	0.27752	0.667006
ENSMUSG00000028345.15	Tex10	55.0939	-0.318647	0.278015	0.667451
ENSMUSG00000082107.1	Gm16216	9.55136	-0.680468	0.278085	0.667451
ENSMUSG00000104524.1	Gm37333	52.3575	-0.372971	0.278128	0.667451
ENSMUSG00000054484.14	Tmem62	18.6382	0.48453	0.278614	0.668083
ENSMUSG00000038914.15	Dido1	9.15785	0.662262	0.278674	0.668083
ENSMUSG00000043131.14	Mob1a	6.50913	0.773014	0.279139	0.668848
ENSMUSG00000025094.7	Slc18a2	76.9399	0.279132	0.279373	0.668848
ENSMUSG00000035804.4	Ins1	100.689	-0.279398	0.279417	0.668848
ENSMUSG00000053693.16	Mast1	158.876	-0.237102	0.280062	0.669872
ENSMUSG00000109367.1	Gm18782	11.5602	0.586425	0.280128	0.669872
ENSMUSG00000002103.15	Acp2	52.7523	0.305285	0.280305	0.669956
ENSMUSG00000029464.10	Gpn3	523.096	0.174072	0.281059	0.671419
ENSMUSG00000103975.1	Gm37676	238.127	-0.221056	0.28171	0.672634
ENSMUSG00000032875.8	Arhgef17	681.136	-0.259933	0.282176	0.673407
ENSMUSG00000032507.15	Fbxl2	142.799	-0.273099	0.282482	0.673798
ENSMUSG00000026019.15	Wdr12	13.6377	-0.598273	0.282776	0.673872
ENSMUSG00000097372.1	Gm26876	7.66771	0.729127	0.282798	0.673872
ENSMUSG00000059995.12	Atxn7l3	11.8233	0.609982	0.283326	0.674429
ENSMUSG00000084799.7	Ino80dos	657.777	-0.159384	0.283633	0.674429
ENSMUSG00000089663.1	Gm15651	120.321	-0.283944	0.283669	0.674429
ENSMUSG00000040865.15	Ino80d	16.9424	-0.591055	0.283791	0.674429
ENSMUSG00000037720.16	Tmem33	7.50552	-0.75949	0.28424	0.674429
ENSMUSG00000024553.7	Galr1	42.1947	-0.390057	0.284277	0.674429
ENSMUSG00000086472.1	Gm16172	649.541	-0.192644	0.284284	0.674429
ENSMUSG00000000394.15	Gcg	196.87	-0.295097	0.284391	0.674429
ENSMUSG00000092187.1	Gm20457	134.969	-0.238697	0.284552	0.674429
ENSMUSG00000025226.11	Fbxl15	11.9455	-0.605389	0.284622	0.674429
ENSMUSG00000097891.1	Gm3650	22.2817	-0.436495	0.284678	0.674429
ENSMUSG00000021040.15	Slirp	1578.65	-0.152347	0.284855	0.674429
ENSMUSG00000026940.3	Ccdc183	17.365	-0.551615	0.285206	0.674429
ENSMUSG00000029507.16	Pus1	15.162	-0.560343	0.285394	0.674429
[truncated: 6,854 more rows]
