# Supplementary material for: 12-Lipoxygenase inhibition delays onset of autoimmune diabetes in human gene replacement mice
Source: JCI Insight. 2024 Dec 20;9(24):e185299. doi: 10.1172/jci.insight.185299 (PMC11665553; doi:10.1172/jci.insight.185299)
Supplement: Supplemental table 4 [file jciinsight-9-185299-s073.xlsx]

## Sheet: M0 M1 Vehicle
genes	ENSVersion_Genes	Gene_Name	baseMean	log2FoldChange	pvalue	padj
ENSMUSG00000098871	ENSMUSG00000098871.1	Mir6381	3487.41	8.78191	0	0
ENSMUSG00000107736	ENSMUSG00000107736.1	Gm44148	3678.63	7.39757	0	0
ENSMUSG00000097474	ENSMUSG00000097474.1		2763.62	7.34289	0	0
ENSMUSG00000103219	ENSMUSG00000103219.1	Gm37787	1582.04	5.61126	0	0
ENSMUSG00000101859	ENSMUSG00000101859.1	Gm29233	3008.5	4.82381	0	0
ENSMUSG00000097125	ENSMUSG00000097125.1	Gm26885	1620.54	4.45827	0	0
ENSMUSG00000066306	ENSMUSG00000066306.13	Numa1	634.982	4.44086	0	0
ENSMUSG00000091191	ENSMUSG00000091191.1	Gm17334	2513.97	4.42986	0	0
ENSMUSG00000103730	ENSMUSG00000103730.1	Gm38316	5899.97	4.23442	0	0
ENSMUSG00000081512	ENSMUSG00000081512.1	Gm15821	7197.24	3.85327	0	0
ENSMUSG00000109408	ENSMUSG00000109408.1	A930037H05Rik	13997.8	3.83355	0	0
ENSMUSG00000107379	ENSMUSG00000107379.1	Gm43126	932.292	3.7731	0	0
ENSMUSG00000085505	ENSMUSG00000085505.1	Gm12868	877.698	3.68516	0	0
ENSMUSG00000099757	ENSMUSG00000099757.1	BE692007	17132.9	3.50755	0	0
ENSMUSG00000092550	ENSMUSG00000092550.2	Gm20496	10692.3	3.47621	0	0
ENSMUSG00000059495	ENSMUSG00000059495.13	Arhgef12	1504.28	3.46778	0	0
ENSMUSG00000086347	ENSMUSG00000086347.1	Gm11626	1519.9	3.33839	0	0
ENSMUSG00000090307	ENSMUSG00000090307.7	1700071M16Rik	3513.15	2.97062	0	0
ENSMUSG00000087700	ENSMUSG00000087700.1	Gm15283	3452.87	2.78305	0	0
ENSMUSG00000101438	ENSMUSG00000101438.1	Gm19412	6461.28	2.73675	0	0
ENSMUSG00000002109	ENSMUSG00000002109.14	Ddb2	5585.73	2.44789	0	0
ENSMUSG00000040829	ENSMUSG00000040829.14	Zmynd15	6122.95	2.30114	0	0
ENSMUSG00000027651	ENSMUSG00000027651.16	Rprd1b	4796.05	2.21034	0	0
ENSMUSG00000092283	ENSMUSG00000092283.1	Gm20412	13321.9	2.18929	0	0
ENSMUSG00000048731	ENSMUSG00000048731.14	Ggnbp1	2284.99	2.12384	0	0
ENSMUSG00000058966	ENSMUSG00000058966.13	Fam57b	10441.7	1.8009	0	0
ENSMUSG00000073985	ENSMUSG00000073985.2	Gm10602	3013.31	-2.19604	0	0
ENSMUSG00000050022	ENSMUSG00000050022.16	Amz1	2927.65	-2.91402	0	0
ENSMUSG00000021273	ENSMUSG00000021273.9	Fdft1	3956.53	-2.91895	0	0
ENSMUSG00000021666	ENSMUSG00000021666.16	Gfm2	3236.92	-3.14339	0	0
ENSMUSG00000090706	ENSMUSG00000090706.1	Gm17233	1409.3	-3.61372	0	0
ENSMUSG00000013483	ENSMUSG00000013483.14	Card14	721.315	-4.13775	6.14518e-305	1.5434e-302
ENSMUSG00000079505	ENSMUSG00000079505.2	Gm11131	4978.07	3.87461	2.40236e-303	5.85083e-301
ENSMUSG00000029616	ENSMUSG00000029616.9	Erp29	1117.33	2.38859	1.00911e-300	2.38535e-298
ENSMUSG00000092220	ENSMUSG00000092220.1	Gm20528	1546.3	-2.15842	2.04998e-299	4.70735e-297
ENSMUSG00000097077	ENSMUSG00000097077.1	Gm16712	1122.37	2.467	8.74142e-298	1.95152e-295
ENSMUSG00000097439	ENSMUSG00000097439.6	Gm16754	1558.45	2.35794	1.24849e-295	2.71192e-293
ENSMUSG00000097275	ENSMUSG00000097275.1	Gm26648	2724.7	1.79015	3.94444e-287	8.34249e-285
ENSMUSG00000017760	ENSMUSG00000017760.15	Ctsa	4718.41	-2.48486	1.43132e-272	2.94962e-270
ENSMUSG00000064330	ENSMUSG00000064330.9	Pde6h	8129.66	2.07314	2.46875e-271	4.96033e-269
ENSMUSG00000096957	ENSMUSG00000096957.1	E230013L22Rik	874.744	2.43999	2.92699e-266	5.73761e-264
ENSMUSG00000097417	ENSMUSG00000097417.1		3365.88	-1.9763	5.86417e-262	1.12215e-259
ENSMUSG00000034842	ENSMUSG00000034842.16	Art3	7946.65	11.6152	2.49017e-261	4.6543e-259
ENSMUSG00000085604	ENSMUSG00000085604.1	Dhx58os	766.185	3.22117	8.64856e-260	1.57974e-257
ENSMUSG00000087639	ENSMUSG00000087639.1	Gm15512	881.169	-3.58279	9.43838e-251	1.6857e-248
ENSMUSG00000046806	ENSMUSG00000046806.13	Cyren	5745.93	2.16963	9.75656e-251	1.70464e-248
ENSMUSG00000027950	ENSMUSG00000027950.7	Chrnb2	2328.92	2.08327	2.36229e-249	4.03951e-247
ENSMUSG00000085457	ENSMUSG00000085457.3	1110046J04Rik	954.369	-2.63601	1.87073e-248	3.13231e-246
ENSMUSG00000108332	ENSMUSG00000108332.1	D530033B14Rik	461.649	3.32967	7.43232e-238	1.21905e-235
ENSMUSG00000043340	ENSMUSG00000043340.3	6530409C15Rik	454.834	3.81104	5.81346e-231	9.34456e-229
ENSMUSG00000107846	ENSMUSG00000107846.1	Gm43963	934.828	2.07275	4.51914e-220	7.12164e-218
ENSMUSG00000073628	ENSMUSG00000073628.5	Gm10552	502.121	3.13924	1.16144e-219	1.79509e-217
ENSMUSG00000090069	ENSMUSG00000090069.2	E430024P14Rik	909.93	2.80266	3.17038e-218	4.80761e-216
ENSMUSG00000109881	ENSMUSG00000109881.1	Gm45507	1922.13	2.28078	5.99832e-214	8.9275e-212
ENSMUSG00000022906	ENSMUSG00000022906.15	Parp9	655.029	2.92446	2.73619e-211	3.99832e-209
ENSMUSG00000092609	ENSMUSG00000092609.1	Gm20481	376.959	5.1636	2.20146e-209	3.15948e-207
ENSMUSG00000097582	ENSMUSG00000097582.1		538.985	-2.98058	8.66891e-208	1.22232e-205
ENSMUSG00000028458	ENSMUSG00000028458.12	Tesk1	2505.81	2.31351	3.90585e-206	5.4123e-204
ENSMUSG00000037126	ENSMUSG00000037126.15	Psd	730.09	2.5772	8.44839e-202	1.15084e-199
ENSMUSG00000060029	ENSMUSG00000060029.13	4930473A02Rik	2543.32	-1.34616	2.5197e-201	3.37514e-199
ENSMUSG00000001847	ENSMUSG00000001847.14	Rac1	564.747	-3.92647	1.37716e-199	1.81447e-197
ENSMUSG00000085208	ENSMUSG00000085208.3	Brip1os	1985.18	2.33877	2.6901e-194	3.48716e-192
ENSMUSG00000104985	ENSMUSG00000104985.1	Gm42917	557.741	3.04032	6.01464e-193	7.67297e-191
ENSMUSG00000086327	ENSMUSG00000086327.1	Slfn5os	1453.48	2.59668	2.2734e-192	2.85489e-190
ENSMUSG00000079179	ENSMUSG00000079179.9	Rab10os	1938.47	1.68927	2.66527e-190	3.2955e-188
ENSMUSG00000050565	ENSMUSG00000050565.16	Tor1aip2	1654.39	1.48266	5.02275e-189	6.11634e-187
ENSMUSG00000079469	ENSMUSG00000079469.10	Pigb	789.136	-2.11602	1.34999e-183	1.61938e-181
ENSMUSG00000027636	ENSMUSG00000027636.11	Sla2	3776.32	1.91195	5.1612e-178	6.10009e-176
ENSMUSG00000024018	ENSMUSG00000024018.17	Ccdc167	1672	1.51977	1.58667e-173	1.84813e-171
ENSMUSG00000045968	ENSMUSG00000045968.7	Teddm2	716.52	-4.28922	2.978e-173	3.41917e-171
ENSMUSG00000097262	ENSMUSG00000097262.2	4933416M07Rik	534.941	3.45716	4.41355e-172	4.99602e-170
ENSMUSG00000036138	ENSMUSG00000036138.16	Acaa1a	810.259	2.03004	3.36214e-170	3.75299e-168
ENSMUSG00000046027	ENSMUSG00000046027.17	Stard5	583.756	-6.18314	5.76216e-170	6.3439e-168
ENSMUSG00000106702	ENSMUSG00000106702.1	Gm42846	456.236	-3.93706	6.87471e-168	7.46649e-166
ENSMUSG00000024736	ENSMUSG00000024736.14	Tmem132a	8358.33	1.13959	5.72284e-167	6.13259e-165
ENSMUSG00000094127	ENSMUSG00000094127.1	G530012D18Rik	951.569	2.53363	1.49009e-165	1.57577e-163
ENSMUSG00000015942	ENSMUSG00000015942.9	Gtf2ird2	6237.55	1.67396	1.64893e-165	1.7211e-163
ENSMUSG00000097816	ENSMUSG00000097816.1	Gm26811	2544.85	1.83405	3.64747e-164	3.7583e-162
ENSMUSG00000090246	ENSMUSG00000090246.1	Gm17017	559.807	3.36582	7.42583e-160	7.55461e-158
ENSMUSG00000093467	ENSMUSG00000093467.1	Gm20659	777.234	-2.41074	2.47875e-154	2.49022e-152
ENSMUSG00000078486	ENSMUSG00000078486.3	Perm1	259.993	3.84388	1.1664e-150	1.15733e-148
ENSMUSG00000085890	ENSMUSG00000085890.7	Tnfsf13os	351.575	-3.71896	2.6029e-149	2.55116e-147
ENSMUSG00000097445	ENSMUSG00000097445.1	Gm26631	2459.54	1.46221	2.15173e-146	2.08354e-144
ENSMUSG00000033987	ENSMUSG00000033987.15	Dnah17	666.157	1.87362	6.03178e-146	5.77112e-144
ENSMUSG00000022217	ENSMUSG00000022217.14	Emc9	419.402	2.94483	9.69234e-144	9.16439e-142
ENSMUSG00000017754	ENSMUSG00000017754.13	Pltp	1202.25	-1.68015	7.46775e-143	6.97887e-141
ENSMUSG00000035983	ENSMUSG00000035983.4	Gm7008	432.52	3.37601	1.12037e-142	1.03499e-140
ENSMUSG00000025512	ENSMUSG00000025512.15	Chid1	361.895	-2.90492	1.52278e-142	1.39075e-140
ENSMUSG00000097815	ENSMUSG00000097815.1		837.666	2.42027	9.42559e-139	8.51163e-137
ENSMUSG00000043831	ENSMUSG00000043831.12	Lysmd4	860.374	-1.80065	5.16761e-138	4.61467e-136
ENSMUSG00000080727	ENSMUSG00000080727.2	C920021L13Rik	1453.08	1.96055	2.15968e-136	1.9074e-134
ENSMUSG00000097224	ENSMUSG00000097224.1	Gm26716	5712.57	1.00523	2.80383e-135	2.44939e-133
ENSMUSG00000096727	ENSMUSG00000096727.2	Psmb9	361.947	3.08761	1.55112e-132	1.34047e-130
ENSMUSG00000086656	ENSMUSG00000086656.1	Gm15701	702.557	1.81255	8.60954e-130	7.36115e-128
ENSMUSG00000049502	ENSMUSG00000049502.16	Dtx3l	326.654	2.56123	5.82571e-124	4.92855e-122
ENSMUSG00000092006	ENSMUSG00000092006.1	Gm17139	945.702	1.85659	9.14949e-123	7.65984e-121
ENSMUSG00000085178	ENSMUSG00000085178.1	Kdm6bos	230.808	3.86892	1.10064e-118	9.11945e-117
ENSMUSG00000097142	ENSMUSG00000097142.1		11500.6	1.25766	2.03972e-117	1.67278e-115
ENSMUSG00000000693	ENSMUSG00000000693.10	Loxl3	993.14	1.34528	3.27325e-117	2.65729e-115
ENSMUSG00000101162	ENSMUSG00000101162.2	Gm26728	1357.22	-1.79439	8.76296e-116	7.04279e-114
ENSMUSG00000090216	ENSMUSG00000090216.1	Gm16549	524.43	2.19804	3.6411e-115	2.89738e-113
ENSMUSG00000026749	ENSMUSG00000026749.11	Nek6	1764.16	1.48063	1.47271e-114	1.16041e-112
ENSMUSG00000022105	ENSMUSG00000022105.6	Rb1	987.452	-1.66332	3.32376e-114	2.5935e-112
ENSMUSG00000086472	ENSMUSG00000086472.1	Gm16172	456.182	1.87153	2.46916e-113	1.90814e-111
ENSMUSG00000087612	ENSMUSG00000087612.1	A230005M16Rik	266.701	-4.89854	1.69256e-112	1.29554e-110
ENSMUSG00000097860	ENSMUSG00000097860.1		1294.89	1.44903	5.4769e-110	4.15263e-108
ENSMUSG00000087660	ENSMUSG00000087660.1	B230398E01Rik	587.601	1.89027	4.97476e-109	3.73665e-107
ENSMUSG00000092482	ENSMUSG00000092482.1	Gm20531	2312.48	1.45098	7.98304e-109	5.94072e-107
ENSMUSG00000038457	ENSMUSG00000038457.17	Tmem255b	380.351	-5.55654	8.13695e-109	5.9997e-107
ENSMUSG00000107999	ENSMUSG00000107999.1	Gm44123	370.773	-2.18511	1.00366e-107	7.33313e-106
ENSMUSG00000004221	ENSMUSG00000004221.16	Ikbkg	1285.04	1.4198	2.22938e-106	1.61419e-104
ENSMUSG00000061540	ENSMUSG00000061540.3	Orm2	279.308	2.44692	3.80826e-104	2.73277e-102
ENSMUSG00000039753	ENSMUSG00000039753.16	Fbxl5	165.276	4.06321	1.75364e-103	1.24726e-101
ENSMUSG00000085467	ENSMUSG00000085467.1	Gm11842	191.045	3.30572	1.95464e-103	1.37802e-101
ENSMUSG00000097542	ENSMUSG00000097542.1		254.34	-4.27673	1.49382e-102	1.04398e-100
ENSMUSG00000078772	ENSMUSG00000078772.2	Gm12353	282.398	-3.64777	1.98542e-102	1.37559e-100
ENSMUSG00000097558	ENSMUSG00000097558.1	Gm26902	531.992	3.48494	1.65618e-100	1.13767e-98
ENSMUSG00000097472	ENSMUSG00000097472.1	Gm26586	1366.47	1.36334	3.5486e-99	2.41696e-97
ENSMUSG00000063334	ENSMUSG00000063334.16	Krr1	2085.84	-1.32368	4.75504e-98	3.21145e-96
ENSMUSG00000093768	ENSMUSG00000093768.1	Gm20650	1351.86	1.39112	4.87409e-98	3.26442e-96
ENSMUSG00000031072	ENSMUSG00000031072.14	LTO1	1395.61	-1.70582	5.71281e-96	3.79453e-94
ENSMUSG00000107317	ENSMUSG00000107317.1	Gm19719	3178.32	-1.5541	8.64802e-96	5.69706e-94
ENSMUSG00000052477	ENSMUSG00000052477.15	C130026I21Rik	227.284	6.25226	2.64563e-95	1.72869e-93
ENSMUSG00000056687	ENSMUSG00000056687.9	Gm11696	567.288	1.60473	2.51228e-94	1.62833e-92
ENSMUSG00000097620	ENSMUSG00000097620.7	4921514A10Rik	1256	1.12663	3.6035e-93	2.3169e-91
ENSMUSG00000023367	ENSMUSG00000023367.14	Tmem176a	254.861	-5.07422	6.92981e-93	4.42023e-91
ENSMUSG00000097099	ENSMUSG00000097099.2	Gm9917	1279.11	1.65528	1.7878e-92	1.13138e-90
ENSMUSG00000066568	ENSMUSG00000066568.12	Lsm14a	185.955	3.67739	2.86282e-92	1.79754e-90
ENSMUSG00000013736	ENSMUSG00000013736.16	Trnt1	675.205	1.60902	7.19451e-92	4.48235e-90
ENSMUSG00000000439	ENSMUSG00000000439.9	Mkrn2	2490.43	1.25159	2.18642e-91	1.35171e-89
ENSMUSG00000097194	ENSMUSG00000097194.1	9330175E14Rik	169.39	4.51874	3.10761e-91	1.90655e-89
ENSMUSG00000097081	ENSMUSG00000097081.1	Gm10425	152.158	4.56016	5.51151e-91	3.35576e-89
ENSMUSG00000045932	ENSMUSG00000045932.12	Ifit2	281.158	7.18436	1.55662e-90	9.40644e-89
ENSMUSG00000035295	ENSMUSG00000035295.10	Wdr38	2900.96	-0.906145	4.94515e-90	2.96599e-88
ENSMUSG00000038520	ENSMUSG00000038520.15	Tbc1d17	181.567	2.89006	8.99472e-90	5.35485e-88
ENSMUSG00000028949	ENSMUSG00000028949.13	Smarcd3	1579.67	1.0335	4.94081e-89	2.9198e-87
ENSMUSG00000072673	ENSMUSG00000072673.2	Gm10392	256.211	-4.81298	7.6952e-89	4.51433e-87
ENSMUSG00000107222	ENSMUSG00000107222.1	Gm43198	163.541	4.26355	2.19811e-88	1.28016e-86
ENSMUSG00000019437	ENSMUSG00000019437.17	Tlcd1	3217.79	-0.926291	3.9022e-88	2.25626e-86
ENSMUSG00000107802	ENSMUSG00000107802.1	1700126G02Rik	697.533	1.79884	3.00508e-87	1.72513e-85
ENSMUSG00000027323	ENSMUSG00000027323.10	Rad51	373.19	1.96904	4.81927e-87	2.74698e-85
ENSMUSG00000089714	ENSMUSG00000089714.1	Gm16092	161.314	3.36658	5.77095e-87	3.26628e-85
ENSMUSG00000092134	ENSMUSG00000092134.1	Gm17089	382.19	2.02505	6.13554e-85	3.44834e-83
ENSMUSG00000099760	ENSMUSG00000099760.1	Gm28800	198.428	-4.06759	3.15959e-84	1.76345e-82
ENSMUSG00000097461	ENSMUSG00000097461.1		465.966	-7.71714	1.22934e-83	6.81392e-82
ENSMUSG00000097876	ENSMUSG00000097876.1	Gm16892	787.545	1.34032	1.65235e-83	9.09583e-82
ENSMUSG00000025876	ENSMUSG00000025876.15	Unc5a	148.281	3.44415	1.96655e-83	1.07518e-81
ENSMUSG00000109876	ENSMUSG00000109876.1	Gm45449	371.787	-7.29761	3.58685e-82	1.94781e-80
ENSMUSG00000097365	ENSMUSG00000097365.7	C030034L19Rik	176.001	-4.32368	3.57073e-81	1.92604e-79
ENSMUSG00000057342	ENSMUSG00000057342.15	Sphk2	247.559	-2.39567	6.96657e-81	3.73269e-79
ENSMUSG00000072109	ENSMUSG00000072109.11	A530040E14Rik	152.161	3.62013	3.86791e-80	2.0587e-78
ENSMUSG00000059479	ENSMUSG00000059479.7	B3gnt8	891.812	-1.22981	4.10576e-80	2.17092e-78
ENSMUSG00000104653	ENSMUSG00000104653.1	Gm43109	146.813	4.96953	3.93279e-79	2.06587e-77
ENSMUSG00000073529	ENSMUSG00000073529.9	F830208F22Rik	147.968	3.37149	1.20969e-78	6.31316e-77
ENSMUSG00000054181	ENSMUSG00000054181.11	A930012O16Rik	184.208	2.98659	3.5267e-78	1.82865e-76
ENSMUSG00000037432	ENSMUSG00000037432.15	Fer1l5	260.521	-2.3525	1.35245e-77	6.96773e-76
ENSMUSG00000003868	ENSMUSG00000003868.14	Ruvbl2	271.225	2.41932	1.57819e-77	8.0789e-76
ENSMUSG00000034799	ENSMUSG00000034799.16	Unc13a	940.914	-1.29534	1.94038e-77	9.87016e-76
ENSMUSG00000028702	ENSMUSG00000028702.15	Rad54l	1066.47	0.98807	2.54575e-77	1.28681e-75
ENSMUSG00000030314	ENSMUSG00000030314.16	Atg7	315.521	-2.11441	4.84445e-77	2.43343e-75
ENSMUSG00000000915	ENSMUSG00000000915.15	Hip1r	417.965	1.68057	2.04086e-76	1.01878e-74
ENSMUSG00000072612	ENSMUSG00000072612.2	Gm10382	1347.85	1.20475	7.73657e-76	3.8382e-74
ENSMUSG00000087066	ENSMUSG00000087066.1	Gm15518	225.658	2.3862	1.25645e-75	6.19513e-74
ENSMUSG00000089647	ENSMUSG00000089647.1	Gm2245	2582.03	0.829124	2.02835e-74	9.94017e-73
ENSMUSG00000079036	ENSMUSG00000079036.10	Alkbh1	598.5	1.54291	2.47268e-74	1.20442e-72
ENSMUSG00000038368	ENSMUSG00000038368.16	Focad	410.97	-2.29909	4.90657e-74	2.37555e-72
ENSMUSG00000064368	ENSMUSG00000064368.1	mt-Nd6	8229.98	-0.834147	8.95062e-72	4.30755e-70
ENSMUSG00000031400	ENSMUSG00000031400.10	G6pdx	187.711	2.60751	2.6464e-71	1.26602e-69
ENSMUSG00000090608	ENSMUSG00000090608.1	Gm17200	306.063	1.81033	2.77572e-71	1.32003e-69
ENSMUSG00000097033	ENSMUSG00000097033.1		871.342	1.39707	2.49606e-70	1.18005e-68
ENSMUSG00000086329	ENSMUSG00000086329.1	Gm14233	111.459	4.03996	2.66043e-70	1.2504e-68
ENSMUSG00000008845	ENSMUSG00000008845.9	Cd163	303.652	-7.19738	5.83518e-70	2.72659e-68
ENSMUSG00000087036	ENSMUSG00000087036.1	Gm11748	153.762	-4.23031	7.12795e-70	3.31141e-68
ENSMUSG00000086289	ENSMUSG00000086289.3	Gm16933	2212.08	1.43846	1.33394e-69	6.16141e-68
ENSMUSG00000108126	ENSMUSG00000108126.1	Gm43909	195.998	-2.57288	3.22288e-69	1.48013e-67
ENSMUSG00000071547	ENSMUSG00000071547.3	Nt5dc2	467.909	-1.69615	3.79885e-69	1.73474e-67
ENSMUSG00000041216	ENSMUSG00000041216.15	Clvs1	767.613	-1.5012	5.12176e-69	2.32563e-67
ENSMUSG00000104729	ENSMUSG00000104729.1	Gm44471	442.27	1.65529	7.84026e-69	3.54001e-67
ENSMUSG00000041528	ENSMUSG00000041528.15	Rnf123	220.001	2.25473	9.27682e-69	4.16524e-67
ENSMUSG00000086929	ENSMUSG00000086929.1	Gm11788	329.24	1.79434	1.07715e-68	4.80945e-67
ENSMUSG00000005481	ENSMUSG00000005481.17	Ddx39	584.366	-1.64203	1.4814e-68	6.57792e-67
ENSMUSG00000108368	ENSMUSG00000108368.1	Gm45053	514.098	-1.81602	2.15248e-67	9.50522e-66
ENSMUSG00000090458	ENSMUSG00000090458.1	Gm17122	1607.06	-0.98509	3.33511e-67	1.46472e-65
ENSMUSG00000025104	ENSMUSG00000025104.13	Hdgfl3	1917.23	-1.00901	5.40551e-67	2.36109e-65
ENSMUSG00000030967	ENSMUSG00000030967.14	Zranb1	473.254	-1.49715	5.73584e-67	2.49184e-65
ENSMUSG00000013997	ENSMUSG00000013997.10	Nit1	1003.96	0.994653	7.39988e-67	3.19747e-65
ENSMUSG00000105255	ENSMUSG00000105255.1	Gm42413	498.722	-1.65688	8.3552e-67	3.59095e-65
ENSMUSG00000092365	ENSMUSG00000092365.2	BC023719	249.195	3.30339	1.01227e-66	4.32744e-65
ENSMUSG00000087206	ENSMUSG00000087206.1	Gm16175	202.648	2.3789	1.95412e-66	8.30967e-65
ENSMUSG00000020652	ENSMUSG00000020652.17	Cenpo	247.868	-2.01348	4.21762e-65	1.78405e-63
ENSMUSG00000108701	ENSMUSG00000108701.1	Gm44616	1823.9	1.02138	5.76777e-65	2.42699e-63
ENSMUSG00000030708	ENSMUSG00000030708.14	Dnajb13	140.116	-3.92527	7.417e-65	3.10471e-63
ENSMUSG00000103309	ENSMUSG00000103309.1	BC037039	145.753	-3.8102	3.29277e-64	1.37119e-62
ENSMUSG00000028229	ENSMUSG00000028229.11	Rmdn1	163.538	-5.17696	1.44537e-63	5.98787e-62
ENSMUSG00000091423	ENSMUSG00000091423.1	Gm17509	675.269	1.33229	5.01965e-63	2.06887e-61
ENSMUSG00000024661	ENSMUSG00000024661.6	Fth1	156.856	2.83832	1.23513e-62	5.06465e-61
ENSMUSG00000085725	ENSMUSG00000085725.2	Gm15873	140.795	2.75861	3.04588e-61	1.24263e-59
ENSMUSG00000028549	ENSMUSG00000028549.17	Itgb3bp	362.815	1.95783	3.75532e-61	1.52432e-59
ENSMUSG00000090213	ENSMUSG00000090213.1	Tmem189	828.692	2.44363	3.79364e-60	1.53213e-58
ENSMUSG00000048827	ENSMUSG00000048827.11	Pkd1l3	1121.86	1.53625	5.66198e-60	2.27527e-58
ENSMUSG00000085498	ENSMUSG00000085498.1	Gm14023	886.838	9.49229	3.53653e-59	1.41408e-57
ENSMUSG00000090266	ENSMUSG00000090266.10	Mettl23	1175.05	0.951437	3.26471e-58	1.29893e-56
ENSMUSG00000018920	ENSMUSG00000018920.11	Cxcl16	134.499	2.77107	3.43712e-58	1.36079e-56
ENSMUSG00000102027	ENSMUSG00000102027.1	Gm28914	173.763	2.28934	4.35763e-58	1.71678e-56
ENSMUSG00000097567	ENSMUSG00000097567.1		277.444	1.9128	5.55877e-58	2.17931e-56
ENSMUSG00000027201	ENSMUSG00000027201.16	Myef2	174.056	-2.86622	3.2246e-57	1.25806e-55
ENSMUSG00000053693	ENSMUSG00000053693.16	Mast1	167.083	-2.34975	3.66325e-57	1.4223e-55
ENSMUSG00000097518	ENSMUSG00000097518.1		205.706	-2.26878	7.81097e-57	3.01811e-55
ENSMUSG00000097294	ENSMUSG00000097294.1		120.29	-3.46182	8.60208e-57	3.30789e-55
ENSMUSG00000040354	ENSMUSG00000040354.14	Mars1	115.271	3.05858	1.00183e-56	3.83414e-55
ENSMUSG00000033272	ENSMUSG00000033272.12	Slc35a4	90.2993	4.37451	4.22901e-56	1.61083e-54
ENSMUSG00000105813	ENSMUSG00000105813.1	Gm42928	84.2744	4.16241	9.13339e-56	3.4625e-54
ENSMUSG00000073787	ENSMUSG00000073787.4	Gm10575	477.49	-1.36073	2.13682e-55	8.06274e-54
ENSMUSG00000046688	ENSMUSG00000046688.14	Tifa	84.9107	3.75022	2.43542e-55	9.1465e-54
ENSMUSG00000108170	ENSMUSG00000108170.1	Gm43966	421.793	1.25319	5.10322e-55	1.90766e-53
ENSMUSG00000079491	ENSMUSG00000079491.9	H2-T10	215.016	1.86718	1.0551e-54	3.92585e-53
ENSMUSG00000106155	ENSMUSG00000106155.1	Gm43495	195.494	2.13054	2.73099e-54	1.01147e-52
ENSMUSG00000029270	ENSMUSG00000029270.10	Dipk1a	157.9	-2.72708	3.00523e-54	1.10794e-52
ENSMUSG00000030319	ENSMUSG00000030319.8	Cand2	587.737	-1.18143	2.41107e-53	8.8483e-52
ENSMUSG00000060509	ENSMUSG00000060509.4	Xcr1	108.9	5.96179	4.92642e-53	1.79971e-51
ENSMUSG00000110148	ENSMUSG00000110148.1	5830408C22Rik	390.722	1.46016	6.74361e-53	2.45241e-51
ENSMUSG00000097325	ENSMUSG00000097325.2	Gm16897	118.976	-5.09601	2.16409e-52	7.8346e-51
ENSMUSG00000102055	ENSMUSG00000102055.1	Gm28913	150.273	2.22573	1.71481e-51	6.18024e-50
ENSMUSG00000097660	ENSMUSG00000097660.1		3660.68	0.698312	2.93243e-51	1.05214e-49
ENSMUSG00000090327	ENSMUSG00000090327.1	Gm17111	1108.27	1.14353	3.51648e-51	1.25609e-49
ENSMUSG00000089875	ENSMUSG00000089875.1	Etohd2	866.788	1.21982	4.59586e-51	1.63438e-49
ENSMUSG00000106082	ENSMUSG00000106082.4	4930404A12Rik	574.805	1.1705	4.71571e-51	1.66961e-49
ENSMUSG00000045231	ENSMUSG00000045231.4	BC106179	115.834	-4.99585	5.32115e-51	1.87571e-49
ENSMUSG00000028483	ENSMUSG00000028483.13	Snapc3	429.687	1.52318	6.47546e-51	2.27263e-49
ENSMUSG00000039982	ENSMUSG00000039982.7	Dtx4	233.882	1.87682	7.40241e-51	2.58666e-49
ENSMUSG00000087644	ENSMUSG00000087644.1	Gm14703	114.626	-3.48036	1.07442e-50	3.73813e-49
ENSMUSG00000042759	ENSMUSG00000042759.12	Apobr	93.6159	3.18015	2.6042e-50	9.02155e-49
ENSMUSG00000038812	ENSMUSG00000038812.16	Trmt112	346.639	1.36959	6.18893e-50	2.13478e-48
ENSMUSG00000092190	ENSMUSG00000092190.1	Gm20470	366.782	1.56986	9.98486e-50	3.42942e-48
ENSMUSG00000075595	ENSMUSG00000075595.9	Zfp652	530.267	-1.17669	1.3558e-49	4.63685e-48
ENSMUSG00000004018	ENSMUSG00000004018.9	Fancl	507.57	1.45675	1.43777e-49	4.89632e-48
ENSMUSG00000093006	ENSMUSG00000093006.2	Gm24157	703.353	1.10501	1.54008e-49	5.22262e-48
ENSMUSG00000037514	ENSMUSG00000037514.17	Pank2	86.3639	3.31016	1.98125e-49	6.69048e-48
ENSMUSG00000097412	ENSMUSG00000097412.1	1810014B01Rik	8827.69	0.643628	5.26485e-49	1.77044e-47
ENSMUSG00000037108	ENSMUSG00000037108.13	Zcwpw1	139.333	3.29035	5.5013e-49	1.84225e-47
ENSMUSG00000099311	ENSMUSG00000099311.1	Mir6244	113.167	2.58348	6.24702e-49	2.08329e-47
ENSMUSG00000029452	ENSMUSG00000029452.18	Tmem116	1145.47	-0.82304	7.98805e-49	2.65289e-47
ENSMUSG00000031958	ENSMUSG00000031958.16	Ldhd	152.5	-2.29406	1.45704e-48	4.81901e-47
ENSMUSG00000098588	ENSMUSG00000098588.1	Mir6340	327.589	1.44476	3.73982e-48	1.23184e-46
ENSMUSG00000055061	ENSMUSG00000055061.5	4931431C16Rik	455.194	-1.23998	4.01226e-48	1.31618e-46
ENSMUSG00000048316	ENSMUSG00000048316.3	Gm9823	479.713	1.20472	6.28448e-48	2.05318e-46
ENSMUSG00000090207	ENSMUSG00000090207.2	4930524O07Rik	784.058	1.65871	9.12727e-48	2.96987e-46
ENSMUSG00000054556	ENSMUSG00000054556.6	Gm4876	156.528	2.10247	1.33358e-47	4.32175e-46
ENSMUSG00000104523	ENSMUSG00000104523.1	Gm37335	422.599	-1.42527	2.37775e-47	7.6747e-46
ENSMUSG00000108524	ENSMUSG00000108524.1	Gm44876	483.612	1.30843	4.5286e-47	1.45586e-45
ENSMUSG00000024622	ENSMUSG00000024622.7	Hmgxb3	133.012	-2.45142	7.24416e-47	2.31958e-45
ENSMUSG00000092371	ENSMUSG00000092371.1	Gm20511	538.696	-1.25253	1.03718e-46	3.30786e-45
ENSMUSG00000001065	ENSMUSG00000001065.14	Zfp276	101.385	2.86338	1.1293e-46	3.58744e-45
ENSMUSG00000086949	ENSMUSG00000086949.1	Gm13066	288.17	-1.57692	1.86083e-46	5.88798e-45
ENSMUSG00000106478	ENSMUSG00000106478.1	Gm36551	154.619	2.77096	6.39545e-46	2.0157e-44
ENSMUSG00000019822	ENSMUSG00000019822.12	Smpd2	210.7	-2.16979	1.3249e-45	4.15947e-44
ENSMUSG00000102564	ENSMUSG00000102564.1	Gm37035	173.383	-7.02368	5.39695e-45	1.68775e-43
ENSMUSG00000099597	ENSMUSG00000099597.1		373.323	-1.39094	7.82891e-45	2.4388e-43
ENSMUSG00000087552	ENSMUSG00000087552.2	Gm15819	106.208	-2.79678	3.01336e-44	9.35072e-43
ENSMUSG00000062175	ENSMUSG00000062175.13	Tgif2	95.0447	2.63427	6.24896e-44	1.92485e-42
ENSMUSG00000044820	ENSMUSG00000044820.6	AY074887	437.448	1.48135	6.25091e-44	1.92485e-42
ENSMUSG00000102725	ENSMUSG00000102725.2	Gm37939	298.202	1.53135	7.92632e-44	2.43144e-42
ENSMUSG00000097026	ENSMUSG00000097026.1		579.139	-1.2387	1.85457e-43	5.66736e-42
ENSMUSG00000074398	ENSMUSG00000074398.5	Gm15441	5138.85	-0.830364	2.42244e-43	7.37466e-42
ENSMUSG00000029474	ENSMUSG00000029474.7	Rnf34	186.486	-1.80778	3.02724e-43	9.1811e-42
ENSMUSG00000107659	ENSMUSG00000107659.1	Gm44170	2091.62	0.708873	6.42449e-43	1.94111e-41
ENSMUSG00000074250	ENSMUSG00000074250.11	Gm10653	337.919	-1.42155	8.83101e-43	2.65823e-41
ENSMUSG00000016018	ENSMUSG00000016018.3	Mtrex	75.7084	5.04265	9.40936e-43	2.82175e-41
ENSMUSG00000087178	ENSMUSG00000087178.7	A230056P14Rik	94.1991	-2.98799	5.57463e-42	1.66555e-40
ENSMUSG00000085714	ENSMUSG00000085714.1	Gm13008	1083.26	0.847518	5.70683e-42	1.69873e-40
ENSMUSG00000107458	ENSMUSG00000107458.1	Gm44040	103.249	2.52221	7.01422e-42	2.0802e-40
ENSMUSG00000033335	ENSMUSG00000033335.17	Dnm2	163.155	1.75965	4.16582e-41	1.23091e-39
ENSMUSG00000024922	ENSMUSG00000024922.1	Ovol1	71.4363	3.11424	7.9185e-41	2.33117e-39
ENSMUSG00000014873	ENSMUSG00000014873.15	Surf2	480.336	1.129	1.38919e-40	4.0748e-39
ENSMUSG00000021242	ENSMUSG00000021242.8	Npc2	210.503	1.66797	1.48403e-40	4.33716e-39
ENSMUSG00000027422	ENSMUSG00000027422.15	Rrbp1	375.937	1.37508	1.59207e-40	4.63603e-39
ENSMUSG00000021485	ENSMUSG00000021485.13	Mxd3	764.469	1.10963	2.95398e-40	8.5708e-39
ENSMUSG00000085587	ENSMUSG00000085587.1	Gm14493	390.085	-1.40019	4.78669e-40	1.38384e-38
ENSMUSG00000000959	ENSMUSG00000000959.6	Oxa1l	289.035	-1.3284	6.61232e-40	1.90477e-38
ENSMUSG00000105355	ENSMUSG00000105355.1	Gm40117	720.679	-1.01785	9.42182e-40	2.7044e-38
ENSMUSG00000073437	ENSMUSG00000073437.10	D330041H03Rik	852.329	-0.8795	1.68259e-39	4.81246e-38
ENSMUSG00000025613	ENSMUSG00000025613.13	Cct8	96.4717	2.36978	3.06362e-39	8.73131e-38
ENSMUSG00000018581	ENSMUSG00000018581.15	Dnah11	86.3981	-4.16612	4.02946e-39	1.14434e-37
ENSMUSG00000091102	ENSMUSG00000091102.1	5830462I19Rik	387.505	-1.35208	4.47901e-39	1.26753e-37
ENSMUSG00000086216	ENSMUSG00000086216.1	Gm13610	372.738	-1.30492	4.86249e-39	1.37122e-37
ENSMUSG00000086018	ENSMUSG00000086018.7	Gm13179	248.789	1.41994	1.0214e-38	2.87028e-37
ENSMUSG00000069808	ENSMUSG00000069808.13	Fam57a	219.102	-1.75557	1.05119e-38	2.94369e-37
ENSMUSG00000108353	ENSMUSG00000108353.1	Gm45205	524.796	-0.991016	1.26361e-38	3.52628e-37
ENSMUSG00000096976	ENSMUSG00000096976.1		3255.52	0.692025	1.27086e-38	3.53421e-37
ENSMUSG00000103001	ENSMUSG00000103001.1	A930005N03Rik	166.704	1.89471	1.65929e-38	4.59852e-37
ENSMUSG00000100280	ENSMUSG00000100280.2	Gm28417	597.251	-2.12981	2.46217e-38	6.80016e-37
ENSMUSG00000086953	ENSMUSG00000086953.1	Aknaos	278.997	1.57359	4.75923e-38	1.30993e-36
ENSMUSG00000061972	ENSMUSG00000061972.2	Olfr99	76.28	3.13562	5.11019e-38	1.40173e-36
ENSMUSG00000104435	ENSMUSG00000104435.1	Gm37422	158.448	-2.15804	6.28432e-38	1.71793e-36
ENSMUSG00000058812	ENSMUSG00000058812.2	0610039K10Rik	2424.73	-0.603678	6.62983e-38	1.80623e-36
ENSMUSG00000086507	ENSMUSG00000086507.1	Adap2os	1848.37	0.854843	3.13285e-37	8.50633e-36
ENSMUSG00000098716	ENSMUSG00000098716.1	Gm28033	391.898	1.0899	3.67913e-37	9.95595e-36
ENSMUSG00000108624	ENSMUSG00000108624.1	Gm45091	134.048	-6.22467	3.77894e-37	1.01917e-35
ENSMUSG00000060147	ENSMUSG00000060147.15	Serpinb6a	274.535	-1.70623	4.36992e-37	1.17462e-35
ENSMUSG00000020718	ENSMUSG00000020718.12	Polg2	333.054	1.2793	7.77221e-37	2.08217e-35
ENSMUSG00000044328	ENSMUSG00000044328.13	Trp53i13	78.3573	-4.68012	1.93562e-36	5.16831e-35
ENSMUSG00000006641	ENSMUSG00000006641.12	Slc5a6	193.847	-1.5666	2.96511e-36	7.89092e-35
ENSMUSG00000016510	ENSMUSG00000016510.11	Mtif3	465.121	-1.10415	3.4687e-36	9.17469e-35
ENSMUSG00000101942	ENSMUSG00000101942.1	Gm19582	111.445	-2.51358	3.47033e-36	9.17469e-35
ENSMUSG00000107961	ENSMUSG00000107961.1	Gm44036	799.811	0.88346	4.76435e-36	1.25545e-34
ENSMUSG00000073067	ENSMUSG00000073067.10	9130019P16Rik	91.1984	-5.66847	5.49574e-36	1.44344e-34
ENSMUSG00000100075	ENSMUSG00000100075.1	1700018L02Rik	86.4114	-2.9886	6.30291e-36	1.65005e-34
ENSMUSG00000090062	ENSMUSG00000090062.1	Galnt6os	193.878	-1.67177	7.35079e-36	1.91813e-34
ENSMUSG00000085664	ENSMUSG00000085664.1	Atxn7l1os2	156.907	1.66758	2.42162e-35	6.27872e-34
ENSMUSG00000087444	ENSMUSG00000087444.1	Gm5475	182.25	1.62862	2.4218e-35	6.27872e-34
ENSMUSG00000021040	ENSMUSG00000021040.15	Slirp	2144.02	0.962299	2.72278e-35	7.03632e-34
ENSMUSG00000026969	ENSMUSG00000026969.3	Fam166a	257.85	1.56579	3.03486e-35	7.81769e-34
ENSMUSG00000102425	ENSMUSG00000102425.1	Gm26616	500.934	1.86359	4.95062e-35	1.27119e-33
ENSMUSG00000039055	ENSMUSG00000039055.4	Eme1	764.618	0.899757	5.46682e-35	1.39926e-33
ENSMUSG00000087341	ENSMUSG00000087341.4	0610040F04Rik	115.213	2.32317	6.31178e-35	1.6104e-33
ENSMUSG00000024410	ENSMUSG00000024410.14	Rmc1	339.609	-1.18011	7.0047e-35	1.78154e-33
ENSMUSG00000014551	ENSMUSG00000014551.8	Mrps25	1025.93	-0.835208	1.08087e-34	2.74037e-33
ENSMUSG00000067389	ENSMUSG00000067389.3	Gm17080	337.022	-1.42717	1.39538e-34	3.52662e-33
ENSMUSG00000100954	ENSMUSG00000100954.4	Gm10138	99.7498	-2.83612	2.64968e-34	6.67569e-33
ENSMUSG00000028602	ENSMUSG00000028602.12	Tnfrsf8	193.302	8.89546	3.41698e-34	8.58197e-33
ENSMUSG00000087352	ENSMUSG00000087352.1	Gm12999	1400.77	-0.818938	3.56345e-34	8.92195e-33
ENSMUSG00000034117	ENSMUSG00000034117.3	Ptgdr2	100.821	2.0934	4.07797e-34	1.01785e-32
ENSMUSG00000085767	ENSMUSG00000085767.1	Gm13563	751.261	0.813992	5.00753e-34	1.24599e-32
ENSMUSG00000023104	ENSMUSG00000023104.9	Rfc2	1604.8	-0.803131	5.78942e-34	1.4361e-32
ENSMUSG00000020641	ENSMUSG00000020641.15	Rsad2	429.748	12.4923	6.88709e-34	1.70312e-32
ENSMUSG00000109357	ENSMUSG00000109357.1	Gm45236	355.328	1.42219	8.92162e-34	2.19948e-32
ENSMUSG00000109807	ENSMUSG00000109807.1	Gm45244	57.0585	4.55602	9.6403e-34	2.36939e-32
ENSMUSG00000011114	ENSMUSG00000011114.17	Tbrg1	85.3971	-2.82368	1.60433e-33	3.93109e-32
ENSMUSG00000086935	ENSMUSG00000086935.1	Gm15956	590.911	-1.06685	2.68311e-33	6.55445e-32
ENSMUSG00000108321	ENSMUSG00000108321.1	Gm44649	2427.16	-0.692559	2.72221e-33	6.62983e-32
ENSMUSG00000097554	ENSMUSG00000097554.1		19528.7	0.660675	5.0668e-33	1.23027e-31
ENSMUSG00000085095	ENSMUSG00000085095.2	Gm15635	517.35	-12.2228	5.96542e-33	1.4441e-31
ENSMUSG00000096935	ENSMUSG00000096935.5	1700113A16Rik	320.196	-1.20838	7.29225e-33	1.75999e-31
ENSMUSG00000008690	ENSMUSG00000008690.15	Ncaph2	170.796	-1.73898	1.21793e-32	2.93068e-31
ENSMUSG00000036371	ENSMUSG00000036371.6	Serbp1	85.9494	-2.93309	1.33132e-32	3.19396e-31
ENSMUSG00000026771	ENSMUSG00000026771.14	Spopl	668.427	0.807249	1.65959e-32	3.96968e-31
ENSMUSG00000023988	ENSMUSG00000023988.8	Bysl	360.96	1.25695	1.82931e-32	4.36266e-31
ENSMUSG00000086373	ENSMUSG00000086373.8	Gm11978	323.854	12.0835	3.60384e-32	8.56925e-31
ENSMUSG00000035929	ENSMUSG00000035929.11	H2-Q4	61.7651	3.16761	4.76789e-32	1.13037e-30
ENSMUSG00000038876	ENSMUSG00000038876.11	Rnf146	255.484	-1.33458	5.54391e-32	1.31048e-30
ENSMUSG00000106175	ENSMUSG00000106175.1	Gm44313	194.818	1.45869	5.606e-32	1.32127e-30
ENSMUSG00000012123	ENSMUSG00000012123.15	Crybg2	79.9999	2.41135	5.81306e-32	1.36216e-30
ENSMUSG00000035953	ENSMUSG00000035953.13	Pip4p1	316.634	-1.43377	5.81336e-32	1.36216e-30
ENSMUSG00000035109	ENSMUSG00000035109.14	Shc4	781.658	-1.06365	6.59255e-32	1.54024e-30
ENSMUSG00000109754	ENSMUSG00000109754.1	Gm39214	797.679	-0.86821	1.26891e-31	2.956e-30
ENSMUSG00000055188	ENSMUSG00000055188.12	Rbm3os	701.138	0.904316	1.4073e-31	3.26892e-30
ENSMUSG00000102191	ENSMUSG00000102191.1	Gm36569	78.8682	-5.87538	2.35944e-31	5.46479e-30
ENSMUSG00000026554	ENSMUSG00000026554.15	Dcaf8	902.269	-1.08447	3.3148e-31	7.65547e-30
ENSMUSG00000108219	ENSMUSG00000108219.1	Gm44101	122.208	2.52913	4.26348e-31	9.81821e-30
ENSMUSG00000092354	ENSMUSG00000092354.7	Gm20548	585.67	-0.998595	4.30522e-31	9.88602e-30
ENSMUSG00000097346	ENSMUSG00000097346.1	Rps18-ps4	3330.46	-0.774215	8.01944e-31	1.83625e-29
ENSMUSG00000033059	ENSMUSG00000033059.7	Pygb	72.8987	-3.95986	1.46199e-30	3.33807e-29
ENSMUSG00000034311	ENSMUSG00000034311.3	Kif4	180.794	1.59496	2.64442e-30	6.02074e-29
ENSMUSG00000085955	ENSMUSG00000085955.1	Gm12356	310.684	1.30524	2.66449e-30	6.0493e-29
ENSMUSG00000037321	ENSMUSG00000037321.17	Tap1	61.8403	6.05943	3.03832e-30	6.87859e-29
ENSMUSG00000042419	ENSMUSG00000042419.8	Nfkbil1	46.9399	3.60838	4.6895e-30	1.05869e-28
ENSMUSG00000110279	ENSMUSG00000110279.1	Gm45552	4755.81	-0.730699	5.67707e-30	1.27806e-28
ENSMUSG00000025047	ENSMUSG00000025047.8	Pdcd11	82.4003	-3.55305	1.1052e-29	2.48115e-28
ENSMUSG00000097242	ENSMUSG00000097242.1		278.776	-1.30321	1.15735e-29	2.59099e-28
ENSMUSG00000053263	ENSMUSG00000053263.3	Gm12592	110.328	-2.17793	1.2895e-29	2.87881e-28
ENSMUSG00000108511	ENSMUSG00000108511.1	Gm44987	131.684	-2.12698	1.32434e-29	2.94839e-28
ENSMUSG00000107292	ENSMUSG00000107292.1	Gm42733	117.131	2.15907	1.6562e-29	3.67704e-28
ENSMUSG00000024164	ENSMUSG00000024164.15	C3	97.6799	7.58059	1.79282e-29	3.96939e-28
ENSMUSG00000021548	ENSMUSG00000021548.10	Ccnh	240.859	-1.44024	1.91052e-29	4.21837e-28
ENSMUSG00000026466	ENSMUSG00000026466.16	Tor1aip1	208.89	1.43909	1.9994e-29	4.40251e-28
ENSMUSG00000101674	ENSMUSG00000101674.6	4930444A19Rik	259.677	-1.23672	2.30997e-29	5.07247e-28
ENSMUSG00000035443	ENSMUSG00000035443.9	Thyn1	130.651	-2.10391	3.69041e-29	8.0817e-28
ENSMUSG00000017747	ENSMUSG00000017747.13	Ghdc	288.829	11.919	3.8204e-29	8.34364e-28
ENSMUSG00000086589	ENSMUSG00000086589.1	Gm12915	147.617	2.21434	4.09022e-29	8.9087e-28
ENSMUSG00000103367	ENSMUSG00000103367.1	Gm38158	81.7078	-4.47118	4.9788e-29	1.08148e-27
ENSMUSG00000108806	ENSMUSG00000108806.1	Gm44729	1435.28	0.829914	6.40733e-29	1.38802e-27
ENSMUSG00000087338	ENSMUSG00000087338.2	Scpep1os	1403	0.606973	7.60482e-29	1.64301e-27
ENSMUSG00000020227	ENSMUSG00000020227.10	Irak3	69.8992	2.31745	7.7225e-29	1.66396e-27
ENSMUSG00000004071	ENSMUSG00000004071.12	Cdip1	1606.17	0.711134	2.19057e-28	4.70737e-27
ENSMUSG00000016495	ENSMUSG00000016495.12	Plgrkt	54.4088	5.8785	3.02699e-28	6.48745e-27
ENSMUSG00000078956	ENSMUSG00000078956.3	Gm14221	63.5398	-5.13213	3.83957e-28	8.20708e-27
ENSMUSG00000097493	ENSMUSG00000097493.3	9930014A18Rik	160.159	-1.87222	4.26513e-28	9.09254e-27
ENSMUSG00000096969	ENSMUSG00000096969.1		307.631	-1.18078	4.85858e-28	1.03303e-26
ENSMUSG00000026156	ENSMUSG00000026156.8	B3gat2	1201.64	0.711685	4.9322e-28	1.04591e-26
ENSMUSG00000084970	ENSMUSG00000084970.1	1700060J05Rik	153.413	-1.62625	5.09284e-28	1.07714e-26
ENSMUSG00000026618	ENSMUSG00000026618.11	Iars2	194.118	-1.47088	5.23738e-28	1.1048e-26
ENSMUSG00000040044	ENSMUSG00000040044.11	Orc3	90.586	-2.22086	5.43709e-28	1.14392e-26
ENSMUSG00000025241	ENSMUSG00000025241.15	Fyco1	56.5927	6.10615	6.22873e-28	1.30706e-26
ENSMUSG00000039521	ENSMUSG00000039521.12	Foxp3	254.653	-1.11783	7.64529e-28	1.60014e-26
ENSMUSG00000103955	ENSMUSG00000103955.1	Gm37270	75.0306	-2.68633	9.60457e-28	2.00499e-26
ENSMUSG00000038957	ENSMUSG00000038957.13	Edc3	591.5	1.02394	1.07597e-27	2.23451e-26
ENSMUSG00000086968	ENSMUSG00000086968.8	4933431E20Rik	53.629	-3.38178	1.07466e-27	2.23451e-26
ENSMUSG00000085572	ENSMUSG00000085572.1	Gm16234	454.529	0.972271	1.13908e-27	2.35948e-26
ENSMUSG00000085566	ENSMUSG00000085566.1	A730017L22Rik	321.26	2.18688	1.49846e-27	3.09593e-26
ENSMUSG00000038930	ENSMUSG00000038930.11	Rccd1	66.3486	-3.27794	1.52388e-27	3.14037e-26
ENSMUSG00000096992	ENSMUSG00000096992.3	Gm26788	161.675	1.637	1.61299e-27	3.3155e-26
ENSMUSG00000026925	ENSMUSG00000026925.16	Inpp5e	633.984	0.748175	1.75325e-27	3.59461e-26
ENSMUSG00000038298	ENSMUSG00000038298.14	Pdzk1	160.39	-1.53679	1.9762e-27	4.04141e-26
ENSMUSG00000097479	ENSMUSG00000097479.1		4383.77	0.603805	2.41017e-27	4.91638e-26
ENSMUSG00000086755	ENSMUSG00000086755.1	Gm11216	77.4828	7.24708	2.45933e-27	5.00395e-26
ENSMUSG00000016496	ENSMUSG00000016496.7	Cd274	62.0124	6.65918	4.47454e-27	9.08129e-26
ENSMUSG00000097457	ENSMUSG00000097457.1		470.725	0.994371	5.21293e-27	1.05532e-25
ENSMUSG00000107428	ENSMUSG00000107428.1	Gm44154	166.727	1.37031	7.14179e-27	1.44217e-25
ENSMUSG00000059070	ENSMUSG00000059070.16	Rpl18	550.817	0.90626	9.83507e-27	1.98106e-25
ENSMUSG00000110183	ENSMUSG00000110183.1	Gm45411	143.35	-1.47694	9.97651e-27	2.00453e-25
ENSMUSG00000100113	ENSMUSG00000100113.1	Gm28592	102.456	2.19828	1.09105e-26	2.18673e-25
ENSMUSG00000058586	ENSMUSG00000058586.11	Serhl	867.625	0.733012	1.37593e-26	2.75083e-25
ENSMUSG00000087443	ENSMUSG00000087443.1	Ppp1r18os	261.624	1.16584	1.50156e-26	2.99455e-25
ENSMUSG00000087356	ENSMUSG00000087356.1	Gm13856	234.478	-1.23305	1.50739e-26	2.99874e-25
ENSMUSG00000024163	ENSMUSG00000024163.17	Mapk8ip3	505.092	-0.835638	2.81902e-26	5.59418e-25
ENSMUSG00000036026	ENSMUSG00000036026.15	Tmem63b	215.56	1.2615	3.10368e-26	6.14391e-25
ENSMUSG00000006782	ENSMUSG00000006782.16	Cnp	571.312	0.861794	3.80985e-26	7.52329e-25
ENSMUSG00000097544	ENSMUSG00000097544.1		77.1578	2.23123	4.8652e-26	9.58372e-25
ENSMUSG00000070034	ENSMUSG00000070034.13	Sp110	53.0127	2.84948	5.42464e-26	1.06596e-24
ENSMUSG00000097020	ENSMUSG00000097020.1		159.344	1.30328	7.71554e-26	1.51243e-24
ENSMUSG00000106967	ENSMUSG00000106967.1	Gm42477	64.1479	-3.82445	1.06615e-25	2.08483e-24
ENSMUSG00000086866	ENSMUSG00000086866.2	4930512H18Rik	36.9464	4.44814	1.38223e-25	2.69635e-24
ENSMUSG00000027284	ENSMUSG00000027284.16	Cdan1	88.4293	-2.30806	1.7818e-25	3.4674e-24
ENSMUSG00000086740	ENSMUSG00000086740.1	Gm17029	675.948	0.70807	2.2969e-25	4.45899e-24
ENSMUSG00000098362	ENSMUSG00000098362.1	Mir130c	60.1977	-2.95243	2.58562e-25	5.00737e-24
ENSMUSG00000090016	ENSMUSG00000090016.1	Gm16578	126.86	10.7329	2.9051e-25	5.61257e-24
ENSMUSG00000030623	ENSMUSG00000030623.4	Prss23os	55.1131	-3.11441	3.8188e-25	7.36011e-24
ENSMUSG00000104208	ENSMUSG00000104208.1	Gm37401	4177.27	0.468713	4.06372e-25	7.81343e-24
ENSMUSG00000087366	ENSMUSG00000087366.7	Junos	317.135	-1.14993	4.10727e-25	7.8783e-24
ENSMUSG00000085403	ENSMUSG00000085403.1	Gm13068	150.141	1.82547	4.71198e-25	9.01671e-24
ENSMUSG00000050503	ENSMUSG00000050503.8	Fbxl22	193.772	1.40942	5.35555e-25	1.02239e-23
ENSMUSG00000086434	ENSMUSG00000086434.1	Gm15200	363.604	-0.937351	5.71098e-25	1.08766e-23
ENSMUSG00000039126	ENSMUSG00000039126.9	Prune2	286.392	-10.6477	7.49271e-25	1.42361e-23
ENSMUSG00000097006	ENSMUSG00000097006.7	9530082P21Rik	351.803	1.09407	8.26626e-25	1.56689e-23
ENSMUSG00000085990	ENSMUSG00000085990.1	Gm16731	934.016	0.707089	8.7371e-25	1.65224e-23
ENSMUSG00000104574	ENSMUSG00000104574.1	Gm42836	49.6347	-3.11487	1.34966e-24	2.54629e-23
ENSMUSG00000038611	ENSMUSG00000038611.17	Phrf1	42.4626	5.51155	1.4636e-24	2.7489e-23
ENSMUSG00000029178	ENSMUSG00000029178.14	Klf3	44.16	4.09975	1.46389e-24	2.7489e-23
ENSMUSG00000074646	ENSMUSG00000074646.10	6430550D23Rik	284.021	-0.990753	2.65186e-24	4.96806e-23
ENSMUSG00000020610	ENSMUSG00000020610.16	Amz2	625.378	0.806669	3.37314e-24	6.30464e-23
ENSMUSG00000097893	ENSMUSG00000097893.8	1700034P13Rik	510.791	0.950237	4.14205e-24	7.72381e-23
ENSMUSG00000006728	ENSMUSG00000006728.12	Cdk4	1606.78	0.573701	4.31747e-24	8.03228e-23
ENSMUSG00000049928	ENSMUSG00000049928.15	Glp2r	114.89	1.75503	4.41444e-24	8.19373e-23
ENSMUSG00000025856	ENSMUSG00000025856.15	Pdgfa	47.3042	-3.56507	4.78486e-24	8.86081e-23
ENSMUSG00000068329	ENSMUSG00000068329.12	Htra2	1757.82	0.685065	6.52204e-24	1.205e-22
ENSMUSG00000051557	ENSMUSG00000051557.15	Pusl1	438.908	0.85141	7.41171e-24	1.36624e-22
ENSMUSG00000109715	ENSMUSG00000109715.1	Gm45606	1341.76	-0.797345	8.46846e-24	1.55746e-22
ENSMUSG00000031445	ENSMUSG00000031445.5	Proz	109.073	-1.69632	8.668e-24	1.59052e-22
ENSMUSG00000027612	ENSMUSG00000027612.7	Mmp24	380.009	-0.987635	8.94904e-24	1.63835e-22
ENSMUSG00000085009	ENSMUSG00000085009.1	Gm12977	436.272	-0.852848	1.0232e-23	1.86897e-22
ENSMUSG00000019303	ENSMUSG00000019303.14	Psmc3ip	283.322	0.942451	1.08216e-23	1.97218e-22
ENSMUSG00000085337	ENSMUSG00000085337.1	Gm15964	268.928	-1.04316	1.16152e-23	2.11203e-22
ENSMUSG00000030532	ENSMUSG00000030532.6	Hddc3	74.5519	-6.65302	1.30531e-23	2.36811e-22
ENSMUSG00000024370	ENSMUSG00000024370.16	Cdc23	56.7712	-2.95498	1.52454e-23	2.75963e-22
ENSMUSG00000004846	ENSMUSG00000004846.10	Plod3	152.979	1.38696	1.91594e-23	3.46031e-22
ENSMUSG00000085695	ENSMUSG00000085695.1	Gm15243	154.928	-1.48903	2.12659e-23	3.83215e-22
ENSMUSG00000020070	ENSMUSG00000020070.18	Rufy2	145.714	1.45501	2.27039e-23	4.08212e-22
ENSMUSG00000085118	ENSMUSG00000085118.2	Gm15774	45.0917	-4.49635	2.62243e-23	4.70457e-22
ENSMUSG00000097347	ENSMUSG00000097347.1		6180.2	0.541772	2.96538e-23	5.30796e-22
ENSMUSG00000026347	ENSMUSG00000026347.13	Tmem163	131.908	-1.42957	3.54644e-23	6.33395e-22
ENSMUSG00000024369	ENSMUSG00000024369.16	Nelfe	109.966	8.49575	3.66491e-23	6.53102e-22
ENSMUSG00000045404	ENSMUSG00000045404.15	Kcnk13	70.7046	-2.28891	4.49201e-23	7.98723e-22
ENSMUSG00000097251	ENSMUSG00000097251.2	5033417F24Rik	37.1761	3.2899	5.42265e-23	9.62072e-22
ENSMUSG00000086890	ENSMUSG00000086890.1	1700021J08Rik	279.365	-1.06183	5.68691e-23	1.00673e-21
ENSMUSG00000064215	ENSMUSG00000064215.13	Ifi27	42.4227	3.53898	1.07291e-22	1.89515e-21
ENSMUSG00000041035	ENSMUSG00000041035.8	Gm17018	575.228	-0.919654	1.11898e-22	1.97221e-21
ENSMUSG00000105504	ENSMUSG00000105504.4	Gbp5	84.8454	10.1529	1.27263e-22	2.2381e-21
ENSMUSG00000030271	ENSMUSG00000030271.14	Ogg1	80.8823	-1.91669	1.43366e-22	2.51578e-21
ENSMUSG00000049653	ENSMUSG00000049653.4	Spatc1	82.3914	10.1096	1.52328e-22	2.66723e-21
ENSMUSG00000087478	ENSMUSG00000087478.1	4930506C21Rik	409.616	0.828443	1.63798e-22	2.86184e-21
ENSMUSG00000069516	ENSMUSG00000069516.7	Lyz2	58.4	-2.44086	2.19873e-22	3.83323e-21
ENSMUSG00000084957	ENSMUSG00000084957.2	Bbip1	57.4916	-2.70442	2.43028e-22	4.22774e-21
ENSMUSG00000026504	ENSMUSG00000026504.17	Sdccag8	235.095	1.07568	2.55846e-22	4.44111e-21
ENSMUSG00000087400	ENSMUSG00000087400.8	Gm15270	84.0917	-2.51368	2.57744e-22	4.46441e-21
ENSMUSG00000001420	ENSMUSG00000001420.13	Tmem79	121.469	-1.64766	3.1022e-22	5.36181e-21
ENSMUSG00000044827	ENSMUSG00000044827.10	Tlr1	78.5691	10.0416	3.3531e-22	5.78301e-21
ENSMUSG00000097234	ENSMUSG00000097234.1		2627.88	0.588406	3.75787e-22	6.46723e-21
ENSMUSG00000021998	ENSMUSG00000021998.16	Lcp1	118.877	1.49653	1.05302e-21	1.80836e-20
ENSMUSG00000022351	ENSMUSG00000022351.14	Sqle	80.2292	-2.11117	1.06268e-21	1.82106e-20
ENSMUSG00000023908	ENSMUSG00000023908.7	Pkmyt1	43.1214	-3.19232	1.20359e-21	2.05815e-20
ENSMUSG00000091238	ENSMUSG00000091238.1	Gm17103	116.816	1.43805	1.727e-21	2.94689e-20
ENSMUSG00000031600	ENSMUSG00000031600.10	Vps37a	36.9596	5.47726	1.97956e-21	3.3707e-20
ENSMUSG00000097887	ENSMUSG00000097887.1	Gm26542	44.9631	-4.00388	2.27957e-21	3.87335e-20
ENSMUSG00000104444	ENSMUSG00000104444.1	Gm33051	311.033	-0.943173	2.30924e-21	3.91548e-20
ENSMUSG00000097274	ENSMUSG00000097274.1	Gm47512	40.8452	-3.47497	2.31943e-21	3.92447e-20
ENSMUSG00000106933	ENSMUSG00000106933.1	Gm43621	94.457	-9.76884	2.79427e-21	4.71797e-20
ENSMUSG00000029417	ENSMUSG00000029417.9	Cxcl9	70.0035	9.87371	3.35779e-21	5.65755e-20
ENSMUSG00000097216	ENSMUSG00000097216.3	4932441J04Rik	1046.82	-0.774556	3.49202e-21	5.87142e-20
ENSMUSG00000041827	ENSMUSG00000041827.15	Oasl1	65.0647	9.76759	4.65257e-21	7.80641e-20
ENSMUSG00000032487	ENSMUSG00000032487.8	Ptgs2	64.5533	9.7558	4.86603e-21	8.14757e-20
ENSMUSG00000090330	ENSMUSG00000090330.2	9130221H12Rik	1228.54	0.572966	4.87746e-21	8.14972e-20
ENSMUSG00000089636	ENSMUSG00000089636.1	1700058P15Rik	46.6359	2.36546	6.21878e-21	1.03694e-19
ENSMUSG00000012126	ENSMUSG00000012126.16	Ubxn11	2280.23	0.483154	6.53495e-21	1.0874e-19
ENSMUSG00000091390	ENSMUSG00000091390.1	Gm17168	44.0043	-4.05906	7.71391e-21	1.28092e-19
ENSMUSG00000097078	ENSMUSG00000097078.1	Gm26566	297.181	-1.30724	1.15782e-20	1.91864e-19
ENSMUSG00000087610	ENSMUSG00000087610.1	Gm16253	81.8058	-1.908	1.22266e-20	2.02191e-19
ENSMUSG00000096979	ENSMUSG00000096979.1		137.242	1.24557	1.35766e-20	2.24055e-19
ENSMUSG00000097737	ENSMUSG00000097737.1		283.667	1.10523	1.37169e-20	2.25907e-19
ENSMUSG00000097675	ENSMUSG00000097675.2	1700101I11Rik	813.82	-0.624313	1.69266e-20	2.78198e-19
ENSMUSG00000098197	ENSMUSG00000098197.1	BC051537	71.3128	7.86895	2.46173e-20	4.03774e-19
ENSMUSG00000102299	ENSMUSG00000102299.1	Gm37539	349.75	-0.917378	2.58512e-20	4.2315e-19
ENSMUSG00000035042	ENSMUSG00000035042.2	Ccl5	62.4893	9.70724	3.1027e-20	5.06838e-19
ENSMUSG00000108555	ENSMUSG00000108555.1		95.6852	-2.00148	3.25383e-20	5.30446e-19
ENSMUSG00000089652	ENSMUSG00000089652.1	Gm16025	37.4717	4.28081	3.42055e-20	5.56496e-19
ENSMUSG00000074141	ENSMUSG00000074141.13	Il4i1	73.375	-2.14327	8.32235e-20	1.35125e-18
ENSMUSG00000053714	ENSMUSG00000053714.8	4732471J01Rik	323.191	0.943999	8.40062e-20	1.36121e-18
ENSMUSG00000000982	ENSMUSG00000000982.5	Ccl3	155.663	1.20838	8.55589e-20	1.38357e-18
ENSMUSG00000031574	ENSMUSG00000031574.8	Star	54.8531	-2.30355	1.15892e-19	1.87032e-18
ENSMUSG00000086067	ENSMUSG00000086067.1	Gm16183	114.642	-1.63652	1.21069e-19	1.94996e-18
ENSMUSG00000107020	ENSMUSG00000107020.1	Gm6051	49.6126	9.37859	1.92254e-19	3.09029e-18
ENSMUSG00000024941	ENSMUSG00000024941.8	Scyl1	51.0448	-2.41561	1.94314e-19	3.11717e-18
ENSMUSG00000035047	ENSMUSG00000035047.9	Kri1	162.493	1.45435	2.04802e-19	3.27888e-18
ENSMUSG00000105776	ENSMUSG00000105776.1	Gm43292	208.389	-1.20237	2.20181e-19	3.51808e-18
ENSMUSG00000073652	ENSMUSG00000073652.10	Apol7d	43.9343	-3.33405	2.54716e-19	4.06182e-18
ENSMUSG00000038055	ENSMUSG00000038055.12	Dexi	28.3834	4.25126	3.84227e-19	6.11492e-18
ENSMUSG00000097748	ENSMUSG00000097748.1	Gm26533	783.956	0.65929	3.92022e-19	6.22664e-18
ENSMUSG00000030560	ENSMUSG00000030560.17	Ctsc	38.1343	3.34444	4.16245e-19	6.59835e-18
ENSMUSG00000032085	ENSMUSG00000032085.4	Tagln	128.481	1.35396	4.33519e-19	6.85864e-18
ENSMUSG00000028207	ENSMUSG00000028207.18	Asph	34.1976	3.20306	4.93145e-19	7.78665e-18
ENSMUSG00000028270	ENSMUSG00000028270.12	Gbp2	46.0852	9.26984	5.31137e-19	8.37009e-18
ENSMUSG00000102961	ENSMUSG00000102961.1	Gm19918	364.04	0.876028	5.80096e-19	9.12373e-18
ENSMUSG00000109954	ENSMUSG00000109954.1	Gm45371	319.689	-1.51625	6.61072e-19	1.0377e-17
ENSMUSG00000001313	ENSMUSG00000001313.12	Rnd2	858.408	-2.00014	7.0476e-19	1.10412e-17
ENSMUSG00000087698	ENSMUSG00000087698.1	Gm13031	41.5368	-5.10519	7.16792e-19	1.12079e-17
ENSMUSG00000050675	ENSMUSG00000050675.7	Gp1ba	44.6638	-2.71626	7.74791e-19	1.20913e-17
ENSMUSG00000075602	ENSMUSG00000075602.10	Ly6a	45.9969	9.26892	7.77265e-19	1.21063e-17
ENSMUSG00000039873	ENSMUSG00000039873.4	Neurl2	85.4354	-1.73551	1.12425e-18	1.74769e-17
ENSMUSG00000035121	ENSMUSG00000035121.5	Neil2	120.856	-1.56243	1.29058e-18	2.00239e-17
ENSMUSG00000086546	ENSMUSG00000086546.1	Gm13709	37.6988	-4.62013	1.53369e-18	2.37501e-17
ENSMUSG00000057137	ENSMUSG00000057137.9	Tmem140	51.1636	-2.47639	1.54672e-18	2.39057e-17
ENSMUSG00000100548	ENSMUSG00000100548.1	Gm29585	1905.84	-0.435957	1.66599e-18	2.56998e-17
ENSMUSG00000079593	ENSMUSG00000079593.9	Gm14597	44.7534	-3.09623	1.67627e-18	2.58088e-17
ENSMUSG00000004268	ENSMUSG00000004268.11	Emg1	163.408	-1.22741	1.72424e-18	2.64967e-17
ENSMUSG00000101024	ENSMUSG00000101024.1	Gm5692	157.778	7.25488	1.92001e-18	2.94487e-17
ENSMUSG00000021824	ENSMUSG00000021824.12	Ap3m1	391.579	-1.02579	2.13601e-18	3.26993e-17
ENSMUSG00000046110	ENSMUSG00000046110.15	Serinc4	1600.85	0.592019	2.32073e-18	3.54596e-17
ENSMUSG00000005907	ENSMUSG00000005907.14	Pex1	73.723	-1.81554	2.55484e-18	3.89625e-17
ENSMUSG00000030200	ENSMUSG00000030200.13	Bcl2l14	65.0574	9.0425	3.33148e-18	5.07105e-17
ENSMUSG00000097597	ENSMUSG00000097597.1	Gm26674	363.507	-0.966502	3.35856e-18	5.10259e-17
ENSMUSG00000109799	ENSMUSG00000109799.1	Gm45515	795.428	-0.665951	4.11029e-18	6.23291e-17
ENSMUSG00000073656	ENSMUSG00000073656.4	Gm10558	40.1105	9.07295	4.25459e-18	6.43957e-17
ENSMUSG00000041650	ENSMUSG00000041650.15	Pcca	34.36	-3.1944	4.68769e-18	7.08177e-17
ENSMUSG00000029084	ENSMUSG00000029084.5	Cd38	41.6001	9.12575	4.98483e-18	7.51652e-17
ENSMUSG00000055424	ENSMUSG00000055424.3	Gm9970	184.333	1.02957	5.10303e-18	7.68035e-17
ENSMUSG00000002108	ENSMUSG00000002108.10	Nr1h3	27.167	3.98262	5.23559e-18	7.86513e-17
ENSMUSG00000019578	ENSMUSG00000019578.11	Ubxn6	70.6999	-1.73951	5.98096e-18	8.96809e-17
ENSMUSG00000085169	ENSMUSG00000085169.1	Gm10785	196.417	1.10354	6.12525e-18	9.16735e-17
ENSMUSG00000084780	ENSMUSG00000084780.7	Gm15350	174.765	-1.0801	6.61526e-18	9.88232e-17
ENSMUSG00000025355	ENSMUSG00000025355.6	Mmp19	122.558	-1.30659	6.80561e-18	1.01478e-16
ENSMUSG00000084878	ENSMUSG00000084878.1	Lrrc8dos	232.092	1.03336	7.13853e-18	1.06245e-16
ENSMUSG00000023959	ENSMUSG00000023959.8	Clic5	38.8307	9.0245	8.14298e-18	1.20971e-16
ENSMUSG00000054412	ENSMUSG00000054412.5	Gm4793	106.219	-1.36154	8.74634e-18	1.29694e-16
ENSMUSG00000042599	ENSMUSG00000042599.8	Kdm7a	32.5528	3.56863	9.11945e-18	1.34978e-16
ENSMUSG00000105140	ENSMUSG00000105140.1	Gm43127	42.8187	-2.69774	9.93333e-18	1.46754e-16
ENSMUSG00000087135	ENSMUSG00000087135.7	Gm16096	469.201	-0.740915	1.16549e-17	1.71873e-16
ENSMUSG00000002384	ENSMUSG00000002384.2	Bmp8b	222.048	0.989233	1.30477e-17	1.9206e-16
ENSMUSG00000045327	ENSMUSG00000045327.7	6330549D23Rik	52.2842	-2.1035	1.53711e-17	2.25845e-16
ENSMUSG00000027679	ENSMUSG00000027679.13	Dnajc19	544.013	0.761485	1.69232e-17	2.48197e-16
ENSMUSG00000100130	ENSMUSG00000100130.1	Gm28379	455.882	1.12416	1.80152e-17	2.6373e-16
ENSMUSG00000054770	ENSMUSG00000054770.16	Kctd18	56.2184	-2.43025	1.87853e-17	2.74504e-16
ENSMUSG00000060802	ENSMUSG00000060802.8	B2m	45.5347	2.20324	2.15931e-17	3.14961e-16
ENSMUSG00000063077	ENSMUSG00000063077.14	Kif1b	27.8486	3.59097	2.77548e-17	4.04104e-16
ENSMUSG00000044072	ENSMUSG00000044072.14	Eml6	80.6408	-1.63298	2.8139e-17	4.08957e-16
ENSMUSG00000020397	ENSMUSG00000020397.15	Med7	47.8289	7.28704	3.18962e-17	4.62726e-16
ENSMUSG00000034855	ENSMUSG00000034855.13	Cxcl10	35.0299	8.87307	3.74111e-17	5.41753e-16
ENSMUSG00000021684	ENSMUSG00000021684.16	Pde8b	42.3158	-2.71371	3.91895e-17	5.66485e-16
ENSMUSG00000086196	ENSMUSG00000086196.7	Gm13571	30.8957	2.99382	4.37332e-17	6.3103e-16
ENSMUSG00000039187	ENSMUSG00000039187.16	Fanci	271.225	-0.936153	5.04832e-17	7.27121e-16
ENSMUSG00000006800	ENSMUSG00000006800.13	Sulf2	99.1278	-1.44508	5.0879e-17	7.3151e-16
ENSMUSG00000020668	ENSMUSG00000020668.9	Kif3c	105.799	-1.65184	6.05184e-17	8.68547e-16
ENSMUSG00000016253	ENSMUSG00000016253.12	Nelfcd	282.491	0.942755	6.0803e-17	8.71076e-16
ENSMUSG00000087190	ENSMUSG00000087190.1	D430001F17Rik	517.001	0.667822	6.23e-17	8.90934e-16
ENSMUSG00000000385	ENSMUSG00000000385.7	Tmprss2	32.2844	8.75766	6.53872e-17	9.33423e-16
ENSMUSG00000020253	ENSMUSG00000020253.14	Ppm1m	61.8487	3.79192	7.41889e-17	1.05719e-15
ENSMUSG00000091514	ENSMUSG00000091514.2	Gm17484	228.526	-0.936475	7.45405e-17	1.06032e-15
ENSMUSG00000021280	ENSMUSG00000021280.8	Exoc3l4	23.5476	3.96576	8.42384e-17	1.19616e-15
ENSMUSG00000064372	ENSMUSG00000064372.1	mt-Tp	718.8	0.522563	9.74186e-17	1.38087e-15
ENSMUSG00000087477	ENSMUSG00000087477.1	Gm13822	50.0933	8.66842	9.7658e-17	1.38183e-15
ENSMUSG00000098207	ENSMUSG00000098207.1	Arl14	30.9233	8.69608	1.11303e-16	1.57213e-15
ENSMUSG00000097854	ENSMUSG00000097854.1	Gm26602	620.114	-0.57217	1.34058e-16	1.89022e-15
ENSMUSG00000110291	ENSMUSG00000110291.1	Gm37419	191.975	0.93125	1.58384e-16	2.2293e-15
ENSMUSG00000048721	ENSMUSG00000048721.2	Fndc9	35.4801	2.95446	1.67691e-16	2.35617e-15
ENSMUSG00000028451	ENSMUSG00000028451.12	1700022I11Rik	1283.4	0.601844	1.81919e-16	2.55163e-15
ENSMUSG00000110114	ENSMUSG00000110114.1	Gm45471	32.7189	8.77804	1.88144e-16	2.63434e-15
ENSMUSG00000054072	ENSMUSG00000054072.11	Iigp1	29.9721	8.65001	1.97854e-16	2.76549e-15
ENSMUSG00000004815	ENSMUSG00000004815.12	Dgkq	182.442	-1.09652	2.23435e-16	3.11762e-15
ENSMUSG00000087314	ENSMUSG00000087314.1	Prkag2os2	32.3964	-3.59717	2.4927e-16	3.47207e-15
ENSMUSG00000039452	ENSMUSG00000039452.5	Snx22	4464.22	0.543165	2.53302e-16	3.52213e-15
ENSMUSG00000000325	ENSMUSG00000000325.15	Arvcf	70.4008	-1.60035	2.75271e-16	3.82099e-15
ENSMUSG00000062753	ENSMUSG00000062753.13	AI413582	53.72	2.13372	2.84571e-16	3.94327e-15
ENSMUSG00000048852	ENSMUSG00000048852.13	Gm12185	22.4333	4.40297	2.9753e-16	4.11575e-15
ENSMUSG00000087515	ENSMUSG00000087515.1	Gm13554	244.081	-0.852696	3.40123e-16	4.69686e-15
ENSMUSG00000039899	ENSMUSG00000039899.5	Fgl2	29.9722	8.64862	3.80255e-16	5.24204e-15
ENSMUSG00000093656	ENSMUSG00000093656.1	Gm20628	66.2404	1.85533	3.83531e-16	5.27815e-15
ENSMUSG00000056708	ENSMUSG00000056708.5	Ier5	22.8231	4.27987	3.87429e-16	5.32268e-15
ENSMUSG00000101651	ENSMUSG00000101651.1	Gm28402	28.4005	-4.05024	5.13483e-16	7.04242e-15
ENSMUSG00000090570	ENSMUSG00000090570.1	Gm17041	31.9924	5.94852	6.06632e-16	8.30579e-15
ENSMUSG00000097019	ENSMUSG00000097019.1		50.5337	-2.18865	6.12817e-16	8.3762e-15
ENSMUSG00000000276	ENSMUSG00000000276.11	Dgke	51.27	1.90003	7.70744e-16	1.04991e-14
ENSMUSG00000097664	ENSMUSG00000097664.1		308.521	0.762012	7.70449e-16	1.04991e-14
ENSMUSG00000102882	ENSMUSG00000102882.1	Gm2065	46.5542	1.93679	7.91346e-16	1.07529e-14
ENSMUSG00000097864	ENSMUSG00000097864.1		82.049	-1.53167	7.92052e-16	1.07529e-14
ENSMUSG00000064247	ENSMUSG00000064247.14	Plcxd1	208.308	1.10818	7.97691e-16	1.08112e-14
ENSMUSG00000032815	ENSMUSG00000032815.15	Fanca	249.46	0.819807	9.22927e-16	1.24875e-14
ENSMUSG00000092741	ENSMUSG00000092741.2	Mir3074-1	40.4705	-2.39972	9.37157e-16	1.26587e-14
ENSMUSG00000100259	ENSMUSG00000100259.1		615.125	-0.560798	9.97467e-16	1.34507e-14
ENSMUSG00000026031	ENSMUSG00000026031.15	Cflar	24.3895	3.24489	1.12519e-15	1.51477e-14
ENSMUSG00000056031	ENSMUSG00000056031.13	9330154J02Rik	23.3479	4.18034	1.1645e-15	1.56506e-14
ENSMUSG00000018559	ENSMUSG00000018559.16	Ctdnep1	41.9139	2.29046	1.30234e-15	1.74739e-14
ENSMUSG00000019494	ENSMUSG00000019494.14	Cops6	27.8636	-3.43787	1.60085e-15	2.14434e-14
ENSMUSG00000023050	ENSMUSG00000023050.8	Map3k12	2972.02	0.581001	1.74477e-15	2.33323e-14
ENSMUSG00000053442	ENSMUSG00000053442.4	4930597O21Rik	224.825	1.14871	2.22564e-15	2.97134e-14
ENSMUSG00000074170	ENSMUSG00000074170.5	Plekhf1	37.8605	8.26171	2.31266e-15	3.08239e-14
ENSMUSG00000096938	ENSMUSG00000096938.7	9530052E02Rik	27.6427	-3.87613	2.43507e-15	3.24018e-14
ENSMUSG00000100826	ENSMUSG00000100826.6	Snhg14	884.335	-0.622085	2.60118e-15	3.45549e-14
ENSMUSG00000097974	ENSMUSG00000097974.1	Gm10605	34.5472	-8.31837	2.61785e-15	3.4719e-14
ENSMUSG00000074805	ENSMUSG00000074805.5	Il1bos	44.0082	7.17568	2.62476e-15	3.47531e-14
ENSMUSG00000097197	ENSMUSG00000097197.1		200.692	-1.06694	2.8503e-15	3.76774e-14
ENSMUSG00000026103	ENSMUSG00000026103.14	Gls	28.2561	2.95206	3.17855e-15	4.19474e-14
ENSMUSG00000086753	ENSMUSG00000086753.1	Gm15751	280.512	0.859196	3.34599e-15	4.40848e-14
ENSMUSG00000089968	ENSMUSG00000089968.1	Nckap5los	60.8724	-1.9862	3.42803e-15	4.50918e-14
ENSMUSG00000034764	ENSMUSG00000034764.15	1700006J14Rik	45.8762	-2.46048	3.59907e-15	4.72642e-14
ENSMUSG00000019039	ENSMUSG00000019039.13	Dalrd3	88.7766	-1.6621	3.94513e-15	5.17244e-14
ENSMUSG00000103301	ENSMUSG00000103301.1	Gm37804	28.8902	-3.81691	4.23734e-15	5.5465e-14
ENSMUSG00000092386	ENSMUSG00000092386.1	Gm20536	1020.68	0.551883	4.39995e-15	5.74999e-14
ENSMUSG00000086898	ENSMUSG00000086898.1	Itpr3os	114.962	-1.27717	4.76952e-15	6.22283e-14
ENSMUSG00000091367	ENSMUSG00000091367.1	Gm17711	219.127	-0.849347	6.62609e-15	8.6311e-14
ENSMUSG00000030402	ENSMUSG00000030402.5	Ppm1n	28.8533	6.13669	6.8577e-15	8.91834e-14
ENSMUSG00000097467	ENSMUSG00000097467.1	Gm26737	145.489	-1.08506	6.98396e-15	9.06787e-14
ENSMUSG00000037418	ENSMUSG00000037418.5	Best1	33.454	2.44485	7.68801e-15	9.96589e-14
ENSMUSG00000043923	ENSMUSG00000043923.7	Ccdc84	174.91	-1.08351	7.85029e-15	1.01599e-13
ENSMUSG00000073795	ENSMUSG00000073795.11	Spef1l	51.6895	-2.1466	8.64633e-15	1.11721e-13
ENSMUSG00000093772	ENSMUSG00000093772.1	4931403E22Rik	44.6965	-2.17896	8.81668e-15	1.13739e-13
ENSMUSG00000108282	ENSMUSG00000108282.1	Gm44317	396.395	-0.657983	8.9203e-15	1.14892e-13
ENSMUSG00000038811	ENSMUSG00000038811.13	Gngt2	129.234	-1.29036	8.98043e-15	1.15481e-13
ENSMUSG00000086773	ENSMUSG00000086773.1	Gm16192	31.3031	-3.19775	9.63849e-15	1.23745e-13
ENSMUSG00000025040	ENSMUSG00000025040.13	Fundc1	32.0561	6.70523	1.1624e-14	1.48998e-13
ENSMUSG00000097358	ENSMUSG00000097358.1		190.387	0.950811	1.24835e-14	1.59761e-13
ENSMUSG00000038178	ENSMUSG00000038178.16	Slc43a2	103.808	-1.3506	1.27589e-14	1.63026e-13
ENSMUSG00000032661	ENSMUSG00000032661.9	Oas3	29.2523	3.84266	1.28567e-14	1.64014e-13
ENSMUSG00000086801	ENSMUSG00000086801.1	Gm15943	26.0432	-3.77778	1.32848e-14	1.6894e-13
ENSMUSG00000091119	ENSMUSG00000091119.1	Ccdc152	35.3614	-5.89021	1.32762e-14	1.6894e-13
ENSMUSG00000103030	ENSMUSG00000103030.1	E330011M16Rik	73.9205	1.86833	1.37923e-14	1.75117e-13
ENSMUSG00000031390	ENSMUSG00000031390.8	Avpr2	348.552	0.743806	1.43733e-14	1.82205e-13
ENSMUSG00000090853	ENSMUSG00000090853.1	Gm17364	87.8331	-1.35693	1.5064e-14	1.9066e-13
ENSMUSG00000056116	ENSMUSG00000056116.18	H2-T22	34.343	2.26827	1.71023e-14	2.16119e-13
ENSMUSG00000050370	ENSMUSG00000050370.4	Ch25h	23.8305	3.01155	1.7178e-14	2.16734e-13
ENSMUSG00000097380	ENSMUSG00000097380.1		270.487	0.943897	1.87372e-14	2.36036e-13
ENSMUSG00000098196	ENSMUSG00000098196.1	Gm26964	98.6105	-1.49136	1.91055e-14	2.40298e-13
ENSMUSG00000028268	ENSMUSG00000028268.14	Gbp3	22.5587	8.24292	2.07866e-14	2.61034e-13
ENSMUSG00000087017	ENSMUSG00000087017.7	4930417H01Rik	48.3122	-1.96538	2.12512e-14	2.66453e-13
ENSMUSG00000097028	ENSMUSG00000097028.2	Ptgs2os	21.1588	8.15019	2.27535e-14	2.84844e-13
ENSMUSG00000037509	ENSMUSG00000037509.19	Arhgef4	97.1099	-1.26418	2.35148e-14	2.93917e-13
ENSMUSG00000087132	ENSMUSG00000087132.7	A930001C03Rik	32.8614	-2.85915	2.47155e-14	3.08445e-13
ENSMUSG00000070031	ENSMUSG00000070031.11	Sp140	24.5664	3.1878	2.65991e-14	3.31438e-13
ENSMUSG00000108158	ENSMUSG00000108158.1	Gm44002	30.4689	-4.16224	2.69209e-14	3.34927e-13
ENSMUSG00000105604	ENSMUSG00000105604.1	Gm42838	23.1353	4.29331	3.47921e-14	4.32185e-13
ENSMUSG00000032253	ENSMUSG00000032253.13	Phip	19.5858	4.19744	4.28931e-14	5.31994e-13
ENSMUSG00000090252	ENSMUSG00000090252.1	Gm16028	23.1588	3.93262	4.34644e-14	5.38249e-13
ENSMUSG00000041552	ENSMUSG00000041552.7	Ptchd1	29.0204	-2.92638	4.41711e-14	5.46159e-13
ENSMUSG00000097707	ENSMUSG00000097707.1		26.8228	-3.69591	4.51406e-14	5.57289e-13
ENSMUSG00000085089	ENSMUSG00000085089.1	Arhgap15os	53.4577	-2.11357	4.9393e-14	6.08852e-13
ENSMUSG00000090322	ENSMUSG00000090322.1	Gm17090	339.822	0.657311	5.05309e-14	6.21924e-13
ENSMUSG00000097892	ENSMUSG00000097892.2	Gm26801	24.3459	2.86715	5.29339e-14	6.50505e-13
ENSMUSG00000039195	ENSMUSG00000039195.4	1110008P14Rik	386.812	0.67178	5.94223e-14	7.29126e-13
ENSMUSG00000068606	ENSMUSG00000068606.5	Gm4841	30.3779	7.94308	6.24219e-14	7.64763e-13
ENSMUSG00000039206	ENSMUSG00000039206.13	Daglb	1934.33	-0.457379	6.74183e-14	8.24719e-13
ENSMUSG00000027639	ENSMUSG00000027639.16	Samhd1	22.784	3.13189	6.86243e-14	8.38196e-13
ENSMUSG00000078853	ENSMUSG00000078853.8	Igtp	19.6325	8.04055	7.18529e-14	8.763e-13
ENSMUSG00000039133	ENSMUSG00000039133.8	9330171B17Rik	27.6895	-2.99679	7.24575e-14	8.82335e-13
ENSMUSG00000047656	ENSMUSG00000047656.8	Trpt1	257.367	0.817327	7.39371e-14	8.9899e-13
ENSMUSG00000079492	ENSMUSG00000079492.2	Gm11127	20.3376	4.58572	8.01215e-14	9.72714e-13
ENSMUSG00000106451	ENSMUSG00000106451.1	Gm42934	186.556	-0.982899	8.03022e-14	9.73437e-13
ENSMUSG00000075576	ENSMUSG00000075576.12	Gm12359	483.363	0.55557	8.68591e-14	1.05134e-12
ENSMUSG00000016206	ENSMUSG00000016206.6	H2-M3	21.1546	5.3532	9.93592e-14	1.20083e-12
ENSMUSG00000085788	ENSMUSG00000085788.1	4930470G03Rik	349.716	-0.689893	1.03854e-13	1.25327e-12
ENSMUSG00000097170	ENSMUSG00000097170.1	Gm16982	553.423	-0.649685	1.0697e-13	1.28893e-12
ENSMUSG00000057265	ENSMUSG00000057265.12	Bbof1	73.0464	-1.48954	1.07419e-13	1.2924e-12
ENSMUSG00000022126	ENSMUSG00000022126.6	Acod1	27.6955	7.80975	1.09553e-13	1.31611e-12
ENSMUSG00000073096	ENSMUSG00000073096.11	Lrrc61	18.4696	7.95243	1.25135e-13	1.50106e-12
ENSMUSG00000031596	ENSMUSG00000031596.15	Slc7a2	42.2912	7.70059	1.25824e-13	1.50708e-12
ENSMUSG00000027611	ENSMUSG00000027611.12	Procr	18.5135	7.95197	1.30117e-13	1.55617e-12
ENSMUSG00000104166	ENSMUSG00000104166.1	Gm38247	19.2712	8.01257	1.47501e-13	1.76146e-12
ENSMUSG00000087013	ENSMUSG00000087013.7	2610027K06Rik	76.0191	-1.52362	1.51861e-13	1.81084e-12
ENSMUSG00000028328	ENSMUSG00000028328.13	Tmod1	584.498	0.598886	1.61538e-13	1.92337e-12
ENSMUSG00000029821	ENSMUSG00000029821.15	Gsdme	78.8246	-1.56791	1.62608e-13	1.93325e-12
ENSMUSG00000038239	ENSMUSG00000038239.11	Hrc	20.6619	4.6157	1.64054e-13	1.94756e-12
ENSMUSG00000097763	ENSMUSG00000097763.1	Gm26636	433.896	0.655308	1.64918e-13	1.95494e-12
ENSMUSG00000079363	ENSMUSG00000079363.7	Gbp4	19.0177	7.99502	1.73593e-13	2.05474e-12
ENSMUSG00000001473	ENSMUSG00000001473.6	Tubb6	48.1515	-2.32044	1.78936e-13	2.11487e-12
ENSMUSG00000100081	ENSMUSG00000100081.1	Gm29434	332.696	-0.734786	1.90199e-13	2.24468e-12
ENSMUSG00000032507	ENSMUSG00000032507.15	Fbxl2	170.092	1.08331	1.94356e-13	2.29038e-12
ENSMUSG00000003308	ENSMUSG00000003308.14	Keap1	20.8442	3.46655	1.99103e-13	2.34288e-12
ENSMUSG00000020638	ENSMUSG00000020638.7	Cmpk2	26.9103	7.77074	2.08243e-13	2.44686e-12
ENSMUSG00000106888	ENSMUSG00000106888.1	Gm42848	23.6351	-7.77155	2.10945e-13	2.47499e-12
ENSMUSG00000027329	ENSMUSG00000027329.9	Spef1	35.9515	-2.31473	2.1917e-13	2.56774e-12
ENSMUSG00000097791	ENSMUSG00000097791.1		30.6456	-2.86737	2.28897e-13	2.6778e-12
ENSMUSG00000040260	ENSMUSG00000040260.7	Daam2	45.6231	1.84457	2.38171e-13	2.78224e-12
ENSMUSG00000071586	ENSMUSG00000071586.4	Gm10337	28.7529	-3.05524	2.82212e-13	3.29193e-12
ENSMUSG00000109995	ENSMUSG00000109995.1	B020031H02Rik	27.0785	7.77392	2.93666e-13	3.42057e-12
ENSMUSG00000000386	ENSMUSG00000000386.14	Mx1	16.9023	7.82685	3.28825e-13	3.82456e-12
ENSMUSG00000110419	ENSMUSG00000110419.1	AW046200	83.597	-1.31696	3.31362e-13	3.84849e-12
ENSMUSG00000107276	ENSMUSG00000107276.1	Gm42858	137.096	1.07541	3.38586e-13	3.92672e-12
ENSMUSG00000045302	ENSMUSG00000045302.13	Preb	472.264	0.6281	3.40726e-13	3.94017e-12
ENSMUSG00000019464	ENSMUSG00000019464.5	Ptger1	4647.38	-0.32549	3.40674e-13	3.94017e-12
ENSMUSG00000102845	ENSMUSG00000102845.1	Gm38033	32.694	-2.58002	3.41535e-13	3.94384e-12
ENSMUSG00000020120	ENSMUSG00000020120.15	Plek	53.3965	-1.71312	3.45495e-13	3.98385e-12
ENSMUSG00000026126	ENSMUSG00000026126.15	Ptpn18	41.3898	-2.01568	3.76489e-13	4.33501e-12
ENSMUSG00000086016	ENSMUSG00000086016.1	1700084C06Rik	291.577	0.797055	3.88224e-13	4.46374e-12
ENSMUSG00000072693	ENSMUSG00000072693.2	Gm10401	437.713	-0.610511	4.23394e-13	4.86117e-12
ENSMUSG00000028497	ENSMUSG00000028497.12	Hacd4	131.263	1.09523	4.69559e-13	5.38352e-12
ENSMUSG00000020534	ENSMUSG00000020534.14	Shmt1	110.768	1.25281	4.75158e-13	5.43995e-12
ENSMUSG00000057176	ENSMUSG00000057176.4	Ccdc189	436.205	0.605512	4.94357e-13	5.6517e-12
ENSMUSG00000090625	ENSMUSG00000090625.1	Gm20721	17021.2	-0.308428	5.0312e-13	5.74372e-12
ENSMUSG00000027901	ENSMUSG00000027901.12	Dennd2d	58.3575	1.65984	5.11138e-13	5.82698e-12
ENSMUSG00000053318	ENSMUSG00000053318.7	Slamf8	24.4169	7.62808	5.27196e-13	6.00152e-12
ENSMUSG00000029580	ENSMUSG00000029580.14	Actb	78.6193	1.34846	5.53356e-13	6.29042e-12
ENSMUSG00000033554	ENSMUSG00000033554.17	Dph5	35.5007	-2.24426	5.79402e-13	6.5772e-12
ENSMUSG00000027131	ENSMUSG00000027131.3	Emc4	107.439	-1.08666	5.84652e-13	6.62743e-12
ENSMUSG00000030156	ENSMUSG00000030156.5	Cd69	16.2874	7.7739	6.6398e-13	7.51607e-12
ENSMUSG00000032086	ENSMUSG00000032086.12	Bace1	992.632	0.571857	6.69174e-13	7.56421e-12
ENSMUSG00000071456	ENSMUSG00000071456.6	1110002L01Rik	192.669	0.869006	7.33341e-13	8.27789e-12
ENSMUSG00000014294	ENSMUSG00000014294.4	Ndufa2	31.6254	2.49429	8.78374e-13	9.90111e-12
ENSMUSG00000085012	ENSMUSG00000085012.1	Gm15492	274.559	0.724422	9.14426e-13	1.02931e-11
ENSMUSG00000022120	ENSMUSG00000022120.3	Rnf219	38.9208	7.57582	9.7691e-13	1.0981e-11
ENSMUSG00000005677	ENSMUSG00000005677.14	Nr1i3	438.652	-0.641573	9.79035e-13	1.09895e-11
ENSMUSG00000017837	ENSMUSG00000017837.12	Nkiras2	244.526	0.775117	1.03794e-12	1.16345e-11
ENSMUSG00000109727	ENSMUSG00000109727.1	Gm45464	282.559	-0.807769	1.17163e-12	1.31147e-11
ENSMUSG00000053749	ENSMUSG00000053749.12	Gm9920	21.1502	-7.60846	1.19622e-12	1.33714e-11
ENSMUSG00000056851	ENSMUSG00000056851.13	Pcbp2	43.5526	-2.00127	1.34952e-12	1.5064e-11
ENSMUSG00000024833	ENSMUSG00000024833.14	Pola2	22.4922	7.50681	1.40599e-12	1.56726e-11
ENSMUSG00000022303	ENSMUSG00000022303.8	Dcstamp	15.2407	7.67521	1.45929e-12	1.62442e-11
ENSMUSG00000087406	ENSMUSG00000087406.1	E130215H24Rik	43.1664	-2.02214	1.51676e-12	1.68606e-11
ENSMUSG00000067085	ENSMUSG00000067085.1	Gm10197	370.771	0.688295	1.53277e-12	1.7015e-11
ENSMUSG00000027714	ENSMUSG00000027714.11	Exosc9	21.8888	-7.65909	1.67517e-12	1.85702e-11
ENSMUSG00000107179	ENSMUSG00000107179.1	Gm43069	127.874	1.31123	1.74104e-12	1.92737e-11
ENSMUSG00000018661	ENSMUSG00000018661.17	Cog1	452.572	0.535856	1.80553e-12	1.99602e-11
ENSMUSG00000020826	ENSMUSG00000020826.7	Nos2	14.7263	7.62391	1.92092e-12	2.12066e-11
ENSMUSG00000097159	ENSMUSG00000097159.1		245.554	-0.918649	1.97107e-12	2.17304e-11
ENSMUSG00000038540	ENSMUSG00000038540.14	Tmc3	32.3557	-2.31323	2.33575e-12	2.57156e-11
ENSMUSG00000056411	ENSMUSG00000056411.2	Gm12500	41.5185	-1.94819	2.45075e-12	2.69449e-11
ENSMUSG00000101144	ENSMUSG00000101144.2	Gm29054	43.4564	1.836	3.03566e-12	3.33301e-11
ENSMUSG00000049285	ENSMUSG00000049285.4	Mblac1	28.3143	-7.30399	3.2622e-12	3.57685e-11
ENSMUSG00000087595	ENSMUSG00000087595.1	1810012K08Rik	164.602	-1.4187	3.43622e-12	3.76252e-11
ENSMUSG00000001911	ENSMUSG00000001911.16	Nfix	37.4962	-2.04033	3.49314e-12	3.81965e-11
ENSMUSG00000097060	ENSMUSG00000097060.1	Gm26759	1418.05	-0.441938	3.51306e-12	3.83621e-11
ENSMUSG00000018796	ENSMUSG00000018796.13	Acsl1	16.8874	4.74666	3.61272e-12	3.93645e-11
ENSMUSG00000108934	ENSMUSG00000108934.1	Gm44732	50.5267	-1.7511	3.61721e-12	3.93645e-11
ENSMUSG00000085519	ENSMUSG00000085519.1	Gm13703	23.1548	-4.65551	3.61955e-12	3.93645e-11
ENSMUSG00000041506	ENSMUSG00000041506.14	Rrp9	46.4799	1.72886	3.77048e-12	4.09505e-11
ENSMUSG00000023341	ENSMUSG00000023341.14	Mx2	15.599	7.705	3.85718e-12	4.18356e-11
ENSMUSG00000084863	ENSMUSG00000084863.1	Gm12523	29.5808	-6.04775	4.36369e-12	4.72655e-11
ENSMUSG00000097147	ENSMUSG00000097147.1		157.1	-1.01464	4.9586e-12	5.3637e-11
ENSMUSG00000001323	ENSMUSG00000001323.17	Srr	305.656	-0.635387	5.6966e-12	6.15371e-11
ENSMUSG00000093598	ENSMUSG00000093598.1	A730085K08Rik	255.373	-0.837888	5.805e-12	6.26238e-11
ENSMUSG00000097750	ENSMUSG00000097750.2	Gm4673	39.6562	-2.18073	5.89235e-12	6.3481e-11
ENSMUSG00000087281	ENSMUSG00000087281.1	Gm16015	13.6918	7.51895	6.06046e-12	6.52048e-11
ENSMUSG00000002280	ENSMUSG00000002280.10	Ciao3	115.98	-1.20971	6.21444e-12	6.6772e-11
ENSMUSG00000040385	ENSMUSG00000040385.6	Ppp1ca	70.7959	1.31692	6.50281e-12	6.97771e-11
ENSMUSG00000086341	ENSMUSG00000086341.1	Gm15932	326.545	0.612781	6.88234e-12	7.37511e-11
ENSMUSG00000035390	ENSMUSG00000035390.16	Brsk1	30.3315	-2.43981	7.19168e-12	7.69635e-11
ENSMUSG00000086149	ENSMUSG00000086149.1		188.502	0.775043	7.66488e-12	8.19184e-11
ENSMUSG00000041836	ENSMUSG00000041836.10	Ptpre	79.4124	-1.32003	7.82907e-12	8.3562e-11
ENSMUSG00000099874	ENSMUSG00000099874.1	Gm29629	39.7774	-3.21403	8.81791e-12	9.39915e-11
ENSMUSG00000040253	ENSMUSG00000040253.15	Gbp7	18.0095	5.44275	9.34872e-12	9.95174e-11
ENSMUSG00000026981	ENSMUSG00000026981.15	Il1rn	12.9886	7.44624	9.53282e-12	1.01343e-10
ENSMUSG00000052143	ENSMUSG00000052143.7	Gm9869	17.096	5.02806	9.96573e-12	1.05805e-10
ENSMUSG00000034459	ENSMUSG00000034459.8	Ifit1	18.9466	7.26138	1.08515e-11	1.15057e-10
ENSMUSG00000033751	ENSMUSG00000033751.5	Gadd45gip1	317.477	0.622617	1.20672e-11	1.27779e-10
ENSMUSG00000026782	ENSMUSG00000026782.15	Abi2	40.1665	-2.023	1.25699e-11	1.32927e-10
ENSMUSG00000097792	ENSMUSG00000097792.1	Gm27042	57.0229	-1.63752	1.33949e-11	1.41465e-10
ENSMUSG00000055833	ENSMUSG00000055833.14	1700034H15Rik	139.176	1.05895	1.48212e-11	1.56323e-10
ENSMUSG00000023944	ENSMUSG00000023944.14	Hsp90ab1	140.332	1.06482	1.61354e-11	1.69961e-10
ENSMUSG00000045259	ENSMUSG00000045259.4	Klhdc9	113.065	-1.08432	1.75539e-11	1.84661e-10
ENSMUSG00000107577	ENSMUSG00000107577.1	Gm44103	475.579	-0.703839	1.76415e-11	1.8534e-10
ENSMUSG00000097839	ENSMUSG00000097839.1		141.974	1.18247	1.97011e-11	2.06707e-10
ENSMUSG00000087466	ENSMUSG00000087466.3	A330041J22Rik	37.1402	1.77619	2.05117e-11	2.14932e-10
ENSMUSG00000052214	ENSMUSG00000052214.9	Opa3	21.0063	2.86985	2.0795e-11	2.17617e-10
ENSMUSG00000027219	ENSMUSG00000027219.13	Slc28a2	12.2678	7.359	2.13233e-11	2.22855e-10
ENSMUSG00000027774	ENSMUSG00000027774.16	Gfm1	125.489	-0.955063	2.34473e-11	2.44735e-10
ENSMUSG00000109128	ENSMUSG00000109128.1	Gm45022	156.452	-0.839899	2.37293e-11	2.47357e-10
ENSMUSG00000027080	ENSMUSG00000027080.6	Med19	111.335	1.09281	2.43404e-11	2.53399e-10
ENSMUSG00000089959	ENSMUSG00000089959.1	Gm16268	15.5468	-7.16745	2.46851e-11	2.56655e-10
ENSMUSG00000097397	ENSMUSG00000097397.1	Gm16861	349.342	-0.617424	2.49329e-11	2.58896e-10
ENSMUSG00000043263	ENSMUSG00000043263.13	Ifi209	11.9635	7.32771	2.69136e-11	2.79103e-10
ENSMUSG00000097882	ENSMUSG00000097882.2	0610038B21Rik	227.577	-0.976072	2.93512e-11	3.03989e-10
ENSMUSG00000031486	ENSMUSG00000031486.15	Adgra2	32.6246	-2.0625	2.96117e-11	3.06292e-10
ENSMUSG00000026798	ENSMUSG00000026798.10	Coq4	93.8567	1.12285	2.99402e-11	3.09293e-10
ENSMUSG00000022223	ENSMUSG00000022223.8	Sdr39u1	481.084	0.673157	3.11076e-11	3.20939e-10
ENSMUSG00000020572	ENSMUSG00000020572.7	Nampt	19.0269	2.90939	3.26011e-11	3.35917e-10
ENSMUSG00000047735	ENSMUSG00000047735.14	Samd9l	12.6854	7.40489	3.47006e-11	3.57092e-10
ENSMUSG00000040329	ENSMUSG00000040329.14	Il7	17.3	7.12687	3.47961e-11	3.57617e-10
ENSMUSG00000001156	ENSMUSG00000001156.9	Mxd1	12.4646	7.38492	3.50087e-11	3.59342e-10
ENSMUSG00000102997	ENSMUSG00000102997.1	Gm17244	12.4313	7.38174	3.63682e-11	3.7282e-10
ENSMUSG00000039501	ENSMUSG00000039501.14	Znfx1	22.3	2.45521	3.6559e-11	3.74299e-10
ENSMUSG00000039942	ENSMUSG00000039942.15	Ptger4	121.379	-1.14441	3.71512e-11	3.79878e-10
ENSMUSG00000104093	ENSMUSG00000104093.1	A330015K06Rik	25.7987	6.98388	4.09342e-11	4.18028e-10
ENSMUSG00000057788	ENSMUSG00000057788.13	Ddx49	308.684	-0.647746	4.38847e-11	4.47591e-10
ENSMUSG00000002996	ENSMUSG00000002996.17	Hbp1	381.063	-0.688114	4.43529e-11	4.51793e-10
ENSMUSG00000000869	ENSMUSG00000000869.12	Il4	28.1291	-2.4204	4.50005e-11	4.57809e-10
ENSMUSG00000024965	ENSMUSG00000024965.8	Fermt3	68.0577	1.49767	4.54574e-11	4.61872e-10
ENSMUSG00000020284	ENSMUSG00000020284.16	Cfap410	22.5363	2.5149	4.56831e-11	4.6358e-10
ENSMUSG00000075010	ENSMUSG00000075010.4	AW112010	11.4891	7.27043	4.58465e-11	4.64651e-10
ENSMUSG00000097700	ENSMUSG00000097700.1	Gm26738	48.0219	1.90779	4.98315e-11	5.04403e-10
ENSMUSG00000110243	ENSMUSG00000110243.1	Gm45631	206.579	-0.775079	5.4283e-11	5.48771e-10
ENSMUSG00000090758	ENSMUSG00000090758.1	Gm17178	347.357	0.615495	5.81728e-11	5.87355e-10
ENSMUSG00000097537	ENSMUSG00000097537.1	2610020C07Rik	664.83	0.551327	6.52114e-11	6.57596e-10
ENSMUSG00000026553	ENSMUSG00000026553.17	Copa	406.175	0.574901	6.7723e-11	6.82067e-10
ENSMUSG00000029624	ENSMUSG00000029624.10	Ptcd1	415.03	0.607174	6.86389e-11	6.90427e-10
ENSMUSG00000062480	ENSMUSG00000062480.11	Acat3	890.173	0.441051	7.17933e-11	7.21253e-10
ENSMUSG00000066152	ENSMUSG00000066152.11	Slc31a2	31.1487	-2.39843	7.22358e-11	7.24793e-10
ENSMUSG00000052336	ENSMUSG00000052336.6	Cx3cr1	18.3167	-4.0814	7.39105e-11	7.40672e-10
ENSMUSG00000085667	ENSMUSG00000085667.1	Gm12992	902.702	0.435747	7.47765e-11	7.48417e-10
ENSMUSG00000081809	ENSMUSG00000081809.2	Gm15539	21.0022	-3.09966	7.73198e-11	7.72909e-10
ENSMUSG00000041147	ENSMUSG00000041147.10	Brca2	49.432	-2.09316	7.81473e-11	7.80211e-10
ENSMUSG00000036748	ENSMUSG00000036748.15	Cuedc2	94.9261	1.0574	7.94761e-11	7.92493e-10
ENSMUSG00000034422	ENSMUSG00000034422.14	Parp14	23.9768	2.72875	8.03734e-11	8.00447e-10
ENSMUSG00000080989	ENSMUSG00000080989.1	Gm14048	39.4922	-1.83952	8.97128e-11	8.92353e-10
ENSMUSG00000029564	ENSMUSG00000029564.12	4930519G04Rik	10.7549	7.17547	9.72769e-11	9.66396e-10
ENSMUSG00000092187	ENSMUSG00000092187.1	Gm20457	192.57	-0.829257	1.03624e-10	1.02818e-09
ENSMUSG00000033420	ENSMUSG00000033420.12	Antxr1	15.4387	6.96023	1.03923e-10	1.02863e-09
ENSMUSG00000020541	ENSMUSG00000020541.12	Tom1l1	176.936	0.777313	1.03925e-10	1.02863e-09
ENSMUSG00000040234	ENSMUSG00000040234.16	Tm7sf3	144.768	0.83266	1.06818e-10	1.05596e-09
ENSMUSG00000029463	ENSMUSG00000029463.5	Fam216a	34.8818	-1.90717	1.07197e-10	1.0584e-09
ENSMUSG00000039470	ENSMUSG00000039470.15	Zdhhc2	241.458	0.646706	1.13853e-10	1.12275e-09
ENSMUSG00000042228	ENSMUSG00000042228.14	Lyn	20.273	2.56509	1.15291e-10	1.13553e-09
ENSMUSG00000054006	ENSMUSG00000054006.14	D630008O14Rik	44.8865	-1.6795	1.15561e-10	1.1368e-09
ENSMUSG00000104164	ENSMUSG00000104164.1	Gm38248	117.623	-6.81643	1.29746e-10	1.27478e-09
ENSMUSG00000068463	ENSMUSG00000068463.3	B630019A10Rik	20.4434	-5.08385	1.38727e-10	1.36135e-09
ENSMUSG00000030322	ENSMUSG00000030322.12	Mbd4	18.0028	-3.66376	1.42299e-10	1.39471e-09
ENSMUSG00000026390	ENSMUSG00000026390.7	Marco	14.9378	6.91395	1.46419e-10	1.43334e-09
ENSMUSG00000084960	ENSMUSG00000084960.1	B430010I23Rik	51.0207	-1.60221	1.48091e-10	1.44794e-09
ENSMUSG00000040328	ENSMUSG00000040328.14	Olfr56	10.7195	7.16689	1.48963e-10	1.4547e-09
ENSMUSG00000097874	ENSMUSG00000097874.2	C030010L15Rik	50.099	1.52948	1.49814e-10	1.46123e-09
ENSMUSG00000041481	ENSMUSG00000041481.16	Serpina3g	10.5629	7.14089	1.50272e-10	1.46392e-09
ENSMUSG00000051650	ENSMUSG00000051650.10	B3gnt2	24.4469	2.45594	1.62417e-10	1.58032e-09
ENSMUSG00000030717	ENSMUSG00000030717.9	Nupr1	11.1262	7.2214	1.64037e-10	1.59415e-09
ENSMUSG00000035597	ENSMUSG00000035597.18	Prpf39	123.649	-0.947962	1.77501e-10	1.72292e-09
ENSMUSG00000026004	ENSMUSG00000026004.15	Kansl1l	91.1267	1.04339	1.86574e-10	1.8088e-09
ENSMUSG00000086586	ENSMUSG00000086586.1	Gm11192	556.401	-0.589222	1.88366e-10	1.82397e-09
ENSMUSG00000078630	ENSMUSG00000078630.8	Tomt	274.164	-0.676317	1.88594e-10	1.82398e-09
ENSMUSG00000100039	ENSMUSG00000100039.1	Gm28959	22.1419	-5.62672	1.90121e-10	1.83654e-09
ENSMUSG00000097643	ENSMUSG00000097643.1	A130051J06Rik	238.851	-0.758317	1.92781e-10	1.86e-09
ENSMUSG00000076441	ENSMUSG00000076441.9	Ass1	9.90609	7.05019	2.07421e-10	1.99885e-09
ENSMUSG00000097722	ENSMUSG00000097722.1		981.49	0.455192	2.09973e-10	2.02102e-09
ENSMUSG00000100529	ENSMUSG00000100529.1	Gm19261	17.1156	5.79809	2.14027e-10	2.05758e-09
ENSMUSG00000097504	ENSMUSG00000097504.1	4930516B21Rik	23.04	-2.4729	2.19043e-10	2.10329e-09
ENSMUSG00000096221	ENSMUSG00000096221.3	1500002C15Rik	838.409	0.471952	2.32614e-10	2.23093e-09
ENSMUSG00000006818	ENSMUSG00000006818.4	Sod2	14.3827	4.77732	2.36006e-10	2.26077e-09
ENSMUSG00000043541	ENSMUSG00000043541.16	Casc1	48.3531	-1.66206	2.38444e-10	2.2814e-09
ENSMUSG00000097614	ENSMUSG00000097614.1		373.458	0.608791	2.42211e-10	2.31468e-09
ENSMUSG00000091649	ENSMUSG00000091649.3	Phf11b	14.9032	4.13781	2.44061e-10	2.32959e-09
ENSMUSG00000087526	ENSMUSG00000087526.2	Gm15738	90.5478	-1.14753	2.4773e-10	2.36181e-09
ENSMUSG00000037428	ENSMUSG00000037428.14	Vgf	16.6468	5.74784	2.4945e-10	2.37539e-09
ENSMUSG00000091095	ENSMUSG00000091095.1		97.2021	-1.08515	2.79696e-10	2.66025e-09
ENSMUSG00000026201	ENSMUSG00000026201.12	Stk16	36.3173	1.73241	2.8282e-10	2.68679e-09
ENSMUSG00000024610	ENSMUSG00000024610.14	Cd74	10.3637	7.11554	2.86136e-10	2.71508e-09
ENSMUSG00000039798	ENSMUSG00000039798.2	2600006K01Rik	54.0508	-1.51844	3.17906e-10	3.01299e-09
ENSMUSG00000097206	ENSMUSG00000097206.1		177.441	0.744106	3.26462e-10	3.09043e-09
ENSMUSG00000073405	ENSMUSG00000073405.6	H2-T-ps	22.1322	6.7588	3.37413e-10	3.19034e-09
ENSMUSG00000039615	ENSMUSG00000039615.8	Stub1	231.569	-0.735166	3.39275e-10	3.20417e-09
ENSMUSG00000030589	ENSMUSG00000030589.15	Rasgrp4	167.062	-0.836513	3.47125e-10	3.27446e-09
ENSMUSG00000097111	ENSMUSG00000097111.1	Peak1os	143.132	-0.925157	3.54965e-10	3.34449e-09
ENSMUSG00000004637	ENSMUSG00000004637.15	Wwox	18.6694	2.55026	3.71601e-10	3.49714e-09
ENSMUSG00000109130	ENSMUSG00000109130.1	Gm45187	280.192	0.660634	3.81192e-10	3.5832e-09
ENSMUSG00000042772	ENSMUSG00000042772.15	Smg7	32.5979	-2.06629	4.01011e-10	3.7651e-09
ENSMUSG00000109327	ENSMUSG00000109327.1	Gm44995	73.7511	-1.29099	4.06124e-10	3.80866e-09
ENSMUSG00000031557	ENSMUSG00000031557.16	Plekha2	24.9171	2.08008	4.11652e-10	3.856e-09
ENSMUSG00000086330	ENSMUSG00000086330.7	1700007J10Rik	227.573	-0.686483	4.24298e-10	3.96983e-09
ENSMUSG00000000916	ENSMUSG00000000916.15	Nsun5	180.627	0.776804	4.26486e-10	3.98566e-09
ENSMUSG00000086648	ENSMUSG00000086648.1	Gm15511	17.9648	-3.33525	4.64917e-10	4.33976e-09
ENSMUSG00000037225	ENSMUSG00000037225.13	Fgf2	36.5232	-1.87829	4.81795e-10	4.4921e-09
ENSMUSG00000097747	ENSMUSG00000097747.1		27.244	2.16237	4.85439e-10	4.52083e-09
ENSMUSG00000090957	ENSMUSG00000090957.1	Gm7535	9.29659	6.96557	4.89618e-10	4.55447e-09
ENSMUSG00000019971	ENSMUSG00000019971.9	Cep290	58.6267	-1.52457	4.98089e-10	4.62791e-09
ENSMUSG00000040152	ENSMUSG00000040152.8	Thbs1	14.031	6.82026	5.43756e-10	5.04638e-09
ENSMUSG00000052403	ENSMUSG00000052403.11	Fcnaos	32.3986	-2.00193	5.59517e-10	5.18666e-09
ENSMUSG00000084932	ENSMUSG00000084932.1	Gm15156	21.6843	-5.59664	5.6044e-10	5.18923e-09
ENSMUSG00000034871	ENSMUSG00000034871.2	Fam151a	88.0374	-1.07655	5.66653e-10	5.24072e-09
ENSMUSG00000097862	ENSMUSG00000097862.1		9.12235	6.93328	5.80448e-10	5.36214e-09
ENSMUSG00000020053	ENSMUSG00000020053.18	Igf1	17.6123	-3.30643	5.8165e-10	5.36707e-09
ENSMUSG00000088932	ENSMUSG00000088932.1	Gm25920	130.825	-0.932623	5.975e-10	5.50701e-09
ENSMUSG00000085802	ENSMUSG00000085802.1	Gm16059	225.669	-0.679883	6.0108e-10	5.53366e-09
ENSMUSG00000040811	ENSMUSG00000040811.15	Eml2	13.1484	6.72924	6.23533e-10	5.73379e-09
ENSMUSG00000085465	ENSMUSG00000085465.1	Gm15347	109.565	-0.99792	6.41078e-10	5.88839e-09
ENSMUSG00000096947	ENSMUSG00000096947.1		948.68	0.404769	6.52059e-10	5.98242e-09
ENSMUSG00000107086	ENSMUSG00000107086.1	Gm43808	391.492	0.588491	6.53043e-10	5.98461e-09
ENSMUSG00000086421	ENSMUSG00000086421.1	Gm14091	19.6405	-5.44642	6.69432e-10	6.12782e-09
ENSMUSG00000048495	ENSMUSG00000048495.16	Tyw5	130.172	0.957754	6.76856e-10	6.18734e-09
ENSMUSG00000072768	ENSMUSG00000072768.1	Gm10418	85.9779	-1.2503	6.77474e-10	6.18734e-09
ENSMUSG00000085023	ENSMUSG00000085023.1	Gm12744	61.0502	-1.47338	7.02475e-10	6.40839e-09
ENSMUSG00000002102	ENSMUSG00000002102.15	Psmc3	85.5203	1.07385	7.18262e-10	6.54498e-09
ENSMUSG00000042903	ENSMUSG00000042903.8	Foxo4	13.6212	5.02595	7.49302e-10	6.82009e-09
ENSMUSG00000097357	ENSMUSG00000097357.2	Gm16793	59.814	-1.38979	7.52667e-10	6.84297e-09
ENSMUSG00000087282	ENSMUSG00000087282.1		41.6527	-1.55883	8.36884e-10	7.60004e-09
ENSMUSG00000026238	ENSMUSG00000026238.14	Ptma	309.513	-0.768869	8.41866e-10	7.63666e-09
ENSMUSG00000027398	ENSMUSG00000027398.13	Il1b	12.8117	6.68822	8.61463e-10	7.80561e-09
ENSMUSG00000087458	ENSMUSG00000087458.1	Gm13999	100.348	1.03902	8.62887e-10	7.80971e-09
ENSMUSG00000085750	ENSMUSG00000085750.1	Gm14009	9.99749	7.06578	9.03416e-10	8.16733e-09
ENSMUSG00000045662	ENSMUSG00000045662.16	Henmt1	9.08834	6.92939	9.28258e-10	8.37307e-09
ENSMUSG00000085262	ENSMUSG00000085262.1	Gm11574	310.243	0.562209	9.27856e-10	8.37307e-09
ENSMUSG00000059277	ENSMUSG00000059277.12	R74862	805.044	-0.485489	9.48833e-10	8.54907e-09
ENSMUSG00000019487	ENSMUSG00000019487.10	Trip10	9.01692	6.92078	9.57519e-10	8.61767e-09
ENSMUSG00000101258	ENSMUSG00000101258.1	Gm29477	19.1648	-2.95481	1.00638e-09	9.04728e-09
ENSMUSG00000053769	ENSMUSG00000053769.5	Lysmd1	36.5353	-1.70856	1.07887e-09	9.68816e-09
ENSMUSG00000037752	ENSMUSG00000037752.4	Xkr8	9.4246	6.9754	1.10181e-09	9.8831e-09
ENSMUSG00000085304	ENSMUSG00000085304.1	Gm12802	160.227	-0.961512	1.1496e-09	1.03002e-08
ENSMUSG00000021906	ENSMUSG00000021906.13	Oxnad1	199.189	0.816772	1.155e-09	1.03372e-08
ENSMUSG00000028188	ENSMUSG00000028188.13	Spata1	326.826	-0.57743	1.21644e-09	1.08749e-08
ENSMUSG00000062232	ENSMUSG00000062232.14	Rapgef2	8.91063	6.89626	1.2357e-09	1.10348e-08
ENSMUSG00000001288	ENSMUSG00000001288.14	Rarg	12.1576	6.61508	1.25539e-09	1.11982e-08
ENSMUSG00000097139	ENSMUSG00000097139.2	Gm26626	180.686	-0.748284	1.29019e-09	1.14958e-08
ENSMUSG00000033799	ENSMUSG00000033799.9	Tasor2	155.953	-0.780069	1.33383e-09	1.18716e-08
ENSMUSG00000051855	ENSMUSG00000051855.15	Mest	93.8862	-1.10315	1.35345e-09	1.20328e-08
ENSMUSG00000032363	ENSMUSG00000032363.15	Adamts7	198.5	0.69908	1.39697e-09	1.2406e-08
ENSMUSG00000085636	ENSMUSG00000085636.1	Gm11769	289.08	-0.622138	1.41098e-09	1.25166e-08
ENSMUSG00000103357	ENSMUSG00000103357.1	Gm7804	16.9181	3.13443	1.44893e-09	1.28391e-08
ENSMUSG00000104002	ENSMUSG00000104002.2	Gm38336	20.7545	-2.59761	1.4743e-09	1.30495e-08
ENSMUSG00000002871	ENSMUSG00000002871.14	Tpra1	17.8156	-2.94083	1.49302e-09	1.32007e-08
ENSMUSG00000050552	ENSMUSG00000050552.8	Lamtor4	19.7546	-2.79536	1.5635e-09	1.38086e-08
ENSMUSG00000028096	ENSMUSG00000028096.13	Gpr89	8.57582	6.84236	1.62292e-09	1.43177e-08
ENSMUSG00000060550	ENSMUSG00000060550.15	H2-Q7	8.80372	6.87757	1.88873e-09	1.66444e-08
ENSMUSG00000087263	ENSMUSG00000087263.1	Gm15726	36.2885	1.6289	2.0967e-09	1.84569e-08
ENSMUSG00000070427	ENSMUSG00000070427.4	Il18bp	82.1301	-1.35676	2.10844e-09	1.854e-08
ENSMUSG00000025790	ENSMUSG00000025790.14	Slco3a1	8.21977	6.784	2.23458e-09	1.96276e-08
ENSMUSG00000087327	ENSMUSG00000087327.1	Gm15884	499.005	-0.525729	2.27245e-09	1.99385e-08
ENSMUSG00000086090	ENSMUSG00000086090.1	Gm12531	152.624	0.818915	2.30927e-09	2.02395e-08
ENSMUSG00000029607	ENSMUSG00000029607.14	Ankrd61	453.03	0.497006	2.36681e-09	2.07212e-08
ENSMUSG00000017652	ENSMUSG00000017652.16	Cd40	8.02024	6.7511	2.40818e-09	2.10605e-08
ENSMUSG00000097715	ENSMUSG00000097715.1	Gpr137b-ps	22.2261	2.25584	2.60796e-09	2.27828e-08
ENSMUSG00000035545	ENSMUSG00000035545.13	Leng8	21.1791	2.41518	2.72312e-09	2.3763e-08
ENSMUSG00000021939	ENSMUSG00000021939.7	Ctsb	65.4997	-1.41138	2.87097e-09	2.5026e-08
ENSMUSG00000002814	ENSMUSG00000002814.15	Top3a	16.2149	2.72385	3.02515e-09	2.63129e-08
ENSMUSG00000104448	ENSMUSG00000104448.1	Gm37256	42.4884	-1.67965	3.02244e-09	2.63129e-08
ENSMUSG00000073631	ENSMUSG00000073631.1	Gm10553	12.2601	3.476	3.03678e-09	2.63855e-08
ENSMUSG00000091165	ENSMUSG00000091165.1	Gm17036	463.919	0.540698	3.15465e-09	2.738e-08
ENSMUSG00000052446	ENSMUSG00000052446.16	Zfp961	49.3577	-1.49641	3.22096e-09	2.79254e-08
ENSMUSG00000044724	ENSMUSG00000044724.8	Gpr152	11.2538	6.50356	3.24453e-09	2.80994e-08
ENSMUSG00000100392	ENSMUSG00000100392.1	Gm28935	8.32976	6.79858	3.31637e-09	2.86907e-08
ENSMUSG00000039219	ENSMUSG00000039219.17	Arid4b	58.0057	1.225	3.34754e-09	2.89292e-08
ENSMUSG00000021772	ENSMUSG00000021772.14	Nkiras1	843.264	0.469964	3.38284e-09	2.92029e-08
ENSMUSG00000040591	ENSMUSG00000040591.18	1110051M20Rik	1356.66	0.455111	3.52894e-09	3.04314e-08
ENSMUSG00000092267	ENSMUSG00000092267.1		364.218	0.90775	3.65716e-09	3.15033e-08
ENSMUSG00000078489	ENSMUSG00000078489.2	Gm17106	116.502	0.914389	3.79304e-09	3.26388e-08
ENSMUSG00000071658	ENSMUSG00000071658.4	Gng3	46.3027	-1.47407	3.8672e-09	3.32414e-08
ENSMUSG00000097692	ENSMUSG00000097692.2	A230060F14Rik	84.7364	1.00465	3.9729e-09	3.4077e-08
ENSMUSG00000030887	ENSMUSG00000030887.4	Pdzd9	579.431	0.52175	3.97119e-09	3.4077e-08
ENSMUSG00000050010	ENSMUSG00000050010.8	Shisa3	216.208	-0.76468	3.9901e-09	3.41881e-08
ENSMUSG00000035355	ENSMUSG00000035355.15	Kcnh4	11.2344	6.49674	4.30211e-09	3.68222e-08
ENSMUSG00000089998	ENSMUSG00000089998.2	Phtf1os	523.913	0.423459	4.43548e-09	3.79233e-08
ENSMUSG00000073489	ENSMUSG00000073489.5	Ifi204	11.6379	6.55324	4.50975e-09	3.85174e-08
ENSMUSG00000003134	ENSMUSG00000003134.10	Tbc1d8	52.1195	-1.49337	4.56445e-09	3.89432e-08
ENSMUSG00000025498	ENSMUSG00000025498.15	Irf7	22.6356	2.18966	4.63049e-09	3.94647e-08
ENSMUSG00000028691	ENSMUSG00000028691.12	Prdx1	27.0676	2.64261	4.83904e-09	4.11985e-08
ENSMUSG00000089961	ENSMUSG00000089961.1	Gm16567	15.9397	3.87551	5.09121e-09	4.32995e-08
ENSMUSG00000059742	ENSMUSG00000059742.10	Kcnh7	40.2806	1.44226	5.49439e-09	4.66791e-08
ENSMUSG00000023939	ENSMUSG00000023939.7	Mrpl14	15.6263	6.2478	5.50482e-09	4.67183e-08
ENSMUSG00000045078	ENSMUSG00000045078.12	Rnf216	12.6366	3.86274	5.53823e-09	4.69523e-08
ENSMUSG00000067288	ENSMUSG00000067288.12	Rps28	35.9319	-1.78708	5.58392e-09	4.72897e-08
ENSMUSG00000087535	ENSMUSG00000087535.1	Zmiz1os1	105.73	-1.78047	5.69943e-09	4.82172e-08
ENSMUSG00000030781	ENSMUSG00000030781.13	Slc5a2	134.932	-0.858157	5.70794e-09	4.82384e-08
ENSMUSG00000100602	ENSMUSG00000100602.1	Gm19498	11.4887	6.53027	5.74689e-09	4.84807e-08
ENSMUSG00000098994	ENSMUSG00000098994.1	Gm27599	14.9424	2.67092	5.75471e-09	4.84807e-08
ENSMUSG00000053706	ENSMUSG00000053706.2	B430305J03Rik	3211.66	0.532332	5.74953e-09	4.84807e-08
ENSMUSG00000100629	ENSMUSG00000100629.1	Gm28192	547.734	0.43602	6.23041e-09	5.24333e-08
ENSMUSG00000087589	ENSMUSG00000087589.3	D430040D24Rik	16.7477	-2.83628	6.31457e-09	5.3086e-08
ENSMUSG00000029561	ENSMUSG00000029561.17	Oasl2	11.3992	4.42022	6.32972e-09	5.31578e-08
ENSMUSG00000097872	ENSMUSG00000097872.1		9.5595	-6.46376	6.34823e-09	5.32576e-08
ENSMUSG00000087436	ENSMUSG00000087436.1	Gm16156	465.209	0.464923	6.65818e-09	5.57995e-08
ENSMUSG00000050908	ENSMUSG00000050908.12	Tvp23a	567.966	0.507302	6.71739e-09	5.62372e-08
ENSMUSG00000029470	ENSMUSG00000029470.15	P2rx4	18.9491	2.49829	7.19821e-09	6.01998e-08
ENSMUSG00000081519	ENSMUSG00000081519.1	Gm13331	50.0068	-1.4215	7.65507e-09	6.39541e-08
ENSMUSG00000092666	ENSMUSG00000092666.1	Gm22408	7.18203	6.58974	7.7546e-09	6.47183e-08
ENSMUSG00000081223	ENSMUSG00000081223.1	Gm12247	46.9292	-1.3535	7.88735e-09	6.57579e-08
ENSMUSG00000020482	ENSMUSG00000020482.4	Ccdc117	24.8075	1.99527	8.04713e-09	6.70205e-08
ENSMUSG00000090357	ENSMUSG00000090357.1	Gm17077	264.333	-1.09786	8.48911e-09	7.06284e-08
ENSMUSG00000042121	ENSMUSG00000042121.16	Ssh1	33.2179	-1.85144	9.23546e-09	7.67584e-08
ENSMUSG00000092545	ENSMUSG00000092545.7	Gm20319	83.0124	-1.09646	9.70839e-09	8.06057e-08
ENSMUSG00000093390	ENSMUSG00000093390.1	Gm20652	48.7479	-1.3179	1.04101e-08	8.63428e-08
ENSMUSG00000027867	ENSMUSG00000027867.10	Spag17	117.214	-0.830107	1.09853e-08	9.10192e-08
ENSMUSG00000026224	ENSMUSG00000026224.11	4933407L21Rik	12.3165	4.86101	1.12338e-08	9.29825e-08
ENSMUSG00000084808	ENSMUSG00000084808.7	9430091E24Rik	170.049	-0.858724	1.14133e-08	9.43709e-08
ENSMUSG00000086083	ENSMUSG00000086083.1	Gm15829	76.9904	-1.16666	1.16982e-08	9.66272e-08
ENSMUSG00000057572	ENSMUSG00000057572.15	Zbtb8os	26.2492	-1.9307	1.1914e-08	9.83086e-08
ENSMUSG00000031821	ENSMUSG00000031821.11	Gins2	775.835	0.487259	1.25491e-08	1.03443e-07
ENSMUSG00000083257	ENSMUSG00000083257.1	Gm15568	21.0282	2.28672	1.33986e-08	1.10332e-07
ENSMUSG00000029146	ENSMUSG00000029146.14	Snx17	117.456	1.0107	1.41269e-08	1.16211e-07
ENSMUSG00000041920	ENSMUSG00000041920.14	Slc16a6	30.8654	-1.79054	1.42727e-08	1.1729e-07
ENSMUSG00000049401	ENSMUSG00000049401.10	Ogfr	37.9443	1.54648	1.5322e-08	1.25784e-07
ENSMUSG00000103165	ENSMUSG00000103165.1	Gm37560	7.50981	6.64657	1.62899e-08	1.33594e-07
ENSMUSG00000097590	ENSMUSG00000097590.1		158.228	0.738042	1.70138e-08	1.39388e-07
ENSMUSG00000037242	ENSMUSG00000037242.8	Clic4	48.4165	1.27822	1.707e-08	1.39706e-07
ENSMUSG00000036687	ENSMUSG00000036687.13	Tmem184a	121.62	0.799194	1.70991e-08	1.39802e-07
ENSMUSG00000042719	ENSMUSG00000042719.17	Naa25	36.7322	-1.82839	1.84501e-08	1.50694e-07
ENSMUSG00000022747	ENSMUSG00000022747.16	St3gal6	127.445	0.956267	1.95103e-08	1.59192e-07
ENSMUSG00000018740	ENSMUSG00000018740.14	Slc25a35	41.8465	-1.41407	1.95549e-08	1.59394e-07
ENSMUSG00000086536	ENSMUSG00000086536.1	Gm12264	242.366	-0.668681	1.97089e-08	1.60486e-07
ENSMUSG00000105810	ENSMUSG00000105810.1	Gm43435	283.828	0.653247	1.97772e-08	1.6088e-07
ENSMUSG00000097990	ENSMUSG00000097990.1	Gm19557	40.4934	-1.51623	2.00015e-08	1.6254e-07
ENSMUSG00000033159	ENSMUSG00000033159.14	Cnppd1	48.5959	-1.45323	2.01094e-08	1.63251e-07
ENSMUSG00000060860	ENSMUSG00000060860.8	Ube2s	112.414	-0.83201	2.18497e-08	1.77201e-07
ENSMUSG00000022849	ENSMUSG00000022849.4	Hspbap1	10.626	4.31821	2.31995e-08	1.87958e-07
ENSMUSG00000020149	ENSMUSG00000020149.17	Rab1a	22.4308	-2.35413	2.37137e-08	1.91931e-07
ENSMUSG00000036980	ENSMUSG00000036980.13	Taf6	276.491	-0.607389	2.38193e-08	1.92547e-07
ENSMUSG00000064369	ENSMUSG00000064369.1	mt-Te	49.075	-1.34312	2.38378e-08	1.92547e-07
ENSMUSG00000015467	ENSMUSG00000015467.14	Egfl8	117.206	0.80537	2.43279e-08	1.96309e-07
ENSMUSG00000101029	ENSMUSG00000101029.1	Gm29439	18.3361	-2.57998	2.49873e-08	2.01428e-07
ENSMUSG00000097799	ENSMUSG00000097799.1		2224.66	-0.442345	2.57167e-08	2.07099e-07
ENSMUSG00000028885	ENSMUSG00000028885.8	Smpdl3b	6.44388	6.4336	2.61859e-08	2.10667e-07
ENSMUSG00000027884	ENSMUSG00000027884.16	Clcc1	16.6276	2.84565	2.69227e-08	2.16378e-07
ENSMUSG00000040600	ENSMUSG00000040600.9	Eps8l3	13.9018	-3.65354	2.70649e-08	2.17303e-07
ENSMUSG00000085282	ENSMUSG00000085282.8	Gm15663	11.789	3.11959	3.02826e-08	2.42895e-07
ENSMUSG00000024782	ENSMUSG00000024782.7	Ak3	40.646	-1.43564	3.03792e-08	2.43427e-07
ENSMUSG00000028990	ENSMUSG00000028990.13	Lzic	6.42782	6.43106	3.1089e-08	2.48867e-07
ENSMUSG00000085242	ENSMUSG00000085242.1	Gm11537	115.552	0.791015	3.13153e-08	2.50429e-07
ENSMUSG00000083677	ENSMUSG00000083677.1	Gm11699	15.5927	-5.09316	3.24246e-08	2.59042e-07
ENSMUSG00000085550	ENSMUSG00000085550.1		13.7552	2.70175	3.29578e-08	2.6278e-07
ENSMUSG00000085278	ENSMUSG00000085278.1	Gm12841	1927.57	0.320067	3.29488e-08	2.6278e-07
ENSMUSG00000048142	ENSMUSG00000048142.9	Nat8l	8.28078	-6.25848	3.33947e-08	2.65999e-07
ENSMUSG00000066151	ENSMUSG00000066151.11	Fkbp15	12.1755	3.31303	3.55546e-08	2.82923e-07
ENSMUSG00000102202	ENSMUSG00000102202.1	Gm33280	22.6795	-2.10601	3.59465e-08	2.85759e-07
ENSMUSG00000031783	ENSMUSG00000031783.9	Polr2c	32.1792	-1.60628	3.97471e-08	3.1563e-07
ENSMUSG00000029004	ENSMUSG00000029004.15	Kmt2e	24.2834	-2.11074	3.97827e-08	3.1563e-07
ENSMUSG00000074149	ENSMUSG00000074149.9	Gm10634	213.373	0.664163	3.98831e-08	3.16115e-07
ENSMUSG00000102349	ENSMUSG00000102349.1	Gm37376	378.522	0.900093	4.11993e-08	3.26225e-07
ENSMUSG00000033004	ENSMUSG00000033004.14	Mycbp2	11.3655	3.69784	4.14543e-08	3.27921e-07
ENSMUSG00000034993	ENSMUSG00000034993.7	Vat1	37.6698	1.44678	4.15903e-08	3.28674e-07
ENSMUSG00000025264	ENSMUSG00000025264.12	Tsr2	13.8699	-4.16606	4.22727e-08	3.33739e-07
ENSMUSG00000002307	ENSMUSG00000002307.15	Daxx	15.5655	2.49837	4.29961e-08	3.39116e-07
ENSMUSG00000079339	ENSMUSG00000079339.6	Ifit1bl1	6.25866	6.39378	4.57632e-08	3.60587e-07
ENSMUSG00000049775	ENSMUSG00000049775.16	Tmsb4x	137.837	0.891379	4.61193e-08	3.63037e-07
ENSMUSG00000046460	ENSMUSG00000046460.14	Sh2d7	13.9586	-4.93458	4.67467e-08	3.67616e-07
ENSMUSG00000024824	ENSMUSG00000024824.6	Rad9a	1215.94	0.357038	4.75071e-08	3.7323e-07
ENSMUSG00000097330	ENSMUSG00000097330.2	Gm26672	23.1278	-2.14202	4.80209e-08	3.76899e-07
ENSMUSG00000025225	ENSMUSG00000025225.14	Nfkb2	53.1734	1.24236	4.91054e-08	3.85034e-07
ENSMUSG00000020654	ENSMUSG00000020654.15	Adcy3	25.2129	-1.96001	4.93626e-08	3.86674e-07
ENSMUSG00000091366	ENSMUSG00000091366.1	Gm17040	8.93993	6.1717	5.07693e-08	3.97306e-07
ENSMUSG00000042105	ENSMUSG00000042105.18	Inpp5f	144.311	-0.747369	5.13495e-08	4.01455e-07
ENSMUSG00000015488	ENSMUSG00000015488.14	Cacfd1	11.4501	3.37255	5.14739e-08	4.02037e-07
ENSMUSG00000041488	ENSMUSG00000041488.16	Stx3	65.6602	1.12392	5.18558e-08	4.04627e-07
ENSMUSG00000097634	ENSMUSG00000097634.2	Gm26827	44.8381	-1.28317	5.19516e-08	4.04981e-07
ENSMUSG00000007837	ENSMUSG00000007837.11	Prrg2	152.59	0.690494	5.42927e-08	4.2282e-07
ENSMUSG00000029363	ENSMUSG00000029363.14	Rfc5	805.59	0.376985	5.62668e-08	4.3777e-07
ENSMUSG00000024675	ENSMUSG00000024675.19	Ms4a4c	10.9727	4.68723	5.68092e-08	4.41089e-07
ENSMUSG00000026535	ENSMUSG00000026535.9	Ifi202b	15.3416	2.40486	5.68581e-08	4.41089e-07
ENSMUSG00000050592	ENSMUSG00000050592.8	Fam78a	13.7472	-3.06266	5.68124e-08	4.41089e-07
ENSMUSG00000040264	ENSMUSG00000040264.10	Gbp2b	5.90846	6.30499	5.76802e-08	4.47036e-07
ENSMUSG00000099644	ENSMUSG00000099644.1	Gm28626	11.1394	-5.94552	5.82935e-08	4.51353e-07
ENSMUSG00000084786	ENSMUSG00000084786.9	Ubl5	106.676	0.794647	5.89676e-08	4.56133e-07
ENSMUSG00000108955	ENSMUSG00000108955.1	Gm44775	35.5875	-1.63228	6.09419e-08	4.70952e-07
ENSMUSG00000051439	ENSMUSG00000051439.6	Cd14	12.6642	2.87376	6.17486e-08	4.76727e-07
ENSMUSG00000091908	ENSMUSG00000091908.7	Gm17231	54.3846	1.17771	6.20903e-08	4.78906e-07
ENSMUSG00000053113	ENSMUSG00000053113.3	Socs3	6.3253	6.40531	6.26542e-08	4.82792e-07
ENSMUSG00000014313	ENSMUSG00000014313.14	Cox6c	109.714	-0.836389	6.59408e-08	5.0763e-07
ENSMUSG00000033712	ENSMUSG00000033712.5	Ccar2	46.6795	-1.42203	6.75437e-08	5.19473e-07
ENSMUSG00000035268	ENSMUSG00000035268.14	Pkig	13.8488	-3.89781	6.82282e-08	5.24235e-07
ENSMUSG00000069223	ENSMUSG00000069223.10	4930451E10Rik	118.943	-0.844624	7.13088e-08	5.47382e-07
ENSMUSG00000003813	ENSMUSG00000003813.15	Rad23a	220.487	-0.574409	7.19301e-08	5.51624e-07
ENSMUSG00000035745	ENSMUSG00000035745.8	Grin3b	47.2941	-2.09489	7.27092e-08	5.57067e-07
ENSMUSG00000089711	ENSMUSG00000089711.1	Gm16240	48.0378	-1.38671	7.35736e-08	5.63154e-07
ENSMUSG00000084880	ENSMUSG00000084880.1	Tomm6os	903.298	-0.432868	7.37054e-08	5.63294e-07
ENSMUSG00000041671	ENSMUSG00000041671.13	Pyroxd1	70.6651	-1.20683	7.37322e-08	5.63294e-07
ENSMUSG00000029208	ENSMUSG00000029208.16	Guf1	200.629	-0.649901	7.77323e-08	5.9329e-07
ENSMUSG00000024677	ENSMUSG00000024677.13	Ms4a6b	10.3271	3.99417	7.8454e-08	5.9823e-07
ENSMUSG00000025359	ENSMUSG00000025359.9	Pmel	21.7681	-2.22032	7.87529e-08	5.99941e-07
ENSMUSG00000075704	ENSMUSG00000075704.16	Txnrd2	49.1318	-1.49277	8.00591e-08	6.09314e-07
ENSMUSG00000026626	ENSMUSG00000026626.11	Ppp2r5a	29.6496	-1.79578	8.04857e-08	6.1198e-07
ENSMUSG00000028018	ENSMUSG00000028018.15	Gstcd	96.3723	0.859921	8.21233e-08	6.23842e-07
ENSMUSG00000066684	ENSMUSG00000066684.10	Pilrb1	6.21807	6.37836	8.23658e-08	6.25094e-07
ENSMUSG00000046805	ENSMUSG00000046805.9	Mpeg1	460.624	0.509785	8.70402e-08	6.59946e-07
ENSMUSG00000026740	ENSMUSG00000026740.12	Dnajc1	328.208	0.546598	8.71517e-08	6.60168e-07
ENSMUSG00000012405	ENSMUSG00000012405.15	Rpl15	26.5304	1.91237	8.79644e-08	6.65697e-07
ENSMUSG00000047511	ENSMUSG00000047511.3	Olfr1396	5.9412	6.31128	8.92518e-08	6.74804e-07
ENSMUSG00000050373	ENSMUSG00000050373.13	Snx21	112.618	0.793433	9.1882e-08	6.94037e-07
ENSMUSG00000019943	ENSMUSG00000019943.9	Atp2b1	19.3039	-2.65737	9.85818e-08	7.43946e-07
ENSMUSG00000038451	ENSMUSG00000038451.13	Spsb2	15.8697	2.40095	1.02353e-07	7.71677e-07
ENSMUSG00000024401	ENSMUSG00000024401.14	Tnf	5.68688	6.25509	1.02573e-07	7.72613e-07
ENSMUSG00000040033	ENSMUSG00000040033.15	Stat2	9.58854	4.50703	1.03284e-07	7.77242e-07
ENSMUSG00000103178	ENSMUSG00000103178.1	Fgfr3-ps	97.6455	-0.842806	1.05392e-07	7.92363e-07
ENSMUSG00000056220	ENSMUSG00000056220.14	Pla2g4a	8.1258	6.7693	1.10449e-07	8.29605e-07
ENSMUSG00000025496	ENSMUSG00000025496.5	Drd4	8.2256	6.05087	1.16383e-07	8.73364e-07
ENSMUSG00000041966	ENSMUSG00000041966.18	Dcaf17	30.1253	-1.91359	1.16975e-07	8.76982e-07
ENSMUSG00000041781	ENSMUSG00000041781.8	Cpsf2	26.6024	2.05802	1.18502e-07	8.87603e-07
ENSMUSG00000033033	ENSMUSG00000033033.10	Calhm2	124.757	-0.75585	1.20571e-07	9.02259e-07
ENSMUSG00000103380	ENSMUSG00000103380.1	Gm37756	791.864	0.499293	1.23693e-07	9.24766e-07
ENSMUSG00000032512	ENSMUSG00000032512.6	Wdr48	49.0889	-1.28931	1.26477e-07	9.44701e-07
ENSMUSG00000032534	ENSMUSG00000032534.16	Cep63	122.365	-0.772103	1.26695e-07	9.45451e-07
ENSMUSG00000053588	ENSMUSG00000053588.3	A730061H03Rik	81.1696	0.887519	1.31663e-07	9.81613e-07
ENSMUSG00000094958	ENSMUSG00000094958.1	3110021N24Rik	26.0403	-1.74064	1.3693e-07	1.01993e-06
ENSMUSG00000079455	ENSMUSG00000079455.9	Gm16026	10.1461	4.57416	1.39801e-07	1.04035e-06
ENSMUSG00000019470	ENSMUSG00000019470.12	Xab2	13.0922	-4.84893	1.41023e-07	1.04848e-06
ENSMUSG00000096257	ENSMUSG00000096257.2	Ccer2	16.0376	2.54936	1.42775e-07	1.06052e-06
ENSMUSG00000054203	ENSMUSG00000054203.7	Ifi205	5.4332	6.18648	1.44332e-07	1.0711e-06
ENSMUSG00000030609	ENSMUSG00000030609.18	Aen	18.554	2.07452	1.50146e-07	1.11322e-06
ENSMUSG00000100685	ENSMUSG00000100685.1	Gm28610	14.6283	-5.61144	1.58021e-07	1.17052e-06
ENSMUSG00000040596	ENSMUSG00000040596.15	Pogk	232.56	-0.58407	1.66e-07	1.22776e-06
ENSMUSG00000067879	ENSMUSG00000067879.3	Vxn	13.2871	-3.1781	1.66054e-07	1.22776e-06
ENSMUSG00000087232	ENSMUSG00000087232.1	Gm14764	16.5382	2.20454	1.75904e-07	1.29939e-06
ENSMUSG00000082068	ENSMUSG00000082068.1	Gm2673	5.28275	6.14624	1.82118e-07	1.34406e-06
ENSMUSG00000023809	ENSMUSG00000023809.9	Rps6ka2	5.41566	6.18296	1.85206e-07	1.3656e-06
ENSMUSG00000022723	ENSMUSG00000022723.15	Crybg3	260.833	0.51895	1.91703e-07	1.4122e-06
ENSMUSG00000062729	ENSMUSG00000062729.11	Ppox	196.496	0.627196	1.96511e-07	1.4463e-06
ENSMUSG00000087519	ENSMUSG00000087519.8	AV039307	140.998	-0.789135	1.9997e-07	1.47041e-06
ENSMUSG00000002985	ENSMUSG00000002985.16	Apoe	12.9516	-4.37825	2.0107e-07	1.47715e-06
ENSMUSG00000046415	ENSMUSG00000046415.11	B430212C06Rik	13.4801	-3.38412	2.10085e-07	1.54197e-06
ENSMUSG00000099510	ENSMUSG00000099510.2	Gm28501	418.395	-0.452167	2.11274e-07	1.54928e-06
ENSMUSG00000038121	ENSMUSG00000038121.6	Fam210a	21.6769	-2.02956	2.16805e-07	1.58839e-06
ENSMUSG00000074228	ENSMUSG00000074228.2	Gm10645	349.938	1.59889	2.20982e-07	1.61751e-06
ENSMUSG00000022768	ENSMUSG00000022768.15	Ccdc116	12.0336	-4.71232	2.24164e-07	1.63931e-06
ENSMUSG00000000184	ENSMUSG00000000184.12	Ccnd2	9.2765	4.45153	2.25188e-07	1.6453e-06
ENSMUSG00000078700	ENSMUSG00000078700.10	D030028A08Rik	255.266	-0.53893	2.28273e-07	1.66613e-06
ENSMUSG00000086424	ENSMUSG00000086424.1	Gm15569	14.0485	-5.55134	2.28453e-07	1.66613e-06
ENSMUSG00000030303	ENSMUSG00000030303.15	Far2	581.252	0.43411	2.31915e-07	1.68984e-06
ENSMUSG00000020889	ENSMUSG00000020889.11	Nr1d1	36.9853	-1.37675	2.53321e-07	1.84415e-06
ENSMUSG00000025450	ENSMUSG00000025450.4	Gm9752	136.978	-0.700873	2.56232e-07	1.86365e-06
ENSMUSG00000040785	ENSMUSG00000040785.18	Ttc3	20.7577	-2.34793	2.60817e-07	1.89529e-06
ENSMUSG00000030142	ENSMUSG00000030142.10	Clec4e	9.92066	4.97279	2.67634e-07	1.94307e-06
ENSMUSG00000004730	ENSMUSG00000004730.14	Adgre1	30.5899	1.56595	2.69404e-07	1.95415e-06
ENSMUSG00000052926	ENSMUSG00000052926.15	Rnaseh2a	581.933	0.399591	2.72903e-07	1.97774e-06
ENSMUSG00000109491	ENSMUSG00000109491.1	Gm15396	1286	-0.405226	2.89852e-07	2.09869e-06
ENSMUSG00000097724	ENSMUSG00000097724.2	Gm26850	415.17	0.585909	3.08663e-07	2.23287e-06
ENSMUSG00000097583	ENSMUSG00000097583.2	6430590A07Rik	10.3885	4.28348	3.13598e-07	2.26654e-06
ENSMUSG00000097730	ENSMUSG00000097730.3	Gm26588	13.0479	-2.82804	3.15394e-07	2.27747e-06
ENSMUSG00000035469	ENSMUSG00000035469.17	Rcbtb1	14.5104	2.77732	3.19523e-07	2.30522e-06
ENSMUSG00000040738	ENSMUSG00000040738.10	Ints8	14.2653	-2.70583	3.20175e-07	2.30784e-06
ENSMUSG00000048911	ENSMUSG00000048911.15	Rnf24	260.531	-0.538699	3.22262e-07	2.32081e-06
ENSMUSG00000068314	ENSMUSG00000068314.4	Gm6899	98.7653	1.25446	3.48712e-07	2.50904e-06
ENSMUSG00000020864	ENSMUSG00000020864.13	Ankrd40	18.7704	-2.3347	3.50984e-07	2.52313e-06
ENSMUSG00000024130	ENSMUSG00000024130.15	Abca3	16.6664	-2.49094	3.55874e-07	2.556e-06
ENSMUSG00000087606	ENSMUSG00000087606.1	Gm16121	65.7466	-1.06274	3.58432e-07	2.57207e-06
ENSMUSG00000015882	ENSMUSG00000015882.17	Lcorl	16.2749	-2.90561	3.61063e-07	2.58864e-06
ENSMUSG00000067399	ENSMUSG00000067399.10	Trim43c	13.352	3.1834	3.66228e-07	2.62333e-06
ENSMUSG00000029126	ENSMUSG00000029126.7	Nsg1	41.8955	1.30416	3.73254e-07	2.67128e-06
ENSMUSG00000097057	ENSMUSG00000097057.1	Gm17638	2448.17	0.357344	3.82607e-07	2.73578e-06
ENSMUSG00000084869	ENSMUSG00000084869.1	Gm13063	21.5807	-2.1526	3.86866e-07	2.76377e-06
ENSMUSG00000097501	ENSMUSG00000097501.1		156.763	0.830835	3.90281e-07	2.78569e-06
ENSMUSG00000078180	ENSMUSG00000078180.3	Gm20900	4.94157	6.05374	3.95766e-07	2.82233e-06
ENSMUSG00000001333	ENSMUSG00000001333.9	Sync	23.8134	-1.97536	3.98529e-07	2.83952e-06
ENSMUSG00000049728	ENSMUSG00000049728.14	Zfp668	58.822	-1.14674	4.00954e-07	2.85427e-06
ENSMUSG00000079419	ENSMUSG00000079419.4	Ms4a6c	10.2481	3.03614	4.02927e-07	2.86577e-06
ENSMUSG00000035877	ENSMUSG00000035877.17	Zhx3	30.0555	-1.56048	4.04253e-07	2.87266e-06
ENSMUSG00000059772	ENSMUSG00000059772.12	Slx1b	48.5419	-1.16162	4.07619e-07	2.89403e-06
ENSMUSG00000084799	ENSMUSG00000084799.7	Ino80dos	313.281	-0.466805	4.2311e-07	3.00135e-06
ENSMUSG00000031652	ENSMUSG00000031652.11	N4bp1	9.61253	5.53396	4.39445e-07	3.11448e-06
ENSMUSG00000055216	ENSMUSG00000055216.3	9430025C20Rik	31.5099	1.52613	4.47236e-07	3.1669e-06
ENSMUSG00000020234	ENSMUSG00000020234.10	4930404N11Rik	2951.46	-0.230792	4.55425e-07	3.22205e-06
ENSMUSG00000022889	ENSMUSG00000022889.7	Mrpl39	9.69465	5.54956	4.68823e-07	3.31392e-06
ENSMUSG00000109270	ENSMUSG00000109270.1	Gm10584	16.5384	2.27924	4.74274e-07	3.34951e-06
ENSMUSG00000074213	ENSMUSG00000074213.2	Gm10642	152.579	-0.779848	4.84606e-07	3.41947e-06
ENSMUSG00000035632	ENSMUSG00000035632.16	Cnot3	78.8356	0.966135	4.916e-07	3.46383e-06
ENSMUSG00000064370	ENSMUSG00000064370.1	mt-Cytb	73.6109	-1.00203	4.91755e-07	3.46383e-06
ENSMUSG00000052593	ENSMUSG00000052593.15	Adam17	55.0979	-1.12425	4.9861e-07	3.50905e-06
ENSMUSG00000110166	ENSMUSG00000110166.1	Gm45641	5.89293	-5.76592	5.03272e-07	3.53876e-06
ENSMUSG00000007411	ENSMUSG00000007411.15	Mark3	6.73633	5.75281	5.44837e-07	3.82767e-06
ENSMUSG00000015340	ENSMUSG00000015340.10	Cybb	28.655	1.55048	5.51094e-07	3.86824e-06
ENSMUSG00000055968	ENSMUSG00000055968.1	Gm9988	47.188	-1.24447	5.5626e-07	3.9011e-06
ENSMUSG00000027680	ENSMUSG00000027680.15	Fxr1	36.1297	-1.43681	5.59105e-07	3.91764e-06
ENSMUSG00000069874	ENSMUSG00000069874.7	Irgm2	9.54892	5.52675	5.6305e-07	3.94184e-06
ENSMUSG00000097443	ENSMUSG00000097443.1	Gm17529	121.27	0.685085	5.82825e-07	4.07673e-06
ENSMUSG00000081715	ENSMUSG00000081715.1	Rps11-ps3	6.38981	6.4228	6.01428e-07	4.2032e-06
ENSMUSG00000034075	ENSMUSG00000034075.10	Zdhhc5	134.116	0.697255	6.03251e-07	4.21227e-06
ENSMUSG00000089665	ENSMUSG00000089665.2	Fcor	4.74938	5.98814	6.15672e-07	4.29527e-06
ENSMUSG00000032065	ENSMUSG00000032065.5	Tex12	16.2289	2.16758	6.20598e-07	4.32589e-06
ENSMUSG00000004896	ENSMUSG00000004896.16	Rrnad1	578.503	0.394007	6.45073e-07	4.49259e-06
ENSMUSG00000064032	ENSMUSG00000064032.2	Gm10143	668.688	-0.428635	6.87116e-07	4.78126e-06
ENSMUSG00000028793	ENSMUSG00000028793.15	Rnf19b	13.1075	2.94213	6.92056e-07	4.81147e-06
ENSMUSG00000005362	ENSMUSG00000005362.14	Crbn	111.169	0.703971	7.21996e-07	5.01528e-06
ENSMUSG00000104950	ENSMUSG00000104950.1	4833413G10Rik	35.9655	-1.43373	7.87122e-07	5.46295e-06
ENSMUSG00000037331	ENSMUSG00000037331.15	Larp1	24.4177	1.82488	8.1917e-07	5.68047e-06
ENSMUSG00000078653	ENSMUSG00000078653.4	Cntd1	1211.09	0.305877	8.4505e-07	5.85489e-06
ENSMUSG00000029034	ENSMUSG00000029034.9	Ints11	24.4421	-1.78611	8.66961e-07	6.00152e-06
ENSMUSG00000031637	ENSMUSG00000031637.13	Lrp2bp	57.8835	1.33078	8.68201e-07	6.00493e-06
ENSMUSG00000006418	ENSMUSG00000006418.17	Rnf114	56.6891	1.095	8.78747e-07	6.07265e-06
ENSMUSG00000058558	ENSMUSG00000058558.12	Rpl5	57.954	-1.0212	8.97171e-07	6.19464e-06
ENSMUSG00000021124	ENSMUSG00000021124.13	Vti1b	77.8004	0.861418	9.20049e-07	6.34716e-06
ENSMUSG00000024679	ENSMUSG00000024679.10	Ms4a6d	6.33194	5.65762	9.35812e-07	6.45036e-06
ENSMUSG00000104443	ENSMUSG00000104443.1	4932442E05Rik	249.59	0.485862	9.3831e-07	6.46204e-06
ENSMUSG00000026785	ENSMUSG00000026785.14	Pkn3	38.2223	1.35856	9.4616e-07	6.49939e-06
ENSMUSG00000032180	ENSMUSG00000032180.10	Tmed1	105.832	0.742992	9.45086e-07	6.49939e-06
ENSMUSG00000026427	ENSMUSG00000026427.16	Eif2d	129.193	-0.753508	9.46128e-07	6.49939e-06
ENSMUSG00000040631	ENSMUSG00000040631.7	Dok4	74.7949	1.10147	9.54818e-07	6.55326e-06
ENSMUSG00000025969	ENSMUSG00000025969.15	Nrp2	31.0458	1.36185	9.71948e-07	6.66514e-06
ENSMUSG00000089663	ENSMUSG00000089663.1	Gm15651	11.4787	-4.64572	9.99145e-07	6.84581e-06
ENSMUSG00000101867	ENSMUSG00000101867.1	C78334	163.908	0.659799	1.01241e-06	6.93081e-06
ENSMUSG00000097819	ENSMUSG00000097819.1	Gm26813	17.3102	-2.46678	1.02623e-06	7.01939e-06
ENSMUSG00000032508	ENSMUSG00000032508.8	Myd88	34.5281	1.45768	1.04747e-06	7.15862e-06
ENSMUSG00000045679	ENSMUSG00000045679.13	Pqlc3	17.1529	-2.65786	1.09303e-06	7.46359e-06
ENSMUSG00000027882	ENSMUSG00000027882.18	Stxbp3	5.92578	6.3151	1.10063e-06	7.50278e-06
ENSMUSG00000073411	ENSMUSG00000073411.11	H2-D1	34.697	1.52905	1.10041e-06	7.50278e-06
ENSMUSG00000050619	ENSMUSG00000050619.14	Zscan29	24.4258	-1.69938	1.10443e-06	7.52229e-06
ENSMUSG00000021733	ENSMUSG00000021733.9	Slc4a7	8.23233	4.70848	1.10742e-06	7.52989e-06
ENSMUSG00000066839	ENSMUSG00000066839.11	Ecsit	17.9137	-2.11275	1.10693e-06	7.52989e-06
ENSMUSG00000091659	ENSMUSG00000091659.1	Gm17099	17.3891	1.96779	1.11381e-06	7.56694e-06
ENSMUSG00000086150	ENSMUSG00000086150.1	Bach2os	11.2477	-5.22295	1.12833e-06	7.65912e-06
ENSMUSG00000030032	ENSMUSG00000030032.12	Wdr54	17.3038	-2.19707	1.14413e-06	7.75983e-06
ENSMUSG00000020289	ENSMUSG00000020289.15	Nprl3	146.479	-0.769417	1.16241e-06	7.87713e-06
ENSMUSG00000031060	ENSMUSG00000031060.16	Rbm10	73.9544	-0.91539	1.19372e-06	8.08252e-06
ENSMUSG00000090564	ENSMUSG00000090564.8	A430057M04Rik	179.785	-0.63003	1.21389e-06	8.21215e-06
ENSMUSG00000075463	ENSMUSG00000075463.3	4930594M22Rik	50.4694	-1.22732	1.2272e-06	8.29519e-06
ENSMUSG00000042444	ENSMUSG00000042444.9	Mindy2	13.1696	-2.56937	1.23501e-06	8.34101e-06
ENSMUSG00000009551	ENSMUSG00000009551.2	6330409D20Rik	36.0758	-1.32562	1.23793e-06	8.3537e-06
ENSMUSG00000001123	ENSMUSG00000001123.15	Lgals9	10.0129	3.70063	1.25907e-06	8.48919e-06
ENSMUSG00000085289	ENSMUSG00000085289.1	Gm15337	59.8054	1.20822	1.26499e-06	8.52201e-06
ENSMUSG00000024982	ENSMUSG00000024982.9	Zdhhc6	6.08754	5.60713	1.27408e-06	8.57601e-06
ENSMUSG00000086720	ENSMUSG00000086720.1	Plxna4os3	11.6301	-5.26917	1.28443e-06	8.63846e-06
ENSMUSG00000087249	ENSMUSG00000087249.1	Gm16062	244.219	0.494157	1.30656e-06	8.77993e-06
ENSMUSG00000086312	ENSMUSG00000086312.1	Gm15336	47.9755	1.11959	1.32153e-06	8.87312e-06
ENSMUSG00000018923	ENSMUSG00000018923.13	Med11	10.768	2.85954	1.32675e-06	8.90077e-06
ENSMUSG00000029298	ENSMUSG00000029298.15	Gbp9	6.06271	5.60422	1.38703e-06	9.29735e-06
ENSMUSG00000084835	ENSMUSG00000084835.1	Gm12352	812.098	0.366763	1.43368e-06	9.60207e-06
ENSMUSG00000082726	ENSMUSG00000082726.1	Gm11424	10.3477	2.78408	1.44031e-06	9.63844e-06
ENSMUSG00000009281	ENSMUSG00000009281.6	Rarres2	196.351	-0.70825	1.4695e-06	9.82563e-06
ENSMUSG00000006517	ENSMUSG00000006517.4	Mvd	9.48208	3.85777	1.48035e-06	9.88989e-06
ENSMUSG00000022807	ENSMUSG00000022807.8	Osbpl11	9.8911	-3.99532	1.49684e-06	9.99178e-06
ENSMUSG00000059820	ENSMUSG00000059820.14	Nkapd1	89.0242	0.836469	1.60127e-06	1.068e-05
ENSMUSG00000087050	ENSMUSG00000087050.1	Dhrs13os	179.722	0.588222	1.61643e-06	1.07722e-05
ENSMUSG00000038335	ENSMUSG00000038335.13	Tsr1	328.989	0.439046	1.6189e-06	1.07797e-05
ENSMUSG00000021508	ENSMUSG00000021508.10	Cxcl14	14.9636	-2.5175	1.65769e-06	1.10289e-05
ENSMUSG00000107230	ENSMUSG00000107230.1	Gm19265	57.4893	1.05646	1.67116e-06	1.11093e-05
ENSMUSG00000040888	ENSMUSG00000040888.9	Gfer	36.9727	1.38602	1.69233e-06	1.12407e-05
ENSMUSG00000021196	ENSMUSG00000021196.13	Pfkp	108.499	-0.785747	1.7061e-06	1.13228e-05
ENSMUSG00000089745	ENSMUSG00000089745.1	1810008B01Rik	530.196	-0.343157	1.71081e-06	1.13447e-05
ENSMUSG00000097560	ENSMUSG00000097560.1		252.285	-0.484567	1.77494e-06	1.17603e-05
ENSMUSG00000078763	ENSMUSG00000078763.2	Slfn1	5.45214	6.1969	1.78159e-06	1.17849e-05
ENSMUSG00000030983	ENSMUSG00000030983.4	Bccip	26.6147	-1.60166	1.78032e-06	1.17849e-05
ENSMUSG00000097423	ENSMUSG00000097423.1		11.2789	2.91235	1.91408e-06	1.26508e-05
ENSMUSG00000061559	ENSMUSG00000061559.15	Wdr61	20.3714	-1.94031	1.92558e-06	1.27165e-05
ENSMUSG00000022758	ENSMUSG00000022758.12	P2rx6	7.49148	-5.36391	1.93655e-06	1.27784e-05
ENSMUSG00000103486	ENSMUSG00000103486.1	Gm10657	5.62169	-5.69676	2.05384e-06	1.35412e-05
ENSMUSG00000021023	ENSMUSG00000021023.14	Prorp	79.4592	0.835605	2.06318e-06	1.35805e-05
ENSMUSG00000074826	ENSMUSG00000074826.10	Gm10767	412.79	0.441286	2.06189e-06	1.35805e-05
ENSMUSG00000070348	ENSMUSG00000070348.5	Ccnd1	96.3123	0.837266	2.07176e-06	1.36258e-05
ENSMUSG00000090939	ENSMUSG00000090939.1	Gm17147	27.6754	-1.76341	2.08257e-06	1.36857e-05
ENSMUSG00000045827	ENSMUSG00000045827.10	Serpinb9	4.64845	5.95487	2.16074e-06	1.41878e-05
ENSMUSG00000036185	ENSMUSG00000036185.9	Sapcd1	5.0967	-5.55552	2.17705e-06	1.42833e-05
ENSMUSG00000066037	ENSMUSG00000066037.14	Hnrnpr	18.4037	2.51599	2.19294e-06	1.43757e-05
ENSMUSG00000005583	ENSMUSG00000005583.16	Mef2c	5.445	-5.65396	2.22941e-06	1.46029e-05
ENSMUSG00000055725	ENSMUSG00000055725.11	Paqr3	476.59	-0.364458	2.32945e-06	1.52457e-05
ENSMUSG00000028933	ENSMUSG00000028933.11	Xrcc2	8.41498	4.2848	2.33832e-06	1.52913e-05
ENSMUSG00000002326	ENSMUSG00000002326.5	Gmpr2	52.8635	-1.15753	2.37967e-06	1.55491e-05
ENSMUSG00000031822	ENSMUSG00000031822.19	Gse1	45.4584	-1.18141	2.44086e-06	1.5936e-05
ENSMUSG00000027881	ENSMUSG00000027881.14	Prpf38b	41.9792	1.14348	2.55243e-06	1.66508e-05
ENSMUSG00000006058	ENSMUSG00000006058.10	Snf8	67.0602	0.967529	2.61459e-06	1.70426e-05
ENSMUSG00000104548	ENSMUSG00000104548.1	Gm43857	432.952	-0.443017	2.62289e-06	1.70828e-05
ENSMUSG00000023909	ENSMUSG00000023909.3	Paqr4	9.926	-3.99651	2.64089e-06	1.71861e-05
ENSMUSG00000079162	ENSMUSG00000079162.8	Trim43b	8.88018	3.50569	2.69498e-06	1.75239e-05
ENSMUSG00000078611	ENSMUSG00000078611.3	Gm5901	15.6422	-2.11652	2.73037e-06	1.77397e-05
ENSMUSG00000030315	ENSMUSG00000030315.15	Vgll4	15.801	-2.21308	2.73347e-06	1.77455e-05
ENSMUSG00000063406	ENSMUSG00000063406.11	Tmed5	194.492	0.553816	2.75237e-06	1.78394e-05
ENSMUSG00000102495	ENSMUSG00000102495.1	Gm26524	68.4818	-0.879188	2.75196e-06	1.78394e-05
ENSMUSG00000025728	ENSMUSG00000025728.15	Pigq	35.8018	-1.52457	2.91868e-06	1.8902e-05
ENSMUSG00000106663	ENSMUSG00000106663.1	Gm42839	148.344	-0.714132	2.93729e-06	1.90072e-05
ENSMUSG00000103072	ENSMUSG00000103072.1	Gm37905	10.3361	-3.182	2.99112e-06	1.934e-05
ENSMUSG00000053617	ENSMUSG00000053617.11	Sh3pxd2a	4.88916	-5.49579	2.99912e-06	1.93761e-05
ENSMUSG00000047369	ENSMUSG00000047369.15	Dnah14	240.773	-0.674953	3.0081e-06	1.94185e-05
ENSMUSG00000014791	ENSMUSG00000014791.9	Elmo3	13.8011	2.14875	3.05142e-06	1.96824e-05
ENSMUSG00000024772	ENSMUSG00000024772.9	Ehd1	5.53341	5.46454	3.0637e-06	1.97457e-05
ENSMUSG00000087177	ENSMUSG00000087177.7	E130307A14Rik	69.3243	0.869169	3.1432e-06	2.02419e-05
ENSMUSG00000073409	ENSMUSG00000073409.12	H2-Q6	7.51862	4.12708	3.23154e-06	2.07941e-05
ENSMUSG00000040339	ENSMUSG00000040339.10	Fam102b	7.71247	5.20717	3.37697e-06	2.17126e-05
ENSMUSG00000056666	ENSMUSG00000056666.13	Retsat	151.825	0.677128	3.46371e-06	2.22525e-05
ENSMUSG00000102912	ENSMUSG00000102912.1	Gm20731	200.803	-0.503507	3.55333e-06	2.281e-05
ENSMUSG00000024413	ENSMUSG00000024413.13	Npc1	86.1303	0.755364	3.58541e-06	2.29975e-05
ENSMUSG00000002496	ENSMUSG00000002496.9	Tsc2	198.163	-0.542378	3.61674e-06	2.318e-05
ENSMUSG00000098482	ENSMUSG00000098482.1	Mir6363	53.0875	0.971876	3.83135e-06	2.45359e-05
ENSMUSG00000087221	ENSMUSG00000087221.3	BC037032	98.1344	-1.09018	3.87748e-06	2.48115e-05
ENSMUSG00000048787	ENSMUSG00000048787.13	Dcun1d3	19.8826	1.70776	3.95787e-06	2.53058e-05
ENSMUSG00000020303	ENSMUSG00000020303.2	Stc2	4.90608	6.04343	3.97273e-06	2.53806e-05
ENSMUSG00000028651	ENSMUSG00000028651.12	Ppie	5.01473	6.06967	4.00878e-06	2.55906e-05
ENSMUSG00000084990	ENSMUSG00000084990.1	Gm14549	11.2846	2.55627	4.01853e-06	2.56325e-05
ENSMUSG00000004446	ENSMUSG00000004446.12	Bid	111.38	-0.71641	4.07428e-06	2.59675e-05
ENSMUSG00000069844	ENSMUSG00000069844.12	Sco1	7.02385	4.02647	4.11872e-06	2.62299e-05
ENSMUSG00000002718	ENSMUSG00000002718.14	Cse1l	17.4898	-2.12793	4.18405e-06	2.66249e-05
ENSMUSG00000058174	ENSMUSG00000058174.7	Gm5148	211.167	-0.574373	4.19866e-06	2.66967e-05
ENSMUSG00000074580	ENSMUSG00000074580.11	4931440P22Rik	36.2432	1.79528	4.20749e-06	2.67317e-05
ENSMUSG00000024667	ENSMUSG00000024667.11	Tmem216	174.672	0.580007	4.26581e-06	2.70808e-05
ENSMUSG00000004070	ENSMUSG00000004070.15	Hmox2	56.1527	-1.06861	4.43862e-06	2.81556e-05
ENSMUSG00000032513	ENSMUSG00000032513.7	Gorasp1	277.008	-0.480322	4.46769e-06	2.83177e-05
ENSMUSG00000086453	ENSMUSG00000086453.7	Gm11457	308.245	0.501371	4.48695e-06	2.84173e-05
ENSMUSG00000073415	ENSMUSG00000073415.4	Gm10501	14.9376	2.22808	4.49513e-06	2.84468e-05
ENSMUSG00000063659	ENSMUSG00000063659.11	Zbtb18	5.25653	5.38711	4.50382e-06	2.84793e-05
ENSMUSG00000106375	ENSMUSG00000106375.1	Gm43361	496.693	0.336107	4.57305e-06	2.88944e-05
ENSMUSG00000106025	ENSMUSG00000106025.1	Gm42940	4.67258	-5.43123	4.64335e-06	2.93155e-05
ENSMUSG00000108688	ENSMUSG00000108688.1	Gm44985	9.827	-5.0176	4.67425e-06	2.94874e-05
ENSMUSG00000015568	ENSMUSG00000015568.15	Lpl	22.9185	-1.63199	4.80261e-06	3.02734e-05
ENSMUSG00000023067	ENSMUSG00000023067.13	Cdkn1a	8.17802	3.17817	4.85012e-06	3.05489e-05
ENSMUSG00000059149	ENSMUSG00000059149.17	Mfsd4a	595.865	0.382482	4.86116e-06	3.05945e-05
ENSMUSG00000037820	ENSMUSG00000037820.15	Tgm2	16.8258	1.86356	4.86592e-06	3.06005e-05
ENSMUSG00000026584	ENSMUSG00000026584.14	Scyl3	21.5384	-1.73203	4.88342e-06	3.06865e-05
ENSMUSG00000005980	ENSMUSG00000005980.15	Dnase1	59.189	-0.976904	4.91392e-06	3.0854e-05
ENSMUSG00000091985	ENSMUSG00000091985.1	Gm17354	152.224	-0.63494	4.96385e-06	3.11432e-05
ENSMUSG00000040701	ENSMUSG00000040701.15	Ap1g2	55.6442	-1.00383	5.03882e-06	3.15889e-05
ENSMUSG00000029859	ENSMUSG00000029859.6	Epha1	24.5029	1.41268	5.05919e-06	3.16919e-05
ENSMUSG00000097903	ENSMUSG00000097903.1	Gm26679	328.294	-0.512949	5.09341e-06	3.18814e-05
ENSMUSG00000028890	ENSMUSG00000028890.13	Mtf1	123.627	0.66724	5.24621e-06	3.28123e-05
ENSMUSG00000025279	ENSMUSG00000025279.7	Dnase1l3	3.91131	5.7174	5.25082e-06	3.28156e-05
ENSMUSG00000089835	ENSMUSG00000089835.1	Gm7097	10.4078	-3.73364	5.27453e-06	3.29381e-05
ENSMUSG00000073236	ENSMUSG00000073236.4	2500004C02Rik	9.59837	-3.56981	5.38053e-06	3.3574e-05
ENSMUSG00000097904	ENSMUSG00000097904.1		19.9727	1.64005	5.43194e-06	3.38685e-05
ENSMUSG00000080485	ENSMUSG00000080485.2	Gm23493	12.5299	-3.11811	5.6297e-06	3.50743e-05
ENSMUSG00000022591	ENSMUSG00000022591.5	Gm9747	8.70943	-3.78987	5.64867e-06	3.51653e-05
ENSMUSG00000028525	ENSMUSG00000028525.16	Pde4b	5.28033	5.39452	5.68977e-06	3.53937e-05
ENSMUSG00000060380	ENSMUSG00000060380.2	C030014I23Rik	21.8614	-1.8121	5.71586e-06	3.55285e-05
ENSMUSG00000085624	ENSMUSG00000085624.1	Gm14573	10.1445	-3.68508	5.8157e-06	3.61212e-05
ENSMUSG00000066116	ENSMUSG00000066116.3	Gm10154	4.60638	5.95338	5.84163e-06	3.62542e-05
ENSMUSG00000109587	ENSMUSG00000109587.1	Gm31105	14.6398	-2.62532	5.86316e-06	3.63597e-05
ENSMUSG00000084565	ENSMUSG00000084565.1	Mir1901	4.55745	-5.39615	5.89282e-06	3.65155e-05
ENSMUSG00000000563	ENSMUSG00000000563.17	Atp5pb	114.679	-0.838787	6.1722e-06	3.82173e-05
ENSMUSG00000030982	ENSMUSG00000030982.18	Vps35l	167.478	-0.565758	6.29083e-06	3.89218e-05
ENSMUSG00000027514	ENSMUSG00000027514.14	Zbp1	4.79548	6.00874	6.3359e-06	3.91705e-05
ENSMUSG00000024414	ENSMUSG00000024414.13	Mrpl27	25.9005	-1.46686	6.35575e-06	3.9263e-05
ENSMUSG00000079184	ENSMUSG00000079184.10	Mphosph8	35.455	1.245	6.36162e-06	3.92691e-05
ENSMUSG00000087405	ENSMUSG00000087405.1	Gm14232	16.299	-2.09714	6.37544e-06	3.93242e-05
ENSMUSG00000089701	ENSMUSG00000089701.1	Gm15978	193.468	-0.547906	6.40289e-06	3.94632e-05
ENSMUSG00000074796	ENSMUSG00000074796.10	Slc4a11	4.98408	6.05594	6.43143e-06	3.96087e-05
ENSMUSG00000076944	ENSMUSG00000076944.1	Gm22064	4.45856	-5.36442	6.44937e-06	3.96888e-05
ENSMUSG00000020381	ENSMUSG00000020381.10	Mrnip	20.6719	1.6246	6.65918e-06	4.09486e-05
ENSMUSG00000033985	ENSMUSG00000033985.17	Tesk2	266.227	0.428777	6.72505e-06	4.1322e-05
ENSMUSG00000085161	ENSMUSG00000085161.1	Gm7580	4.51511	5.92148	6.73072e-06	4.13253e-05
ENSMUSG00000035183	ENSMUSG00000035183.14	Slc24a5	176.378	0.580385	6.86432e-06	4.21134e-05
ENSMUSG00000064347	ENSMUSG00000064347.1	mt-Ta	23.2184	-1.73347	7.0322e-06	4.31105e-05
ENSMUSG00000013495	ENSMUSG00000013495.15	Tmem175	269.891	-0.459105	7.07065e-06	4.33131e-05
ENSMUSG00000078920	ENSMUSG00000078920.2	Ifi47	7.2587	5.12429	7.10871e-06	4.35131e-05
ENSMUSG00000106894	ENSMUSG00000106894.1	Gm17130	357.25	0.400289	7.18667e-06	4.39568e-05
ENSMUSG00000087175	ENSMUSG00000087175.7	Gm15133	14.0799	7.56095	7.4374e-06	4.54558e-05
ENSMUSG00000031488	ENSMUSG00000031488.14	Rab11fip1	5.67902	6.25161	7.48165e-06	4.56577e-05
ENSMUSG00000084822	ENSMUSG00000084822.1	Myadml2os	4.37129	-5.33484	7.4818e-06	4.56577e-05
ENSMUSG00000017715	ENSMUSG00000017715.11	Pgs1	7.09908	4.02755	7.86522e-06	4.79611e-05
ENSMUSG00000064373	ENSMUSG00000064373.11	Selenop	8.77728	-3.46855	7.92564e-06	4.82929e-05
ENSMUSG00000105941	ENSMUSG00000105941.1	Gm42809	65.2845	-1.77538	7.94842e-06	4.83951e-05
ENSMUSG00000025383	ENSMUSG00000025383.1	Il23a	4.34858	5.86871	8.31156e-06	5.05677e-05
ENSMUSG00000025156	ENSMUSG00000025156.17	Gps1	33.9644	-1.27079	8.79893e-06	5.34924e-05
ENSMUSG00000048489	ENSMUSG00000048489.12	Depp1	38.0344	1.19778	9.32785e-06	5.66651e-05
ENSMUSG00000039304	ENSMUSG00000039304.11	Tnfsf10	4.5573	5.93266	9.49366e-06	5.76288e-05
ENSMUSG00000097166	ENSMUSG00000097166.1	9330179D12Rik	5.06242	6.07625	1.00347e-05	6.08672e-05
ENSMUSG00000106464	ENSMUSG00000106464.1	C130083M11Rik	16.8996	-1.99666	1.00671e-05	6.10175e-05
ENSMUSG00000102340	ENSMUSG00000102340.1		185.638	0.56343	1.02133e-05	6.18571e-05
ENSMUSG00000070327	ENSMUSG00000070327.14	Rnf213	16.6438	2.05459	1.02218e-05	6.18622e-05
ENSMUSG00000074627	ENSMUSG00000074627.11	Mroh8	611.391	0.320985	1.03326e-05	6.24856e-05
ENSMUSG00000039176	ENSMUSG00000039176.17	Polg	12.5407	-2.91038	1.03811e-05	6.27313e-05
ENSMUSG00000032030	ENSMUSG00000032030.16	Cul5	11.7306	-2.51222	1.04214e-05	6.29276e-05
ENSMUSG00000098066	ENSMUSG00000098066.2	Gm26944	98.3099	0.690807	1.06104e-05	6.40209e-05
ENSMUSG00000073867	ENSMUSG00000073867.2	AA474408	10.9416	-2.68952	1.08476e-05	6.54028e-05
ENSMUSG00000038502	ENSMUSG00000038502.16	Ptov1	71.6422	0.87385	1.08867e-05	6.55897e-05
ENSMUSG00000064352	ENSMUSG00000064352.1	mt-Ts1	311.358	-0.58622	1.11133e-05	6.69044e-05
ENSMUSG00000001166	ENSMUSG00000001166.17	Oas1c	4.38494	5.87836	1.11633e-05	6.71553e-05
ENSMUSG00000022940	ENSMUSG00000022940.16	Pigp	8.54204	-4.81383	1.12726e-05	6.77623e-05
ENSMUSG00000066149	ENSMUSG00000066149.11	Cdc26	13.0529	2.27336	1.13092e-05	6.79312e-05
ENSMUSG00000036835	ENSMUSG00000036835.7	Psenen	135.816	0.605594	1.13204e-05	6.79475e-05
ENSMUSG00000097534	ENSMUSG00000097534.3	Gm16675	5.30101	6.1551	1.1455e-05	6.87044e-05
ENSMUSG00000097633	ENSMUSG00000097633.1	Gm16617	15.6065	-1.94236	1.15558e-05	6.92574e-05
ENSMUSG00000021322	ENSMUSG00000021322.7	Aoah	4.25661	5.83442	1.17008e-05	7.0074e-05
ENSMUSG00000108391	ENSMUSG00000108391.1	Gm9768	25.5398	-2.42042	1.1944e-05	7.1477e-05
ENSMUSG00000026018	ENSMUSG00000026018.12	Ica1l	521.997	-0.350608	1.19804e-05	7.16415e-05
ENSMUSG00000038722	ENSMUSG00000038722.17	Bud31	146.89	0.566991	1.20103e-05	7.1767e-05
ENSMUSG00000097340	ENSMUSG00000097340.1		139.073	0.588182	1.204e-05	7.18914e-05
ENSMUSG00000026708	ENSMUSG00000026708.16	Cenpl	6.79417	5.02802	1.24075e-05	7.40304e-05
ENSMUSG00000100060	ENSMUSG00000100060.1	Gm17944	6.39975	3.88602	1.2781e-05	7.62027e-05
ENSMUSG00000090551	ENSMUSG00000090551.1		69.8172	-1.16865	1.28015e-05	7.62684e-05
ENSMUSG00000029082	ENSMUSG00000029082.17	Bst1	4.39329	5.88073	1.29067e-05	7.68381e-05
ENSMUSG00000084936	ENSMUSG00000084936.1	Gm11583	613.297	-0.363219	1.31882e-05	7.84555e-05
ENSMUSG00000028894	ENSMUSG00000028894.18	Inpp5b	6.41163	3.90055	1.33182e-05	7.91702e-05
ENSMUSG00000031660	ENSMUSG00000031660.13	Brd7	12.5431	-2.23754	1.35115e-05	8.02602e-05
ENSMUSG00000084968	ENSMUSG00000084968.1	Gm12743	10.0035	-3.13361	1.40169e-05	8.32009e-05
ENSMUSG00000107969	ENSMUSG00000107969.1	Gm44085	95.2131	-0.781472	1.42727e-05	8.46564e-05
ENSMUSG00000020059	ENSMUSG00000020059.9	Sycp3	90.9775	0.757993	1.51263e-05	8.96534e-05
ENSMUSG00000106415	ENSMUSG00000106415.1	Gm42893	107.351	0.653458	1.57055e-05	9.3018e-05
ENSMUSG00000043488	ENSMUSG00000043488.5	Frmd8os	130.385	0.626274	1.60806e-05	9.51695e-05
ENSMUSG00000073792	ENSMUSG00000073792.11	Alg6	4.02627	-5.21932	1.61195e-05	9.53292e-05
ENSMUSG00000047945	ENSMUSG00000047945.6	Marcksl1	8.44725	2.85616	1.62871e-05	9.61787e-05
ENSMUSG00000025971	ENSMUSG00000025971.6	Maip1	26.8143	1.36229	1.6281e-05	9.61787e-05
ENSMUSG00000097433	ENSMUSG00000097433.1	Gm26781	125.486	-0.628062	1.63901e-05	9.67157e-05
ENSMUSG00000091050	ENSMUSG00000091050.1	9330020H09Rik	104.583	0.649672	1.66309e-05	9.80651e-05
ENSMUSG00000024049	ENSMUSG00000024049.14	Myom1	5.72508	-4.96712	1.66683e-05	9.82135e-05
ENSMUSG00000090206	ENSMUSG00000090206.7	Tepp	121.707	0.593044	1.67005e-05	9.83312e-05
ENSMUSG00000032688	ENSMUSG00000032688.7	Malt1	6.46379	3.9174	1.68123e-05	9.89171e-05
ENSMUSG00000029209	ENSMUSG00000029209.15	Gnpda2	15.9213	-1.96806	1.70464e-05	0.000100221
ENSMUSG00000057897	ENSMUSG00000057897.14	Camk2b	7.18724	4.49619	1.70881e-05	0.000100393
ENSMUSG00000005501	ENSMUSG00000005501.14	Usp40	7.90502	-3.63608	1.71609e-05	0.000100746
ENSMUSG00000102782	ENSMUSG00000102782.1	Gm37625	4.10574	-5.24887	1.73606e-05	0.000101845
ENSMUSG00000038612	ENSMUSG00000038612.16	Mcl1	39.572	1.04262	1.74461e-05	0.000102271
ENSMUSG00000047767	ENSMUSG00000047767.17	Atg16l2	38.2235	-1.17105	1.75505e-05	0.000102809
ENSMUSG00000066150	ENSMUSG00000066150.12	Slc31a1	12.345	2.45186	1.76461e-05	0.000103293
ENSMUSG00000073421	ENSMUSG00000073421.5	H2-Ab1	4.24916	5.82408	1.83763e-05	0.000107489
ENSMUSG00000003423	ENSMUSG00000003423.15	Pih1d1	91.9543	-0.742746	1.86931e-05	0.000109263
ENSMUSG00000038593	ENSMUSG00000038593.18	Tctn1	359.32	-0.430194	1.87243e-05	0.000109366
ENSMUSG00000097488	ENSMUSG00000097488.1	4732487G21Rik	504.501	0.374542	1.87398e-05	0.000109377
ENSMUSG00000056050	ENSMUSG00000056050.12	Mia3	11.0405	2.24486	1.89002e-05	0.000110233
ENSMUSG00000030126	ENSMUSG00000030126.17	Tmcc1	470.208	-0.341925	1.94932e-05	0.000113609
ENSMUSG00000046756	ENSMUSG00000046756.10	Mrps7	97.1469	0.692038	1.98827e-05	0.000115795
ENSMUSG00000027435	ENSMUSG00000027435.8	Cd93	5.77765	-4.97792	2.02885e-05	0.000118073
ENSMUSG00000047454	ENSMUSG00000047454.11	Gphn	13.3199	1.9487	2.06924e-05	0.000120272
ENSMUSG00000022064	ENSMUSG00000022064.9	Pibf1	16.7519	-1.8185	2.06963e-05	0.000120272
ENSMUSG00000034297	ENSMUSG00000034297.14	Med13	21.5775	1.51999	2.10931e-05	0.000122489
ENSMUSG00000022831	ENSMUSG00000022831.14	Hcls1	20.8087	1.51411	2.19358e-05	0.000127291
ENSMUSG00000032359	ENSMUSG00000032359.14	Ctsh	9.99021	2.36487	2.21108e-05	0.000128214
ENSMUSG00000024681	ENSMUSG00000024681.11	Ms4a3	4.86762	6.03227	2.24999e-05	0.000130376
ENSMUSG00000074269	ENSMUSG00000074269.10	Rec114	53.7629	-0.909023	2.26216e-05	0.000130987
ENSMUSG00000025389	ENSMUSG00000025389.7	Mip	4.42272	5.12758	2.27902e-05	0.000131868
ENSMUSG00000028252	ENSMUSG00000028252.20	Ccnc	106.666	-0.674937	2.29357e-05	0.000132615
ENSMUSG00000033705	ENSMUSG00000033705.16	Stard9	89.7621	-0.722547	2.36359e-05	0.000136565
ENSMUSG00000087231	ENSMUSG00000087231.7	E230016M11Rik	114.189	-0.651103	2.4107e-05	0.000139187
ENSMUSG00000025017	ENSMUSG00000025017.9	Pik3ap1	6.94122	3.38598	2.45362e-05	0.000141563
ENSMUSG00000028599	ENSMUSG00000028599.10	Tnfrsf1b	13.4549	2.49747	2.49287e-05	0.000143724
ENSMUSG00000046062	ENSMUSG00000046062.5	Ppp1r15b	10.7588	2.52139	2.49647e-05	0.000143829
ENSMUSG00000005142	ENSMUSG00000005142.10	Man2b1	7.54876	-4.01463	2.54253e-05	0.000146378
ENSMUSG00000069793	ENSMUSG00000069793.11	Slfn9	4.3127	5.1039	2.62837e-05	0.000151211
ENSMUSG00000022681	ENSMUSG00000022681.14	Ntan1	532.588	-0.369247	2.6621e-05	0.000153042
ENSMUSG00000067212	ENSMUSG00000067212.8	H2-T23	6.5822	3.58977	2.68787e-05	0.000154413
ENSMUSG00000035199	ENSMUSG00000035199.6	Arl6ip5	9.25146	2.48495	2.70431e-05	0.000155246
ENSMUSG00000058470	ENSMUSG00000058470.10	Gm8369	10.1018	2.63324	2.71668e-05	0.000155846
ENSMUSG00000091575	ENSMUSG00000091575.2	2010016I18Rik	10.3288	-3.17935	2.78244e-05	0.000159504
ENSMUSG00000034973	ENSMUSG00000034973.16	Dop1a	127.335	-0.636877	2.81454e-05	0.000161229
ENSMUSG00000028959	ENSMUSG00000028959.14	Fastk	616.251	0.293887	2.85381e-05	0.000163362
ENSMUSG00000000078	ENSMUSG00000000078.6	Klf6	23.6473	1.40868	2.90616e-05	0.00016624
ENSMUSG00000040350	ENSMUSG00000040350.15	Trim7	79.3747	0.826398	2.91126e-05	0.000166414
ENSMUSG00000031504	ENSMUSG00000031504.6	Rab20	17.0468	1.68277	2.92103e-05	0.000166854
ENSMUSG00000072893	ENSMUSG00000072893.12	4933439C10Rik	109.836	0.64147	2.92353e-05	0.000166878
ENSMUSG00000110062	ENSMUSG00000110062.1	B430319F04Rik	15.2606	-1.88648	2.9296e-05	0.000167106
ENSMUSG00000021910	ENSMUSG00000021910.15	Nisch	8.4792	3.24588	2.94139e-05	0.000167659
ENSMUSG00000015127	ENSMUSG00000015127.14	Unkl	20.2498	-1.5578	2.95697e-05	0.000168428
ENSMUSG00000037447	ENSMUSG00000037447.16	Arid5a	3.74233	5.64333	3.00299e-05	0.000170928
ENSMUSG00000043126	ENSMUSG00000043126.4	D830039M14Rik	14.5836	-2.08806	3.02649e-05	0.000172144
ENSMUSG00000087578	ENSMUSG00000087578.1	Ccdc142os	51.126	-0.923161	3.12014e-05	0.000177345
ENSMUSG00000101695	ENSMUSG00000101695.1	1700094J05Rik	127.512	-0.592898	3.18122e-05	0.000180689
ENSMUSG00000027580	ENSMUSG00000027580.17	Helz2	6.37019	3.25217	3.20945e-05	0.000182164
ENSMUSG00000086220	ENSMUSG00000086220.1	Gm16599	34.2362	-1.38358	3.21218e-05	0.00018219
ENSMUSG00000035692	ENSMUSG00000035692.6	Isg15	6.61093	3.92742	3.32386e-05	0.000188391
ENSMUSG00000097368	ENSMUSG00000097368.2	Gm10390	190.119	-0.500462	3.32698e-05	0.000188435
ENSMUSG00000024014	ENSMUSG00000024014.7	Pim1	5.78233	4.78678	3.33665e-05	0.000188849
ENSMUSG00000026750	ENSMUSG00000026750.6	Psmb7	20.3023	-1.68202	3.36816e-05	0.000190499
ENSMUSG00000014198	ENSMUSG00000014198.15	Zfp385c	69.5336	0.779127	3.37193e-05	0.000190578
ENSMUSG00000056692	ENSMUSG00000056692.12	Ilrun	10.6441	2.49894	3.37802e-05	0.000190788
ENSMUSG00000025877	ENSMUSG00000025877.14	Hk3	7.21722	2.97785	3.43942e-05	0.000194119
ENSMUSG00000075591	ENSMUSG00000075591.2	Gm10874	161.915	-0.513866	3.44986e-05	0.000194572
ENSMUSG00000097083	ENSMUSG00000097083.1	D930019O06Rik	16.6832	-1.75997	3.47103e-05	0.000195629
ENSMUSG00000004069	ENSMUSG00000004069.16	Dnaja3	230.452	0.447463	3.4741e-05	0.000195665
ENSMUSG00000029009	ENSMUSG00000029009.17	Mthfr	4.54308	5.17345	3.47885e-05	0.000195795
ENSMUSG00000028334	ENSMUSG00000028334.10	Nans	36.1686	1.19173	3.53688e-05	0.000198922
ENSMUSG00000020949	ENSMUSG00000020949.8	Fkbp3	37.5621	-1.13411	3.53972e-05	0.000198942
ENSMUSG00000084771	ENSMUSG00000084771.8	A230072E10Rik	15.5951	-1.84442	3.55394e-05	0.000199602
ENSMUSG00000038770	ENSMUSG00000038770.17	Kpna7	238.762	0.43653	3.56373e-05	0.000200012
ENSMUSG00000068859	ENSMUSG00000068859.5	Sp9	87.1453	-0.748258	3.5942e-05	0.000201581
ENSMUSG00000030214	ENSMUSG00000030214.6	Plbd1	4.93847	6.05026	3.63014e-05	0.000203455
ENSMUSG00000039242	ENSMUSG00000039242.9	B3galnt2	69.9137	0.81012	3.63815e-05	0.000203704
ENSMUSG00000110138	ENSMUSG00000110138.1	4831440D22Rik	129.111	-0.592183	3.63966e-05	0.000203704
ENSMUSG00000106200	ENSMUSG00000106200.1	Gm44341	115.149	0.828354	3.6815e-05	0.000205903
ENSMUSG00000021996	ENSMUSG00000021996.16	Esd	8.64651	2.93296	3.71085e-05	0.0002074
ENSMUSG00000022721	ENSMUSG00000022721.18	Trmt2a	159.874	-0.507601	3.74247e-05	0.000209006
ENSMUSG00000022557	ENSMUSG00000022557.10	Bop1	63.5327	-0.797903	3.74478e-05	0.000209006
ENSMUSG00000022587	ENSMUSG00000022587.14	Ly6e	10.1651	2.30235	3.7603e-05	0.000209726
ENSMUSG00000038179	ENSMUSG00000038179.13	Slamf7	5.75647	4.77442	3.778e-05	0.000210567
ENSMUSG00000045092	ENSMUSG00000045092.8	S1pr1	3.91127	-5.17805	3.79452e-05	0.000211341
ENSMUSG00000050395	ENSMUSG00000050395.8	Tnfsf15	3.50924	5.55701	3.80734e-05	0.000211909
ENSMUSG00000022817	ENSMUSG00000022817.14	Itgb5	3.76342	-5.1189	3.85142e-05	0.000214214
ENSMUSG00000090693	ENSMUSG00000090693.3	Trim43a	3.58828	5.58308	3.88612e-05	0.000215994
ENSMUSG00000109904	ENSMUSG00000109904.1	Gm45819	12.0561	-2.28284	3.90341e-05	0.000216805
ENSMUSG00000074508	ENSMUSG00000074508.4	Gm10706	4.05581	5.00969	3.92363e-05	0.000217627
ENSMUSG00000107429	ENSMUSG00000107429.2	Gm44206	52.846	-1.09006	3.92216e-05	0.000217627
ENSMUSG00000010453	ENSMUSG00000010453.12	Kansl3	3.49844	5.55351	3.95698e-05	0.000219175
ENSMUSG00000087052	ENSMUSG00000087052.1	Gm8093	32.5716	1.21315	3.95578e-05	0.000219175
ENSMUSG00000102145	ENSMUSG00000102145.1	Gm38056	25.9529	-1.37464	4.01442e-05	0.000222203
ENSMUSG00000075585	ENSMUSG00000075585.3	6330403L08Rik	7.17513	-3.94029	4.04006e-05	0.000223469
ENSMUSG00000037731	ENSMUSG00000037731.5	Themis2	7.3196	3.00326	4.07867e-05	0.000225449
ENSMUSG00000028039	ENSMUSG00000028039.11	Efna3	4.44498	5.8951	4.08614e-05	0.000225654
ENSMUSG00000030472	ENSMUSG00000030472.9	Ceacam18	6.22495	3.82238	4.08799e-05	0.000225654
ENSMUSG00000044306	ENSMUSG00000044306.4	4930500M09Rik	83.5886	-0.913864	4.11062e-05	0.000226747
ENSMUSG00000070604	ENSMUSG00000070604.5	Vsig10l	3.54433	-5.03355	4.19235e-05	0.000231097
ENSMUSG00000056501	ENSMUSG00000056501.3	Cebpb	8.78317	2.6461	4.1974e-05	0.000231216
ENSMUSG00000107040	ENSMUSG00000107040.1	Gm43791	39.4893	-1.11401	4.2129e-05	0.000231911
ENSMUSG00000094372	ENSMUSG00000094372.1	Gm21839	109.952	0.614129	4.29921e-05	0.000236501
ENSMUSG00000021518	ENSMUSG00000021518.3	Ptdss1	78.2595	0.738964	4.35572e-05	0.000239445
ENSMUSG00000095332	ENSMUSG00000095332.1	Gm9821	26.5234	-1.49192	4.36864e-05	0.000239991
ENSMUSG00000034493	ENSMUSG00000034493.1	4930556J24Rik	439.096	-0.316507	4.3742e-05	0.000240133
ENSMUSG00000026773	ENSMUSG00000026773.19	Pfkfb3	5.68494	4.1541	4.40149e-05	0.000241466
ENSMUSG00000054199	ENSMUSG00000054199.16	Gon4l	59.1553	-0.926414	4.52603e-05	0.000248129
ENSMUSG00000024789	ENSMUSG00000024789.12	Jak2	3.92612	4.95982	4.58674e-05	0.000251114
ENSMUSG00000025429	ENSMUSG00000025429.8	Pstpip2	3.92612	4.95982	4.58674e-05	0.000251114
ENSMUSG00000026005	ENSMUSG00000026005.15	Rpe	77.5237	0.723674	4.59927e-05	0.000251629
ENSMUSG00000101308	ENSMUSG00000101308.1	Gm28989	61.9348	-0.94126	4.64394e-05	0.0002539
ENSMUSG00000097546	ENSMUSG00000097546.1	Gm26749	382.224	0.570714	4.718e-05	0.000257774
ENSMUSG00000026848	ENSMUSG00000026848.14	Tor1b	52.6631	-0.899715	4.78314e-05	0.000261156
ENSMUSG00000087541	ENSMUSG00000087541.1	Hopxos	7.31072	-3.52215	4.87733e-05	0.000266117
ENSMUSG00000021061	ENSMUSG00000021061.15	Sptb	13.7266	-1.97209	5.06604e-05	0.000276226
ENSMUSG00000092241	ENSMUSG00000092241.1	Gm20522	131.904	0.578481	5.10296e-05	0.000278051
ENSMUSG00000098914	ENSMUSG00000098914.1	Gm27747	90.7564	0.77217	5.11384e-05	0.000278455
ENSMUSG00000038712	ENSMUSG00000038712.16	Mindy1	93.1794	-0.67934	5.12251e-05	0.000278738
ENSMUSG00000091272	ENSMUSG00000091272.1	Gm17641	4.43422	5.89216	5.12745e-05	0.000278818
ENSMUSG00000044703	ENSMUSG00000044703.5	Phf11a	3.90947	4.95228	5.21949e-05	0.000283519
ENSMUSG00000026896	ENSMUSG00000026896.14	Ifih1	5.31401	4.04226	5.22095e-05	0.000283519
ENSMUSG00000022680	ENSMUSG00000022680.13	Pdxdc1	365.177	0.364315	5.23634e-05	0.000284162
ENSMUSG00000064068	ENSMUSG00000064068.13	Mtx1	180.934	0.474049	5.25235e-05	0.000284839
ENSMUSG00000108720	ENSMUSG00000108720.1	Gm44672	128.275	0.564255	5.3613e-05	0.000290552
ENSMUSG00000034987	ENSMUSG00000034987.4	Hrh2	4.23425	5.82776	5.39694e-05	0.000292089
ENSMUSG00000043909	ENSMUSG00000043909.16	Trp53bp1	667.301	0.252881	5.39448e-05	0.000292089
ENSMUSG00000024678	ENSMUSG00000024678.6	Ms4a4d	6.89472	3.14772	5.60104e-05	0.000302831
ENSMUSG00000086796	ENSMUSG00000086796.1	4932702P03Rik	7.32818	-3.53221	5.60295e-05	0.000302831
ENSMUSG00000056290	ENSMUSG00000056290.15	Ms4a4b	5.68816	4.76741	5.64884e-05	0.000305106
ENSMUSG00000070997	ENSMUSG00000070997.4	1700055D18Rik	28.5352	1.3262	5.73896e-05	0.000309765
ENSMUSG00000033813	ENSMUSG00000033813.15	Tcea1	6.07414	3.17644	5.74593e-05	0.000309933
ENSMUSG00000070709	ENSMUSG00000070709.12	Zfp974	37.2054	1.13757	5.75024e-05	0.000309957
ENSMUSG00000078786	ENSMUSG00000078786.9	BC024978	421.305	0.33143	5.76146e-05	0.000310354
ENSMUSG00000101746	ENSMUSG00000101746.1	2310043L19Rik	5.42273	4.69633	5.84513e-05	0.00031465
ENSMUSG00000104535	ENSMUSG00000104535.1	Gm42686	65.6809	0.828991	5.856e-05	0.000315025
ENSMUSG00000099098	ENSMUSG00000099098.4	1110035H17Rik	36.2545	-1.59148	5.88932e-05	0.000316605
ENSMUSG00000007338	ENSMUSG00000007338.9	Mrpl49	37.0472	1.08962	5.96253e-05	0.000320327
ENSMUSG00000030695	ENSMUSG00000030695.14	Aldoa	21.3459	1.33258	5.97755e-05	0.000320919
ENSMUSG00000025647	ENSMUSG00000025647.16	Shisa5	13.8784	1.70841	6.035e-05	0.000323714
ENSMUSG00000103613	ENSMUSG00000103613.1	Gm34882	84.2123	-0.706566	6.03766e-05	0.000323714
ENSMUSG00000007458	ENSMUSG00000007458.14	M6pr	17.8551	1.72392	6.04371e-05	0.000323822
ENSMUSG00000040270	ENSMUSG00000040270.16	Bach2	5.01319	-4.77039	6.12058e-05	0.000327722
ENSMUSG00000007613	ENSMUSG00000007613.15	Tgfbr1	7.0269	-4.51347	6.12844e-05	0.000327924
ENSMUSG00000067847	ENSMUSG00000067847.13	Romo1	102.367	-0.717508	6.20789e-05	0.000331955
ENSMUSG00000000686	ENSMUSG00000000686.11	Abhd15	183.68	0.500268	6.271e-05	0.000335107
ENSMUSG00000097505	ENSMUSG00000097505.1		4.77961	-4.6984	6.52566e-05	0.000348483
ENSMUSG00000104497	ENSMUSG00000104497.1	Gm10555	10.7191	2.39707	6.53814e-05	0.000348686
ENSMUSG00000028873	ENSMUSG00000028873.16	Cdca8	41.0346	0.95137	6.53385e-05	0.000348686
ENSMUSG00000102840	ENSMUSG00000102840.1	Gm38037	3.48661	-5.00626	6.61056e-05	0.000352315
ENSMUSG00000027111	ENSMUSG00000027111.15	Itga6	4.79047	-4.7006	6.69993e-05	0.000356841
ENSMUSG00000086560	ENSMUSG00000086560.1	Gm13372	10.1372	-2.40665	6.77964e-05	0.000360848
ENSMUSG00000016559	ENSMUSG00000016559.14	H3f3b	14.1337	1.74185	6.82165e-05	0.000362843
ENSMUSG00000017412	ENSMUSG00000017412.15	Cacnb4	8.8019	-3.15203	6.82996e-05	0.000363045
ENSMUSG00000099162	ENSMUSG00000099162.1	Gm27168	6.53991	3.60191	6.92234e-05	0.000367712
ENSMUSG00000107018	ENSMUSG00000107018.1	Gm43694	3.28766	5.46945	6.95362e-05	0.00036913
ENSMUSG00000030162	ENSMUSG00000030162.14	Olr1	3.80885	4.9117	7.02588e-05	0.00037272
ENSMUSG00000026112	ENSMUSG00000026112.7	Coa5	8.8203	2.6286	7.25853e-05	0.000384807
ENSMUSG00000092277	ENSMUSG00000092277.1	Gm19684	5.21195	4.62142	7.26971e-05	0.000385146
ENSMUSG00000107593	ENSMUSG00000107593.1	Gm44097	25.5439	-1.31936	7.27936e-05	0.000385403
ENSMUSG00000098886	ENSMUSG00000098886.1	Mir6385	5.79832	3.40114	7.65207e-05	0.00040487
ENSMUSG00000087429	ENSMUSG00000087429.1	Gm16235	276.365	-0.411461	7.78164e-05	0.000411454
ENSMUSG00000092243	ENSMUSG00000092243.8	Gm7030	7.53795	4.1085	7.83098e-05	0.000413791
ENSMUSG00000043290	ENSMUSG00000043290.6	Zfp784	24.7897	-1.28237	7.88057e-05	0.000416138
ENSMUSG00000106455	ENSMUSG00000106455.1	Gm5711	5.26208	4.64312	8.08438e-05	0.00042662
ENSMUSG00000051671	ENSMUSG00000051671.6	Coa6	7.80321	-2.97689	8.17169e-05	0.000430944
ENSMUSG00000107585	ENSMUSG00000107585.1	3300002P13Rik	3.15999	5.4111	8.18527e-05	0.000431377
ENSMUSG00000025232	ENSMUSG00000025232.7	Hexa	23.0125	-1.39374	8.36367e-05	0.00044049
ENSMUSG00000004665	ENSMUSG00000004665.10	Cnn2	7.81815	2.74308	8.43277e-05	0.000443778
ENSMUSG00000104786	ENSMUSG00000104786.1	Gm43573	9.59565	-2.85411	8.43713e-05	0.000443778
ENSMUSG00000019373	ENSMUSG00000019373.11	Cops3	44.3538	0.88353	8.54382e-05	0.000449095
ENSMUSG00000020918	ENSMUSG00000020918.14	Kat2a	3.90417	5.71273	8.57435e-05	0.000450406
ENSMUSG00000087354	ENSMUSG00000087354.1	4930404I05Rik	120.108	0.548054	8.60167e-05	0.000451546
ENSMUSG00000004296	ENSMUSG00000004296.14	Il12b	3.05954	5.3604	8.79326e-05	0.000461001
ENSMUSG00000030990	ENSMUSG00000030990.18	Pgap2	16.4467	1.60855	8.78763e-05	0.000461001
ENSMUSG00000097595	ENSMUSG00000097595.2	1500002F19Rik	347.47	0.379957	8.82617e-05	0.000462425
ENSMUSG00000092103	ENSMUSG00000092103.2	Gm17039	35.4726	1.02912	8.85617e-05	0.000463694
ENSMUSG00000068267	ENSMUSG00000068267.5	Cenpb	13.1278	-1.97441	8.91429e-05	0.000466433
ENSMUSG00000039953	ENSMUSG00000039953.13	Clstn1	21.2694	-1.60835	8.97291e-05	0.000469195
ENSMUSG00000086877	ENSMUSG00000086877.7	A230072C01Rik	96.0083	0.649257	8.99971e-05	0.00047029
ENSMUSG00000031403	ENSMUSG00000031403.14	Dkc1	12.7651	-1.92638	9.00734e-05	0.000470383
ENSMUSG00000033728	ENSMUSG00000033728.14	Lrrc14	3.33724	-4.94706	9.09476e-05	0.00047464
ENSMUSG00000027130	ENSMUSG00000027130.15	Slc12a6	89.0822	0.684301	9.20734e-05	0.000479893
ENSMUSG00000029304	ENSMUSG00000029304.14	Spp1	3.26921	-4.9143	9.20485e-05	0.000479893
ENSMUSG00000077450	ENSMUSG00000077450.12	Rab11b	36.1079	-1.05927	9.23171e-05	0.000480851
ENSMUSG00000029708	ENSMUSG00000029708.9	Gcc1	15.4384	1.63246	9.33637e-05	0.000485987
ENSMUSG00000097335	ENSMUSG00000097335.1		287.18	0.366277	9.79738e-05	0.000509654
ENSMUSG00000054405	ENSMUSG00000054405.14	Dnajc8	15.0785	1.60593	9.88552e-05	0.000513907
ENSMUSG00000091133	ENSMUSG00000091133.1	Gm17108	208.915	-0.466623	9.91473e-05	0.000515092
ENSMUSG00000040483	ENSMUSG00000040483.15	Xaf1	3.76497	5.66007	9.93599e-05	0.000515863
ENSMUSG00000025534	ENSMUSG00000025534.17	Gusb	10.9776	-2.11457	9.96631e-05	0.000517103
ENSMUSG00000097638	ENSMUSG00000097638.1	Carlr	3.08552	5.36984	0.000100273	0.000519929
ENSMUSG00000040249	ENSMUSG00000040249.15	Lrp1	21.7066	-1.37802	0.00010059	0.000521239
ENSMUSG00000038861	ENSMUSG00000038861.14	Pi4kb	46.8867	0.865536	0.000102351	0.000530024
ENSMUSG00000007946	ENSMUSG00000007946.11	Phox2a	61.449	-0.772815	0.000103589	0.00053609
ENSMUSG00000099051	ENSMUSG00000099051.1	Gm27241	116.961	-0.598499	0.000103807	0.000536869
ENSMUSG00000024953	ENSMUSG00000024953.16	Prdx5	275.651	0.460741	0.000105642	0.000546008
ENSMUSG00000022419	ENSMUSG00000022419.15	Deptor	4.52656	-4.61703	0.00010588	0.000546888
ENSMUSG00000022476	ENSMUSG00000022476.7	Polr3h	280.849	0.415955	0.000106206	0.000548219
ENSMUSG00000053553	ENSMUSG00000053553.11	3110082I17Rik	102.876	-0.773404	0.000106448	0.000549115
ENSMUSG00000015659	ENSMUSG00000015659.12	Serac1	11.277	-2.03073	0.000107238	0.000552836
ENSMUSG00000037411	ENSMUSG00000037411.10	Serpine1	6.2461	3.21873	0.000107751	0.000555123
ENSMUSG00000101711	ENSMUSG00000101711.1	Gm28306	271.01	-0.382502	0.000108598	0.00055877
ENSMUSG00000035757	ENSMUSG00000035757.16	Selenoo	176.495	-0.523241	0.000108586	0.00055877
ENSMUSG00000107195	ENSMUSG00000107195.1	4930589O11Rik	7.27514	-3.14563	0.000108754	0.000559217
ENSMUSG00000020101	ENSMUSG00000020101.14	Vsir	8.76243	-2.90684	0.000108925	0.000559739
ENSMUSG00000035585	ENSMUSG00000035585.16	Tsen34	47.5544	-1.36216	0.000109117	0.000560366
ENSMUSG00000038491	ENSMUSG00000038491.9	Cdk19os	26.3673	-1.36795	0.000109796	0.000563495
ENSMUSG00000097650	ENSMUSG00000097650.1	4921507G05Rik	6.69298	-3.80508	0.000109924	0.00056379
ENSMUSG00000104597	ENSMUSG00000104597.1	B230334C09Rik	32.1197	-1.15156	0.000110254	0.000565122
ENSMUSG00000086843	ENSMUSG00000086843.3	E030013I19Rik	3.16188	-4.86663	0.000114382	0.000585906
ENSMUSG00000082416	ENSMUSG00000082416.1	Gm11414	3.00653	5.32581	0.000116346	0.000595587
ENSMUSG00000060183	ENSMUSG00000060183.6	Cxcl11	3.89746	5.70354	0.000116478	0.000595883
ENSMUSG00000085762	ENSMUSG00000085762.1	Lrrc75aos2	164.963	0.50227	0.000118586	0.000606283
ENSMUSG00000106209	ENSMUSG00000106209.1	Gm42918	8.52703	2.33414	0.000119121	0.000608632
ENSMUSG00000084113	ENSMUSG00000084113.1	Gm14277	2.89873	5.28421	0.000120449	0.000615022
ENSMUSG00000107368	ENSMUSG00000107368.1	1700018A23Rik	402.776	0.327581	0.000120627	0.000615544
ENSMUSG00000029360	ENSMUSG00000029360.3	Gm9754	921.785	-0.320916	0.000120979	0.000616945
ENSMUSG00000087367	ENSMUSG00000087367.1	Gm15491	708.45	0.305608	0.000121973	0.000621622
ENSMUSG00000020288	ENSMUSG00000020288.13	Ahsa2	521.796	-0.324182	0.000124267	0.00063291
ENSMUSG00000035208	ENSMUSG00000035208.15	Slfn8	5.01627	4.56788	0.000127539	0.000649163
ENSMUSG00000033373	ENSMUSG00000033373.16	Fntb	12.6237	1.9813	0.000127861	0.000650327
ENSMUSG00000040370	ENSMUSG00000040370.13	Etfrf1	55.1584	0.860728	0.00012801	0.000650327
ENSMUSG00000091479	ENSMUSG00000091479.1	Gm17035	515.711	0.31846	0.000127964	0.000650327
ENSMUSG00000099034	ENSMUSG00000099034.7	2810039B14Rik	9.23056	-2.56008	0.000129262	0.000656271
ENSMUSG00000005893	ENSMUSG00000005893.14	Nr2c2	55.6648	-0.916878	0.000129492	0.000657023
ENSMUSG00000026228	ENSMUSG00000026228.6	Htr2b	16.0609	-1.69171	0.000129856	0.000658457
ENSMUSG00000020709	ENSMUSG00000020709.15	Adap2	11.0399	1.89621	0.000130056	0.000659056
ENSMUSG00000004630	ENSMUSG00000004630.18	Pcp2	84.5848	0.698483	0.00013084	0.000662194
ENSMUSG00000087291	ENSMUSG00000087291.1	Gm11946	36.6271	-1.00394	0.000130784	0.000662194
ENSMUSG00000073821	ENSMUSG00000073821.11	8030451A03Rik	21.4758	1.34651	0.000134128	0.000678404
ENSMUSG00000097889	ENSMUSG00000097889.1		1786.38	-0.225865	0.000135854	0.000686704
ENSMUSG00000106891	ENSMUSG00000106891.1	Gm43460	24.7754	1.14866	0.000138994	0.000702132
ENSMUSG00000015880	ENSMUSG00000015880.13	Ncapg	179.622	-0.488721	0.000139683	0.00070517
ENSMUSG00000087435	ENSMUSG00000087435.1	Gm16323	173.102	-0.462309	0.000140786	0.000710293
ENSMUSG00000046876	ENSMUSG00000046876.15	Atxn1	4.4834	-4.60191	0.000143173	0.000721881
ENSMUSG00000029810	ENSMUSG00000029810.15	Tmem176b	6.16182	-4.32332	0.00014394	0.000725297
ENSMUSG00000046687	ENSMUSG00000046687.5	Gm5424	3.02537	5.33333	0.000144312	0.000726713
ENSMUSG00000024991	ENSMUSG00000024991.7	Eif3a	32.8303	-1.04112	0.000144932	0.000729378
ENSMUSG00000018381	ENSMUSG00000018381.15	Abi3	282.569	-0.486189	0.000146529	0.000736953
ENSMUSG00000014606	ENSMUSG00000014606.14	Slc25a11	146.422	-0.519955	0.000147578	0.000741768
ENSMUSG00000041058	ENSMUSG00000041058.15	Wwp1	7.49887	-3.56844	0.000147953	0.000743186
ENSMUSG00000086680	ENSMUSG00000086680.2	Gm11592	80.1653	0.708163	0.000149871	0.00075235
ENSMUSG00000012535	ENSMUSG00000012535.14	Tnpo3	33.3882	1.06867	0.000151204	0.000758569
ENSMUSG00000097279	ENSMUSG00000097279.1	Gm5106	11.6157	-1.87326	0.000152358	0.000763879
ENSMUSG00000020211	ENSMUSG00000020211.15	Sf3a2	89.2918	0.715785	0.00015283	0.000765769
ENSMUSG00000108472	ENSMUSG00000108472.1	Gm45212	49.3388	-0.859812	0.000153491	0.000768604
ENSMUSG00000000600	ENSMUSG00000000600.15	Krit1	3.5755	4.82498	0.000153594	0.00076864
ENSMUSG00000106457	ENSMUSG00000106457.1	Gm42585	111.807	0.796355	0.000153803	0.000769207
ENSMUSG00000022800	ENSMUSG00000022800.13	Fyttd1	18.6391	-1.45441	0.000154858	0.000773999
ENSMUSG00000085546	ENSMUSG00000085546.1	Gm14252	9.62194	2.17852	0.000155928	0.000778867
ENSMUSG00000045551	ENSMUSG00000045551.7	Fpr1	3.4717	5.54344	0.000156745	0.00078246
ENSMUSG00000085408	ENSMUSG00000085408.1	C530005A16Rik	447.745	0.342482	0.000157179	0.000784138
ENSMUSG00000090038	ENSMUSG00000090038.7	Gm16573	344.583	0.384859	0.000160389	0.000799655
ENSMUSG00000107319	ENSMUSG00000107319.1	Gm42670	276.9	0.381056	0.000160712	0.000800771
ENSMUSG00000097272	ENSMUSG00000097272.1		225.295	-0.453336	0.000160938	0.000801242
ENSMUSG00000097491	ENSMUSG00000097491.1	Gm2366	6.06765	-4.29737	0.000161006	0.000801242
ENSMUSG00000007850	ENSMUSG00000007850.16	Hnrnph1	36.5841	-1.0703	0.000161557	0.000803488
ENSMUSG00000091192	ENSMUSG00000091192.1	Sardhos	3.82356	-5.14413	0.00016418	0.000816028
ENSMUSG00000047515	ENSMUSG00000047515.8	BC049715	160.849	0.470141	0.000164304	0.000816138
ENSMUSG00000026563	ENSMUSG00000026563.13	Tada1	12.8019	-1.82796	0.000165034	0.000819256
ENSMUSG00000041633	ENSMUSG00000041633.14	Kctd12b	2.94448	-4.76519	0.000165674	0.000821925
ENSMUSG00000023903	ENSMUSG00000023903.7	Mmp25	2.82818	5.24023	0.00016625	0.000824278
ENSMUSG00000089810	ENSMUSG00000089810.1	Gm16536	6.23449	-3.73011	0.000168168	0.000833273
ENSMUSG00000027209	ENSMUSG00000027209.17	Fam227b	29.0788	-1.2124	0.000168425	0.000834033
ENSMUSG00000040699	ENSMUSG00000040699.13	Limd2	274.113	-0.372481	0.000169343	0.000838063
ENSMUSG00000090317	ENSMUSG00000090317.1	Gm17324	24.3406	-1.37227	0.000170241	0.000841987
ENSMUSG00000029610	ENSMUSG00000029610.13	Aimp2	144.94	-0.484085	0.000170965	0.000845048
ENSMUSG00000085315	ENSMUSG00000085315.7	A430018G15Rik	4.56293	4.43638	0.000171646	0.000847892
ENSMUSG00000022885	ENSMUSG00000022885.15	St6gal1	3.14961	-4.86217	0.000174929	0.000863579
ENSMUSG00000021203	ENSMUSG00000021203.15	Otub2	18.2834	-1.52935	0.00017623	0.000869464
ENSMUSG00000030921	ENSMUSG00000030921.17	Trim30a	5.28829	3.26226	0.000176876	0.00087212
ENSMUSG00000026222	ENSMUSG00000026222.16	Sp100	7.29469	2.80609	0.00017865	0.000880324
ENSMUSG00000085132	ENSMUSG00000085132.1	Gm12265	73.0581	0.776774	0.000179543	0.000884184
ENSMUSG00000029464	ENSMUSG00000029464.10	Gpn3	48.1676	-0.863202	0.000181108	0.000891343
ENSMUSG00000026113	ENSMUSG00000026113.17	Inpp4a	11.2043	2.00106	0.000182052	0.000895444
ENSMUSG00000107810	ENSMUSG00000107810.1	Gm18609	6.44546	-3.32742	0.000184813	0.000908465
ENSMUSG00000034295	ENSMUSG00000034295.9	Fhod3	2.93992	-4.76341	0.000185476	0.000911169
ENSMUSG00000020374	ENSMUSG00000020374.16	Rasgef1c	2.77618	5.21942	0.000187253	0.000919336
ENSMUSG00000013701	ENSMUSG00000013701.12	Timm23	7.22072	-3.52344	0.000187511	0.000920041
ENSMUSG00000030714	ENSMUSG00000030714.14	Sgf29	11.3007	-2.04445	0.000187948	0.000921621
ENSMUSG00000039512	ENSMUSG00000039512.11	Uhrf1bp1	4.91105	3.4826	0.000190779	0.000934933
ENSMUSG00000060376	ENSMUSG00000060376.7	Bckdha	11.8902	-1.80207	0.000196627	0.000963005
ENSMUSG00000106662	ENSMUSG00000106662.1	Gm43034	7.45103	-3.53555	0.000197397	0.000966186
ENSMUSG00000043140	ENSMUSG00000043140.9	Tmem186	6.51209	2.61478	0.000202549	0.000990799
ENSMUSG00000032575	ENSMUSG00000032575.16	Manf	38.3843	0.97317	0.000204869	0.00100154
ENSMUSG00000097731	ENSMUSG00000097731.1		373.157	-0.303518	0.000209162	0.00102191
ENSMUSG00000026596	ENSMUSG00000026596.13	Abl2	9.24206	2.2268	0.000210378	0.00102722
ENSMUSG00000068747	ENSMUSG00000068747.14	Sort1	5.79061	-3.6074	0.000211715	0.00103312
ENSMUSG00000038352	ENSMUSG00000038352.15	Arl5c	20.9411	1.35649	0.000211895	0.00103337
ENSMUSG00000027366	ENSMUSG00000027366.12	Sppl2a	7.99888	2.48883	0.000212971	0.00103799
ENSMUSG00000040651	ENSMUSG00000040651.8	Tasor	38.9893	-1.04052	0.00021843	0.00106395
ENSMUSG00000025265	ENSMUSG00000025265.14	Fgd1	72.0501	-0.665884	0.000219682	0.0010694
ENSMUSG00000090936	ENSMUSG00000090936.2	Gm17705	18.2371	1.54944	0.000220068	0.00107063
ENSMUSG00000073436	ENSMUSG00000073436.11	Eme2	572.66	0.352442	0.000221017	0.0010746
ENSMUSG00000086682	ENSMUSG00000086682.1	Gm16023	79.4652	-0.654047	0.000222816	0.00108269
ENSMUSG00000078616	ENSMUSG00000078616.2	Trim30c	3.40654	5.51986	0.000223781	0.00108659
ENSMUSG00000097712	ENSMUSG00000097712.1	Gm10532	60.3826	-0.752725	0.000223889	0.00108659
ENSMUSG00000068957	ENSMUSG00000068957.1	4930589L23Rik	31.4524	-1.0608	0.000224346	0.00108815
ENSMUSG00000059602	ENSMUSG00000059602.14	Syn3	34.5302	1.41207	0.000226515	0.00109801
ENSMUSG00000084946	ENSMUSG00000084946.2	Dlx1as	7.78863	2.41908	0.000231192	0.00112001
ENSMUSG00000046101	ENSMUSG00000046101.16	Mcmdc2	12.1205	1.69965	0.000231529	0.00112096
ENSMUSG00000012519	ENSMUSG00000012519.14	Mlkl	8.04925	2.22358	0.000234025	0.00113237
ENSMUSG00000030122	ENSMUSG00000030122.12	Ptms	58.4236	0.813688	0.000237454	0.00114827
ENSMUSG00000032589	ENSMUSG00000032589.14	Bsn	3.98872	-4.43197	0.000241599	0.00116761
ENSMUSG00000036103	ENSMUSG00000036103.8	Colec12	2.95912	-4.77104	0.000242044	0.00116905
ENSMUSG00000047710	ENSMUSG00000047710.8	Champ1	10.2576	-2.23842	0.000242979	0.00117286
ENSMUSG00000099843	ENSMUSG00000099843.1	Gm7160	5.16627	3.54269	0.0002457	0.00118529
ENSMUSG00000073242	ENSMUSG00000073242.4	Dnmt3aos	6.47262	-3.79458	0.000246048	0.00118626
ENSMUSG00000030403	ENSMUSG00000030403.9	Vasp	5.67827	3.04481	0.000249635	0.00120283
ENSMUSG00000082116	ENSMUSG00000082116.1	Gm12188	4.42185	4.37817	0.000249929	0.00120352
ENSMUSG00000085297	ENSMUSG00000085297.1	Gm11651	6.02902	-3.67627	0.000252326	0.00121434
ENSMUSG00000027566	ENSMUSG00000027566.14	Psma7	6.1916	2.95504	0.000252973	0.00121672
ENSMUSG00000042087	ENSMUSG00000042087.5	4933440N22Rik	106.719	-1.0385	0.000253489	0.00121848
ENSMUSG00000024925	ENSMUSG00000024925.10	Rnaseh2c	278.335	0.369792	0.000254857	0.00122371
ENSMUSG00000042874	ENSMUSG00000042874.1	D930007J09Rik	23.1402	-1.49628	0.000254883	0.00122371
ENSMUSG00000045312	ENSMUSG00000045312.11	Lhfpl2	12.6275	-2.03335	0.000255629	0.00122656
ENSMUSG00000086529	ENSMUSG00000086529.1	Acss2os	75.082	0.656937	0.000256275	0.00122893
ENSMUSG00000031207	ENSMUSG00000031207.16	Msn	20.6211	1.4435	0.000259429	0.00124331
ENSMUSG00000091021	ENSMUSG00000091021.1	Gm17300	118.222	0.513781	0.00026157	0.00125282
ENSMUSG00000020739	ENSMUSG00000020739.11	Nup85	3.88872	-4.39379	0.000262828	0.0012581
ENSMUSG00000107191	ENSMUSG00000107191.1	Gm43579	766.011	0.238955	0.000263869	0.00126233
ENSMUSG00000039037	ENSMUSG00000039037.5	St6galnac5	3.25025	5.44389	0.00027145	0.00129749
ENSMUSG00000031913	ENSMUSG00000031913.9	Vps4a	21.2023	-1.37957	0.000271542	0.00129749
ENSMUSG00000022564	ENSMUSG00000022564.6	Grina	5.39845	2.99875	0.000272815	0.0013028
ENSMUSG00000027018	ENSMUSG00000027018.11	Hat1	4.89041	3.49725	0.00027621	0.00131806
ENSMUSG00000104358	ENSMUSG00000104358.1	Gm37127	58.5607	-0.750089	0.000276338	0.00131806
ENSMUSG00000024339	ENSMUSG00000024339.12	Tap2	5.32785	3.26864	0.000278503	0.0013276
ENSMUSG00000014776	ENSMUSG00000014776.6	Nol3	43.7092	0.925222	0.000280001	0.00133395
ENSMUSG00000106736	ENSMUSG00000106736.1	Gm42573	2.74738	-4.66456	0.000285974	0.0013616
ENSMUSG00000106230	ENSMUSG00000106230.1	Gm29811	10.9916	-2.13327	0.000287289	0.00136705
ENSMUSG00000082229	ENSMUSG00000082229.1	Nap1l2	3.2782	5.45472	0.000288063	0.00136992
ENSMUSG00000103400	ENSMUSG00000103400.1	Gm15853	40.5814	-0.934982	0.000288434	0.00137006
ENSMUSG00000086119	ENSMUSG00000086119.2	Gm2415	2.84281	-4.71465	0.000288301	0.00137006
ENSMUSG00000059883	ENSMUSG00000059883.16	Irak4	878.893	0.232861	0.000288881	0.00137137
ENSMUSG00000046085	ENSMUSG00000046085.7	4931422A03Rik	174.952	-0.449728	0.000292804	0.00138918
ENSMUSG00000024013	ENSMUSG00000024013.14	Fgd2	4.33776	4.34175	0.00029646	0.00140528
ENSMUSG00000001988	ENSMUSG00000001988.9	Npas1	9.89804	-2.22159	0.000296548	0.00140528
ENSMUSG00000039307	ENSMUSG00000039307.16	Hexdc	168.959	0.438284	0.000299778	0.00141975
ENSMUSG00000026173	ENSMUSG00000026173.15	Plcd4	127.938	0.556042	0.00030537	0.00144538
ENSMUSG00000021109	ENSMUSG00000021109.13	Hif1a	6.39759	2.79136	0.000314905	0.00148964
ENSMUSG00000084911	ENSMUSG00000084911.1	Gm16185	44.4605	-0.92665	0.000316832	0.00149787
ENSMUSG00000107432	ENSMUSG00000107432.1	Gm36189	2.79657	-4.69565	0.000317436	0.00149984
ENSMUSG00000043017	ENSMUSG00000043017.9	Ptgir	42.0863	-0.889958	0.000318856	0.00150567
ENSMUSG00000097150	ENSMUSG00000097150.1	Gm26513	29.8398	1.05917	0.000321108	0.00151363
ENSMUSG00000075256	ENSMUSG00000075256.9	Cerkl	958.832	-0.300909	0.000320904	0.00151363
ENSMUSG00000035495	ENSMUSG00000035495.15	Tstd2	12.2946	-1.86184	0.000321095	0.00151363
ENSMUSG00000021281	ENSMUSG00000021281.15	Tnfaip2	4.81834	3.4533	0.000323395	0.00152352
ENSMUSG00000086076	ENSMUSG00000086076.1	Ncr3-ps	10.6269	1.92856	0.000324274	0.00152677
ENSMUSG00000029798	ENSMUSG00000029798.11	Herc6	4.61042	4.45856	0.00032657	0.00153668
ENSMUSG00000103864	ENSMUSG00000103864.1	Gm37415	71.4414	0.850134	0.000331179	0.00155745
ENSMUSG00000088015	ENSMUSG00000088015.1	Mir1932	5.50003	3.65906	0.000331746	0.00155857
ENSMUSG00000027394	ENSMUSG00000027394.13	Ttl	53.202	-0.788027	0.000331806	0.00155857
ENSMUSG00000056758	ENSMUSG00000056758.14	Hmga2	5.73881	-3.58847	0.000336077	0.00157772
ENSMUSG00000026864	ENSMUSG00000026864.13	Hspa5	25.1177	1.3013	0.000336762	0.00158001
ENSMUSG00000078921	ENSMUSG00000078921.3	Tgtp2	3.07323	4.58932	0.000341821	0.00160281
ENSMUSG00000028159	ENSMUSG00000028159.14	Dapp1	16.3403	-2.99349	0.000349929	0.00163987
ENSMUSG00000028647	ENSMUSG00000028647.13	Mycbp	6.94668	-3.0991	0.000352096	0.00164906
ENSMUSG00000097820	ENSMUSG00000097820.2	E530011L22Rik	26.5472	1.10266	0.000352998	0.00165233
ENSMUSG00000036452	ENSMUSG00000036452.17	Arhgap26	6.49918	3.01136	0.000359633	0.0016824
ENSMUSG00000026875	ENSMUSG00000026875.14	Traf1	5.93655	3.38937	0.000360155	0.00168289
ENSMUSG00000035578	ENSMUSG00000035578.15	Iqcg	66.5763	0.662568	0.000359997	0.00168289
ENSMUSG00000042492	ENSMUSG00000042492.12	Tbc1d10b	25.6812	1.11429	0.000364538	0.00170238
ENSMUSG00000015312	ENSMUSG00000015312.8	Gadd45b	3.0211	5.34442	0.000365328	0.00170508
ENSMUSG00000102037	ENSMUSG00000102037.1	Bcl2a1a	3.07927	5.35709	0.00036681	0.001711
ENSMUSG00000055447	ENSMUSG00000055447.18	Cd47	8.6218	2.32243	0.000372617	0.00173708
ENSMUSG00000095105	ENSMUSG00000095105.1	Edaradd	2.81339	-4.70238	0.000373182	0.0017387
ENSMUSG00000039318	ENSMUSG00000039318.12	Rab3gap2	29.3227	-1.02241	0.000381663	0.00177719
ENSMUSG00000033065	ENSMUSG00000033065.13	Pfkm	18.0706	1.3181	0.000382744	0.00178119
ENSMUSG00000072620	ENSMUSG00000072620.3	Slfn2	4.74234	3.06461	0.000386149	0.00179496
ENSMUSG00000041238	ENSMUSG00000041238.15	Rbbp8	6.59026	2.86458	0.000385929	0.00179496
ENSMUSG00000037405	ENSMUSG00000037405.7	Icam1	4.77834	3.42819	0.000387194	0.00179878
ENSMUSG00000047117	ENSMUSG00000047117.12	Ankdd1b	36.8172	-0.964385	0.00039104	0.00181559
ENSMUSG00000083718	ENSMUSG00000083718.2	Ccnb2-ps	16.4464	-1.56465	0.000395171	0.00183265
ENSMUSG00000005043	ENSMUSG00000005043.13	Sgsh	5.15037	-4.04477	0.000394948	0.00183265
ENSMUSG00000014867	ENSMUSG00000014867.9	Surf4	27.2011	-1.19925	0.000398798	0.00184841
ENSMUSG00000078570	ENSMUSG00000078570.10	1110065P20Rik	82.1026	0.624361	0.000403618	0.00186967
ENSMUSG00000059409	ENSMUSG00000059409.8	Ppp2r5d	219.843	0.440106	0.000408441	0.00189092
ENSMUSG00000092405	ENSMUSG00000092405.1	Gm20402	43.0588	-1.2813	0.000412846	0.00191022
ENSMUSG00000085754	ENSMUSG00000085754.7	Gm15886	1016.63	-0.259335	0.000413161	0.00191057
ENSMUSG00000097517	ENSMUSG00000097517.1		125.693	0.522743	0.000417575	0.00192987
ENSMUSG00000109118	ENSMUSG00000109118.1	Gm32031	114.172	0.506198	0.000434596	0.00200739
ENSMUSG00000030830	ENSMUSG00000030830.18	Itgal	7.90641	2.48581	0.000440143	0.00203184
ENSMUSG00000085111	ENSMUSG00000085111.3	Ascl4	358.301	-0.348073	0.000446704	0.00206094
ENSMUSG00000002881	ENSMUSG00000002881.14	Nab1	5.5807	2.78293	0.000449742	0.00207377
ENSMUSG00000046718	ENSMUSG00000046718.7	Bst2	6.1335	2.91544	0.000454538	0.00209468
ENSMUSG00000086994	ENSMUSG00000086994.1	Gm13402	92.4222	0.574638	0.000455808	0.00209933
ENSMUSG00000038539	ENSMUSG00000038539.15	Atf5	166.941	0.457998	0.000458067	0.00210838
ENSMUSG00000047090	ENSMUSG00000047090.13	Tmem198b	263.671	-0.531331	0.000458297	0.00210838
ENSMUSG00000032412	ENSMUSG00000032412.8	Atp1b3	19.558	1.31616	0.000467531	0.00214963
ENSMUSG00000049866	ENSMUSG00000049866.12	Arl4c	7.79212	-2.75491	0.000468873	0.00215456
ENSMUSG00000039917	ENSMUSG00000039917.10	Rhbdd2	4.10892	4.28012	0.000471192	0.00216398
ENSMUSG00000042747	ENSMUSG00000042747.12	Krtcap2	4.37211	4.34998	0.000477948	0.00219376
ENSMUSG00000020544	ENSMUSG00000020544.14	Cox11	3.67256	-4.3079	0.000487102	0.0022345
ENSMUSG00000025159	ENSMUSG00000025159.8	Mms19	358.924	0.402724	0.000487386	0.00223452
ENSMUSG00000092389	ENSMUSG00000092389.2	Gm20483	42.4444	-0.825826	0.00048774	0.00223487
ENSMUSG00000038500	ENSMUSG00000038500.15	Prr3	59.8255	0.719863	0.000488622	0.00223764
ENSMUSG00000074896	ENSMUSG00000074896.3	Ifit3	4.22876	4.30059	0.000489251	0.00223781
ENSMUSG00000050043	ENSMUSG00000050043.16	Tmx2	67.4008	0.687611	0.000489495	0.00223781
ENSMUSG00000045896	ENSMUSG00000045896.14	Paip2b	2.52638	-4.54576	0.00048946	0.00223781
ENSMUSG00000052273	ENSMUSG00000052273.3	Dnah3	4.28743	3.70751	0.00049333	0.00225406
ENSMUSG00000001583	ENSMUSG00000001583.13	Tnk1	25.4669	-1.14676	0.000494228	0.00225688
ENSMUSG00000034220	ENSMUSG00000034220.7	Gpc1	4.98009	3.49809	0.000499229	0.00227842
ENSMUSG00000047747	ENSMUSG00000047747.10	Rnf150	48.8972	-0.837359	0.000500599	0.00228338
ENSMUSG00000057522	ENSMUSG00000057522.15	Spop	17.7353	1.31875	0.000501135	0.00228424
ENSMUSG00000026121	ENSMUSG00000026121.13	Sema4c	3.62183	-4.28252	0.000501355	0.00228424
ENSMUSG00000074782	ENSMUSG00000074782.3	4833422C13Rik	25.412	-1.2255	0.00050491	0.00229913
ENSMUSG00000034413	ENSMUSG00000034413.14	Neurl1b	4.87473	3.46179	0.000505518	0.00230059
ENSMUSG00000084998	ENSMUSG00000084998.1	Gm16279	204.089	0.404344	0.000509442	0.00231714
ENSMUSG00000018339	ENSMUSG00000018339.11	Gpx3	25.9812	1.08522	0.000521104	0.00236838
ENSMUSG00000024276	ENSMUSG00000024276.6	Zfp397	21.2205	-1.18378	0.000521297	0.00236838
ENSMUSG00000031246	ENSMUSG00000031246.14	Sh3bgrl	9.00532	-2.05384	0.000525853	0.00238773
ENSMUSG00000101845	ENSMUSG00000101845.1	Gm28198	332.279	0.316156	0.00052669	0.00239018
ENSMUSG00000093079	ENSMUSG00000093079.1	Gm25953	6.14103	-2.87266	0.000531446	0.0024104
ENSMUSG00000040936	ENSMUSG00000040936.14	Ulk4	638.472	-0.288383	0.000542805	0.00245914
ENSMUSG00000027424	ENSMUSG00000027424.11	Mgme1	74.1545	-2.92979	0.000542694	0.00245914
ENSMUSG00000043131	ENSMUSG00000043131.14	Mob1a	14.2677	1.47546	0.000546331	0.00247372
ENSMUSG00000091780	ENSMUSG00000091780.2	Sco2	41.4886	-0.883534	0.000548093	0.00248031
ENSMUSG00000041343	ENSMUSG00000041343.19	Ankrd42	153.736	0.435818	0.000549939	0.00248726
ENSMUSG00000044916	ENSMUSG00000044916.10	1700029I15Rik	8.18601	-2.18511	0.000550639	0.00248867
ENSMUSG00000086213	ENSMUSG00000086213.1	A330040F15Rik	3.71561	-4.31687	0.00055087	0.00248867
ENSMUSG00000049755	ENSMUSG00000049755.14	Zfp672	2.64365	-4.60943	0.000567519	0.00256244
ENSMUSG00000064350	ENSMUSG00000064350.1	mt-Ty	53.8419	-0.791407	0.000572482	0.00258195
ENSMUSG00000045799	ENSMUSG00000045799.5	Gm9800	47.0935	-0.854453	0.000572405	0.00258195
ENSMUSG00000030738	ENSMUSG00000030738.11	Eif3c	6.5719	2.27844	0.000573162	0.00258357
ENSMUSG00000101865	ENSMUSG00000101865.1	Gm9775	5.42205	3.60088	0.000573681	0.00258446
ENSMUSG00000044308	ENSMUSG00000044308.17	Ubr3	2.73995	5.20292	0.000576368	0.00259511
ENSMUSG00000098889	ENSMUSG00000098889.1	Gm27206	30.4266	-1.03123	0.000582726	0.00262227
ENSMUSG00000056342	ENSMUSG00000056342.16	Usp34	255.401	0.394502	0.000585482	0.0026332
ENSMUSG00000028800	ENSMUSG00000028800.15	Hdac1	8.03736	2.75255	0.000587986	0.00264298
ENSMUSG00000063236	ENSMUSG00000063236.5	1110038F14Rik	2.85405	4.48905	0.000603508	0.00270972
ENSMUSG00000063193	ENSMUSG00000063193.8	Cd300lb	5.58719	-3.52538	0.000603331	0.00270972
ENSMUSG00000003814	ENSMUSG00000003814.8	Calr	46.9427	0.886365	0.000611925	0.00274444
ENSMUSG00000109536	ENSMUSG00000109536.1	9330162G02Rik	211.956	-0.440561	0.000611883	0.00274444
ENSMUSG00000020680	ENSMUSG00000020680.15	Taf15	4.11871	3.63604	0.000618849	0.00277086
ENSMUSG00000068245	ENSMUSG00000068245.14	Phf11d	4.61025	3.38414	0.000618727	0.00277086
ENSMUSG00000031749	ENSMUSG00000031749.12	St3gal2	19.2238	-1.35685	0.000618185	0.00277086
ENSMUSG00000064307	ENSMUSG00000064307.13	Lrrc51	47.531	-0.955056	0.000643772	0.00288084
ENSMUSG00000022550	ENSMUSG00000022550.17	Adck5	14.1329	-1.68746	0.000645106	0.00288521
ENSMUSG00000085102	ENSMUSG00000085102.1	1700010K24Rik	3.07448	4.58917	0.000650983	0.00290987
ENSMUSG00000023000	ENSMUSG00000023000.4	Dhh	3.71751	4.12287	0.000653913	0.00292135
ENSMUSG00000023150	ENSMUSG00000023150.14	Ivns1abp	3.61034	-4.27913	0.000657112	0.002934
ENSMUSG00000063286	ENSMUSG00000063286.7	Gm8995	8.68412	2.22161	0.000666016	0.00297211
ENSMUSG00000026821	ENSMUSG00000026821.15	Ralgds	2.61301	5.13314	0.000669377	0.00298545
ENSMUSG00000001525	ENSMUSG00000001525.10	Tubb5	13.6604	1.56953	0.00066996	0.00298639
ENSMUSG00000059518	ENSMUSG00000059518.14	Znhit1	540.083	0.336837	0.000671514	0.00299166
ENSMUSG00000079242	ENSMUSG00000079242.2	C730034F03Rik	68.2836	-0.691897	0.000677535	0.00301681
ENSMUSG00000052248	ENSMUSG00000052248.15	Zeb2os	490.808	-0.262632	0.000680795	0.00302965
ENSMUSG00000026082	ENSMUSG00000026082.11	Rev1	137.605	-0.46436	0.000688392	0.00306176
ENSMUSG00000038301	ENSMUSG00000038301.15	Snx10	5.34032	2.94227	0.000690141	0.00306784
ENSMUSG00000057123	ENSMUSG00000057123.14	Gja5	54.1762	-0.968782	0.00069066	0.00306845
ENSMUSG00000097577	ENSMUSG00000097577.1	6230400D17Rik	495.374	0.253027	0.000692481	0.00307485
ENSMUSG00000041354	ENSMUSG00000041354.15	Rgl2	6.8444	-2.75953	0.000698919	0.00310172
ENSMUSG00000031858	ENSMUSG00000031858.15	Mau2	4.37098	3.31439	0.000712505	0.00316027
ENSMUSG00000034957	ENSMUSG00000034957.10	Cebpa	8.54806	-2.46281	0.000715276	0.00317081
ENSMUSG00000036120	ENSMUSG00000036120.9	Rfxank	462.31	-0.262252	0.000716959	0.00317652
ENSMUSG00000036334	ENSMUSG00000036334.12	Igsf10	5.54084	2.77361	0.000718727	0.00318259
ENSMUSG00000086360	ENSMUSG00000086360.1	Gm16214	129.487	-0.56698	0.00072048	0.0031886
ENSMUSG00000028163	ENSMUSG00000028163.17	Nfkb1	5.08698	2.63926	0.000725064	0.00320712
ENSMUSG00000085509	ENSMUSG00000085509.1	Gm11521	5.91423	-2.81697	0.000730788	0.00323066
ENSMUSG00000035382	ENSMUSG00000035382.8	Pcsk7	27.2785	1.12415	0.000731452	0.00323182
ENSMUSG00000022471	ENSMUSG00000022471.13	Xrcc6	23.914	-1.18782	0.000733755	0.00324021
ENSMUSG00000032396	ENSMUSG00000032396.17	Dis3l	7.93787	-2.13356	0.000737734	0.003256
ENSMUSG00000085485	ENSMUSG00000085485.1	Gm14024	9.6421	-2.02395	0.000741115	0.00326912
ENSMUSG00000006014	ENSMUSG00000006014.16	Prg4	189.48	0.388005	0.000747432	0.00329518
ENSMUSG00000025958	ENSMUSG00000025958.14	Creb1	2.55578	-4.55912	0.00075629	0.0033324
ENSMUSG00000090942	ENSMUSG00000090942.1	F830016B08Rik	2.61321	5.11946	0.000758901	0.00334207
ENSMUSG00000064341	ENSMUSG00000064341.1	mt-Nd1	13.2374	-1.81471	0.000763059	0.00335855
ENSMUSG00000023904	ENSMUSG00000023904.10	Hcfc1r1	99.8424	0.621081	0.000764379	0.00336251
ENSMUSG00000021108	ENSMUSG00000021108.17	Prkch	6.06784	2.50705	0.000765894	0.00336734
ENSMUSG00000066036	ENSMUSG00000066036.14	Ubr4	4.75731	3.09076	0.000767449	0.00337233
ENSMUSG00000085760	ENSMUSG00000085760.1	Gm14302	2.69968	5.17279	0.000769985	0.00338016
ENSMUSG00000006649	ENSMUSG00000006649.17	Nphs1	39.9467	-0.883079	0.000770072	0.00338016
ENSMUSG00000092130	ENSMUSG00000092130.1	D030025P21Rik	19.0105	-1.31076	0.000780027	0.00342055
ENSMUSG00000021477	ENSMUSG00000021477.8	Ctsl	9.32049	-1.96463	0.000780126	0.00342055
ENSMUSG00000022150	ENSMUSG00000022150.16	Dab2	2.40272	-4.47611	0.000782301	0.00342822
ENSMUSG00000107944	ENSMUSG00000107944.1	Gm44280	24.9631	-1.06536	0.000791757	0.00346777
ENSMUSG00000109251	ENSMUSG00000109251.1	E230032D23Rik	54.8409	-0.815192	0.00079687	0.00348826
ENSMUSG00000029817	ENSMUSG00000029817.11	Tra2a	4.71808	3.41175	0.000814166	0.00356203
ENSMUSG00000100927	ENSMUSG00000100927.1	Gm28536	114.655	-0.553049	0.000815877	0.00356758
ENSMUSG00000109167	ENSMUSG00000109167.1	Gm44652	8.02544	2.20049	0.000816717	0.00356931
ENSMUSG00000103015	ENSMUSG00000103015.1	Gm37549	2.60179	5.12801	0.000824773	0.00360255
ENSMUSG00000031787	ENSMUSG00000031787.7	Katnb1	2.57777	-4.56953	0.000825323	0.003603
ENSMUSG00000023175	ENSMUSG00000023175.15	Bsg	2.77024	4.43854	0.000829784	0.00362051
ENSMUSG00000022901	ENSMUSG00000022901.13	Cd86	3.58843	4.83036	0.000830392	0.0036212
ENSMUSG00000023961	ENSMUSG00000023961.16	Enpp4	3.93321	4.18803	0.000831565	0.00362434
ENSMUSG00000031889	ENSMUSG00000031889.9	D230025D16Rik	8.61137	-2.09422	0.000833526	0.00363092
ENSMUSG00000087138	ENSMUSG00000087138.1	Gm15545	87.6308	-0.586106	0.000839225	0.00365377
ENSMUSG00000045268	ENSMUSG00000045268.13	Zfp691	3.93257	4.20315	0.000840597	0.00365776
ENSMUSG00000026484	ENSMUSG00000026484.13	Rnf2	42.4855	0.813739	0.000841752	0.0036608
ENSMUSG00000030041	ENSMUSG00000030041.9	M1ap	27.0268	0.990442	0.000843953	0.00366839
ENSMUSG00000052428	ENSMUSG00000052428.10	Tmco1	6.25427	-2.6063	0.000846055	0.00367554
ENSMUSG00000068823	ENSMUSG00000068823.10	Csde1	23.6047	1.10201	0.000846994	0.00367763
ENSMUSG00000086407	ENSMUSG00000086407.1	Gm14123	81.8123	-0.676903	0.000852523	0.00369964
ENSMUSG00000022615	ENSMUSG00000022615.7	Tymp	4.5471	-3.86329	0.000853802	0.00370319
ENSMUSG00000057596	ENSMUSG00000057596.13	Trim30d	2.50134	5.06698	0.00085908	0.00372407
ENSMUSG00000110256	ENSMUSG00000110256.1	Gm45412	406.502	0.331821	0.000860887	0.00372989
ENSMUSG00000096996	ENSMUSG00000096996.1		145.375	-0.428235	0.000873819	0.00378293
ENSMUSG00000107640	ENSMUSG00000107640.1	Gm38804	14.1068	-1.43159	0.000874071	0.00378293
ENSMUSG00000018899	ENSMUSG00000018899.16	Irf1	9.12463	1.80125	0.000877828	0.00379715
ENSMUSG00000032046	ENSMUSG00000032046.15	Abhd12	7.53011	-2.21943	0.000901576	0.00389778
ENSMUSG00000085996	ENSMUSG00000085996.1	A830012C17Rik	2.3378	-4.43207	0.000902364	0.00389908
ENSMUSG00000070501	ENSMUSG00000070501.13	Ifi214	2.39468	5.01576	0.000904991	0.00390804
ENSMUSG00000092118	ENSMUSG00000092118.1	Fancf	2.42483	-4.48652	0.000905409	0.00390804
ENSMUSG00000091154	ENSMUSG00000091154.2	Proscos	79.4536	-0.738109	0.00091132	0.00393144
ENSMUSG00000040302	ENSMUSG00000040302.17	Rbm48	14.0939	-1.43792	0.000925111	0.0039888
ENSMUSG00000040605	ENSMUSG00000040605.6	Bace2	2.40345	5.01998	0.000928431	0.00400097
ENSMUSG00000027737	ENSMUSG00000027737.10	Slc7a11	6.5866	2.45284	0.000929036	0.00400143
ENSMUSG00000058756	ENSMUSG00000058756.13	Thra	26.7237	-1.23401	0.000950873	0.00409329
ENSMUSG00000025354	ENSMUSG00000025354.4	Dnajc14	660.918	0.280809	0.000961581	0.00413717
ENSMUSG00000054404	ENSMUSG00000054404.12	Slfn5	19.966	1.36379	0.000965641	0.00415241
ENSMUSG00000031378	ENSMUSG00000031378.14	Abcd1	9.02994	-1.9112	0.000970816	0.00417243
ENSMUSG00000021590	ENSMUSG00000021590.6	Spata9	7.03705	-2.53243	0.000980608	0.00421226
ENSMUSG00000005220	ENSMUSG00000005220.10	Corin	5.87427	-2.82767	0.000985648	0.00423165
ENSMUSG00000039849	ENSMUSG00000039849.5	Pcif1	242.428	0.379557	0.000987198	0.00423604
ENSMUSG00000039236	ENSMUSG00000039236.18	Isg20	2.40783	5.02194	0.000999135	0.00428269
ENSMUSG00000032737	ENSMUSG00000032737.13	Inppl1	12.5795	-1.78175	0.000998618	0.00428269
ENSMUSG00000026729	ENSMUSG00000026729.9	4930562F07Rik	48.0325	-0.788049	0.00101375	0.00434301
ENSMUSG00000047810	ENSMUSG00000047810.8	Ccdc88b	3.68412	3.47637	0.00102187	0.00437548
ENSMUSG00000021692	ENSMUSG00000021692.8	Dimt1	24.6603	-1.04449	0.00103068	0.00441085
ENSMUSG00000036208	ENSMUSG00000036208.13	Nepro	65.8988	-0.687812	0.00103607	0.00443156
ENSMUSG00000097526	ENSMUSG00000097526.1		23.2447	1.14692	0.00104153	0.00445254
ENSMUSG00000025759	ENSMUSG00000025759.11	Mfsd8	4.74257	2.75359	0.00104557	0.00446746
ENSMUSG00000025810	ENSMUSG00000025810.8	Nrp1	3.2065	-4.09982	0.00105142	0.00449005
ENSMUSG00000109947	ENSMUSG00000109947.1	Gm45669	7.75835	-2.51325	0.00105918	0.00452077
ENSMUSG00000064090	ENSMUSG00000064090.14	Vrk2	51.7365	-0.750764	0.0010743	0.00458288
ENSMUSG00000018372	ENSMUSG00000018372.13	Cep95	4.05493	3.61389	0.00107768	0.00459485
ENSMUSG00000016283	ENSMUSG00000016283.13	H2-M2	2.34898	4.97656	0.00107975	0.00459879
ENSMUSG00000029228	ENSMUSG00000029228.15	Lnx1	140.377	-0.461701	0.00107919	0.00459879
ENSMUSG00000027615	ENSMUSG00000027615.14	Hps3	2.62432	4.35335	0.00108194	0.0046057
ENSMUSG00000027613	ENSMUSG00000027613.15	Eif6	3.42182	3.99671	0.00108329	0.004609
ENSMUSG00000050737	ENSMUSG00000050737.13	Ptges	3.81743	3.52608	0.00108651	0.00462026
ENSMUSG00000086601	ENSMUSG00000086601.1	Rapgef3os1	2.227	-4.36323	0.00109101	0.00463448
ENSMUSG00000013766	ENSMUSG00000013766.11	Ly6g6e	2.29972	-4.41319	0.00109098	0.00463448
ENSMUSG00000099569	ENSMUSG00000099569.1	Gm18301	3.14631	5.39505	0.00109311	0.00464096
ENSMUSG00000030220	ENSMUSG00000030220.13	Arhgdib	6.41359	2.259	0.00110751	0.00469959
ENSMUSG00000024190	ENSMUSG00000024190.6	Dusp1	11.349	1.65958	0.00111114	0.00471253
ENSMUSG00000024737	ENSMUSG00000024737.2	Slc15a3	175.694	-0.381657	0.0011269	0.00477684
ENSMUSG00000090034	ENSMUSG00000090034.1	Gm15917	6.89383	-2.49971	0.00113011	0.00478795
ENSMUSG00000058934	ENSMUSG00000058934.8	Igf1os	3.31722	-4.145	0.00114462	0.00484686
ENSMUSG00000097661	ENSMUSG00000097661.1		6.91662	-2.51626	0.00115509	0.00488861
ENSMUSG00000085563	ENSMUSG00000085563.2	2210411M09Rik	268.888	0.323654	0.00115655	0.00489223
ENSMUSG00000063179	ENSMUSG00000063179.13	Pstk	441.016	0.271495	0.00116296	0.00491675
ENSMUSG00000073702	ENSMUSG00000073702.11	Rpl31	14.64	-1.48888	0.00116797	0.0049353
ENSMUSG00000041189	ENSMUSG00000041189.9	Chrnb1	9.16167	-1.93557	0.00117876	0.00497828
ENSMUSG00000026921	ENSMUSG00000026921.18	Egfl7	8.44144	-1.92631	0.001185	0.00500202
ENSMUSG00000005413	ENSMUSG00000005413.7	Hmox1	8.15976	2.02593	0.00118908	0.00501661
ENSMUSG00000006310	ENSMUSG00000006310.10	Zbtb32	10.6569	1.53565	0.00120245	0.00507037
ENSMUSG00000052426	ENSMUSG00000052426.4	Gm9877	4.83223	-3.3057	0.00121453	0.00511859
ENSMUSG00000087703	ENSMUSG00000087703.1	Gm15650	113.632	0.487605	0.00121608	0.00512244
ENSMUSG00000102776	ENSMUSG00000102776.1	Gm38162	60.9227	0.658491	0.00122939	0.00517582
ENSMUSG00000054822	ENSMUSG00000054822.5	1700041G16Rik	2.67515	4.40004	0.00123108	0.00518019
ENSMUSG00000020697	ENSMUSG00000020697.16	Lig3	109.193	0.553726	0.00123459	0.00519226
ENSMUSG00000069518	ENSMUSG00000069518.5	Gm10271	2.92849	5.30376	0.00123599	0.00519543
ENSMUSG00000027610	ENSMUSG00000027610.17	Gss	7.97361	1.96796	0.00123753	0.00519916
ENSMUSG00000097131	ENSMUSG00000097131.1		3.06464	-4.03748	0.00124056	0.00520917
ENSMUSG00000035278	ENSMUSG00000035278.8	Plekhj1	19.3328	-1.40346	0.00124307	0.00521698
ENSMUSG00000072660	ENSMUSG00000072660.5	Gm6288	53.3909	-0.677758	0.00124519	0.00522317
ENSMUSG00000028410	ENSMUSG00000028410.13	Dnaja1	75.6846	-0.592468	0.00125064	0.00524327
ENSMUSG00000038147	ENSMUSG00000038147.13	Cd84	4.6228	-3.87889	0.00125623	0.00526397
ENSMUSG00000032294	ENSMUSG00000032294.16	Pkm	36.0116	0.906386	0.00125691	0.00526408
ENSMUSG00000026628	ENSMUSG00000026628.13	Atf3	8.70772	1.82544	0.00125999	0.00527423
ENSMUSG00000032479	ENSMUSG00000032479.15	Map4	8.09999	2.00646	0.00126829	0.00530622
ENSMUSG00000022390	ENSMUSG00000022390.10	Zc3h7b	4.19276	3.23055	0.0012759	0.00533528
ENSMUSG00000109274	ENSMUSG00000109274.1	Gm45133	121.419	-0.460293	0.00128098	0.00535374
ENSMUSG00000030681	ENSMUSG00000030681.18	Mvp	5.49031	2.52797	0.00132418	0.00553143
ENSMUSG00000039536	ENSMUSG00000039536.16	Stau1	9.84294	-1.80893	0.00135202	0.00564475
ENSMUSG00000032324	ENSMUSG00000032324.10	Tspan3	2.45717	4.25773	0.0013528	0.00564508
ENSMUSG00000055676	ENSMUSG00000055676.4	Gm5069	106.575	0.564059	0.00136744	0.00570102
ENSMUSG00000050555	ENSMUSG00000050555.9	Hyls1	208.757	-0.353596	0.00136762	0.00570102
ENSMUSG00000016256	ENSMUSG00000016256.10	Ctsz	33.5087	0.905441	0.0013764	0.00573465
ENSMUSG00000087261	ENSMUSG00000087261.2	Gm15477	52.1893	-0.825541	0.00138238	0.00575657
ENSMUSG00000097258	ENSMUSG00000097258.1		8.92693	-1.99745	0.00138896	0.00578099
ENSMUSG00000015668	ENSMUSG00000015668.13	Pdzd11	6.17792	-2.5642	0.00140699	0.00585299
ENSMUSG00000025888	ENSMUSG00000025888.5	Casp1	3.47911	4.00173	0.00141023	0.00586342
ENSMUSG00000047534	ENSMUSG00000047534.16	Mis18bp1	5.01473	-2.94003	0.00141147	0.00586556
ENSMUSG00000027809	ENSMUSG00000027809.14	Etfdh	17.3556	-1.252	0.00142643	0.00592467
ENSMUSG00000005233	ENSMUSG00000005233.16	Spc25	4.72149	-3.2879	0.00143556	0.00595952
ENSMUSG00000022912	ENSMUSG00000022912.8	Pros1	2.13253	-4.29971	0.00144473	0.00599449
ENSMUSG00000082744	ENSMUSG00000082744.1	Gm15625	2.19255	4.87835	0.00145536	0.00603546
ENSMUSG00000022180	ENSMUSG00000022180.6	Slc7a8	6.85185	2.07747	0.0014563	0.00603625
ENSMUSG00000089844	ENSMUSG00000089844.7	A530032D15Rik	5.81451	2.26157	0.00146375	0.00606401
ENSMUSG00000020804	ENSMUSG00000020804.12	Aanat	3.7863	3.516	0.00146485	0.00606544
ENSMUSG00000020440	ENSMUSG00000020440.13	Arf5	5.47415	2.33054	0.00148268	0.00613611
ENSMUSG00000024781	ENSMUSG00000024781.15	Lipa	13.2583	-1.70814	0.00149362	0.00617821
ENSMUSG00000014856	ENSMUSG00000014856.12	Tmem208	106.047	-0.48143	0.00150375	0.00621691
ENSMUSG00000085106	ENSMUSG00000085106.1	Gm16000	13.615	-1.43157	0.0015354	0.0063445
ENSMUSG00000029148	ENSMUSG00000029148.15	Nrbp1	37.4783	-1.04351	0.00154218	0.00636921
ENSMUSG00000020475	ENSMUSG00000020475.3	Pgam2	143.188	0.412799	0.00156011	0.00643998
ENSMUSG00000025809	ENSMUSG00000025809.15	Itgb1	29.1446	-1.05206	0.00156402	0.00645277
ENSMUSG00000084783	ENSMUSG00000084783.1	Gm15419	11.4881	-1.98281	0.00156649	0.00645964
ENSMUSG00000009378	ENSMUSG00000009378.3	Slc16a12	2.25129	4.90961	0.001571	0.0064735
ENSMUSG00000005034	ENSMUSG00000005034.15	Prkacb	2.24031	-4.37004	0.00157146	0.0064735
ENSMUSG00000029433	ENSMUSG00000029433.14	Diablo	4.87083	2.80494	0.00157645	0.00648781
ENSMUSG00000087381	ENSMUSG00000087381.8	Gm16008	3.00169	-3.99998	0.00157655	0.00648781
ENSMUSG00000094447	ENSMUSG00000094447.1	9430069I07Rik	2.9927	-3.99653	0.00157911	0.00649503
ENSMUSG00000031906	ENSMUSG00000031906.8	Smpd3	4.62308	-3.23957	0.00159504	0.00655722
ENSMUSG00000025574	ENSMUSG00000025574.13	Tk1	81.591	0.683881	0.00161602	0.00663831
ENSMUSG00000021578	ENSMUSG00000021578.16	Ccdc127	8.42197	-1.93003	0.00161642	0.00663831
ENSMUSG00000031202	ENSMUSG00000031202.5	Rab39b	2.42161	4.24064	0.00162027	0.00665073
ENSMUSG00000038736	ENSMUSG00000038736.9	Nudcd1	147.068	0.399679	0.00162936	0.00668461
ENSMUSG00000085818	ENSMUSG00000085818.7	Gm13267	2.30105	-4.41344	0.00163224	0.006693
ENSMUSG00000091952	ENSMUSG00000091952.3	Gm17709	2.11151	-4.28846	0.00164877	0.00675734
ENSMUSG00000031631	ENSMUSG00000031631.15	Cfap97	7.0219	-2.10826	0.00165569	0.00678224
ENSMUSG00000058655	ENSMUSG00000058655.8	Eif4b	10.3889	-1.68582	0.00166754	0.00682731
ENSMUSG00000057191	ENSMUSG00000057191.13	AB124611	7.195	1.90526	0.0016717	0.00684086
ENSMUSG00000029426	ENSMUSG00000029426.8	Scarb2	8.93299	-1.85552	0.00167484	0.00685024
ENSMUSG00000020806	ENSMUSG00000020806.15	Rhbdf2	3.66259	3.46144	0.00168703	0.00689656
ENSMUSG00000021270	ENSMUSG00000021270.13	Hsp90aa1	21.4308	1.11692	0.00169777	0.00693695
ENSMUSG00000029925	ENSMUSG00000029925.13	Tbxas1	6.20197	2.34669	0.00170074	0.00694556
ENSMUSG00000030265	ENSMUSG00000030265.14	Kras	27.4891	-0.956067	0.00170854	0.00697387
ENSMUSG00000062944	ENSMUSG00000062944.4	9130023H24Rik	160.853	-0.386119	0.00170999	0.00697623
ENSMUSG00000085606	ENSMUSG00000085606.1	Gm15792	8.4731	-1.94569	0.00171215	0.00698152
ENSMUSG00000020566	ENSMUSG00000020566.18	Atp6v1c2	16.6978	1.2673	0.00171544	0.00699136
ENSMUSG00000036086	ENSMUSG00000036086.16	Zranb3	2.2276	-4.36361	0.00172219	0.00701534
ENSMUSG00000000326	ENSMUSG00000000326.12	Comt	32.5348	-1.52505	0.00172994	0.00704334
ENSMUSG00000032480	ENSMUSG00000032480.17	Dhx30	6.05708	2.67686	0.00173508	0.0070607
ENSMUSG00000074178	ENSMUSG00000074178.2	Gm10638	29.3384	0.878085	0.00173843	0.00707071
ENSMUSG00000020818	ENSMUSG00000020818.16	Mfsd11	290.804	0.561455	0.00176495	0.00717497
ENSMUSG00000086429	ENSMUSG00000086429.9	Gt(ROSA)26Sor	164.637	-0.415485	0.00176961	0.00719029
ENSMUSG00000023800	ENSMUSG00000023800.14	Tiam2	54.025	-0.655265	0.00177587	0.00721207
ENSMUSG00000024807	ENSMUSG00000024807.17	Syvn1	27.6618	0.932583	0.00179346	0.0072798
ENSMUSG00000027698	ENSMUSG00000027698.14	Nceh1	14.9322	-1.38497	0.00179505	0.00728259
ENSMUSG00000021893	ENSMUSG00000021893.13	Capn7	150.143	0.468207	0.00179706	0.00728707
ENSMUSG00000097677	ENSMUSG00000097677.1	Gm26611	2.65318	5.16174	0.00180813	0.00732827
ENSMUSG00000097316	ENSMUSG00000097316.2	Gm10516	22.1183	-1.13057	0.00185326	0.00750737
ENSMUSG00000061232	ENSMUSG00000061232.15	H2-K1	3.56377	3.40778	0.00185489	0.00751022
ENSMUSG00000085995	ENSMUSG00000085995.2	Gm2788	23.1897	1.03038	0.00186352	0.00754133
ENSMUSG00000098230	ENSMUSG00000098230.7	1700095B10Rik	2.34189	4.17748	0.0018671	0.00755205
ENSMUSG00000086600	ENSMUSG00000086600.8	C030005K06Rik	259.429	-0.315569	0.00186808	0.00755219
ENSMUSG00000079355	ENSMUSG00000079355.3	Ackr4	182.816	-0.369008	0.00187031	0.0075574
ENSMUSG00000042129	ENSMUSG00000042129.8	Rassf4	4.13115	3.63383	0.00187795	0.00757694
ENSMUSG00000085174	ENSMUSG00000085174.1	Gm16206	318.622	-0.326971	0.00187716	0.00757694
ENSMUSG00000057177	ENSMUSG00000057177.12	Gsk3a	193.621	-0.454383	0.00187797	0.00757694
ENSMUSG00000107420	ENSMUSG00000107420.1	Gm43910	4.41887	-3.17867	0.00189327	0.00763481
ENSMUSG00000097100	ENSMUSG00000097100.1	9230104M06Rik	44.826	-0.95913	0.00189976	0.00765714
ENSMUSG00000003032	ENSMUSG00000003032.8	Klf4	2.08317	4.79988	0.0019191	0.00773124
ENSMUSG00000074794	ENSMUSG00000074794.9	Arrdc3	3.16401	-4.07785	0.00192663	0.00775766
ENSMUSG00000031988	ENSMUSG00000031988.9	Vps26b	327.945	0.315278	0.00194765	0.00783838
ENSMUSG00000027712	ENSMUSG00000027712.13	Anxa5	23.6416	-1.09653	0.00196895	0.00792015
ENSMUSG00000022773	ENSMUSG00000022773.16	Ypel1	246.12	0.367598	0.00198881	0.00799603
[truncated: 13,598 more rows]

## Sheet: M0 M1 VLX
genes	ENSVersion_Genes	Entrez_ID	Gene_Name	baseMean	log2FoldChange	pvalue	padj					Different by p-value from vehicle			NOT different by p-value
ENSMUSG00000090706	ENSMUSG00000090706.1		Gm17233	1413.56	-3.46324	0	0					Ddb2			Gm11131
ENSMUSG00000021666	ENSMUSG00000021666.16	320806	Gfm2	3240.17	-3.0552	0	0					Gm43126			Card14
ENSMUSG00000050022	ENSMUSG00000050022.16	231842	Amz1	2931.21	-2.83679	0	0					A930037H05Rik			Chrnb2
ENSMUSG00000021273	ENSMUSG00000021273.9	14137	Fdft1	3977.41	-2.7928	0	0					Gm10602			Erp29
ENSMUSG00000097417	ENSMUSG00000097417.1			3324.29	-2.02883	0	0					Mex3c			G530012D18Rik
ENSMUSG00000058966	ENSMUSG00000058966.13	68952	Fam57b	10248.7	1.77619	0	0					Gm4759			Gm45507
ENSMUSG00000092283	ENSMUSG00000092283.1		Gm20412	12654	2.10783	0	0					Slc5a10			Art3
ENSMUSG00000027651	ENSMUSG00000027651.16	70470	Rprd1b	4530.11	2.11934	0	0					Gm43068			Gm16754
ENSMUSG00000048731	ENSMUSG00000048731.14	70772	Ggnbp1	2309.22	2.15245	0	0					Gm44339			Tesk1
ENSMUSG00000040829	ENSMUSG00000040829.14	574428	Zmynd15	6137.76	2.31469	0	0					Hivep1			6530409C15Rik
ENSMUSG00000101438	ENSMUSG00000101438.1		Gm19412	6386.27	2.7263	0	0					Fpr2			1110046J04Rik
ENSMUSG00000087700	ENSMUSG00000087700.1		Gm15283	3440.84	2.78586	0	0					Tctex1d4			Gm20528
ENSMUSG00000090307	ENSMUSG00000090307.7		1700071M16Rik	3658.63	3.04504	0	0					Rtp3			E230013L22Rik
ENSMUSG00000085604	ENSMUSG00000085604.1		Dhx58os	752.333	3.20043	0	0					Slamf9			Gm15512
ENSMUSG00000086347	ENSMUSG00000086347.1		Gm11626	1543.79	3.37159	0	0					Psmb3			Pde6h
ENSMUSG00000059495	ENSMUSG00000059495.13	69632	Arhgef12	1478.3	3.44876	0	0					Ttll12			D530033B14Rik
ENSMUSG00000092550	ENSMUSG00000092550.2		Gm20496	10552.3	3.46375	0	0					Melk			Slfn5os
ENSMUSG00000099757	ENSMUSG00000099757.1		BE692007	16999	3.50343	0	0					Oas1e			Parp9
ENSMUSG00000085505	ENSMUSG00000085505.1		Gm12868	830.617	3.60846	0	0					Fam83c			Gm20481
ENSMUSG00000081512	ENSMUSG00000081512.1		Gm15821	7301.9	3.88379	0	0					Nmt1			Gm26648
ENSMUSG00000103730	ENSMUSG00000103730.1		Gm38316	5892.27	4.24071	0	0					Sema4g			Cyren
ENSMUSG00000091191	ENSMUSG00000091191.1		Gm17334	2398.15	4.36608	0	0					Clec9a			E430024P14Rik
ENSMUSG00000066306	ENSMUSG00000066306.13	101706	Numa1	624.676	4.42557	0	0					Dhx58			Rab10os
ENSMUSG00000097125	ENSMUSG00000097125.1		Gm26885	1619.91	4.46645	0	0					Cd68			Rac1
ENSMUSG00000101859	ENSMUSG00000101859.1		Gm29233	3111.3	4.88076	0	0					Gm10252			Gm16712
ENSMUSG00000103219	ENSMUSG00000103219.1		Gm37787	1568.84	5.60694	0	0					Pilrb2			Sla2
ENSMUSG00000107736	ENSMUSG00000107736.1		Gm44148	3449.03	7.31129	0	0					Uchl1os			Stard5
ENSMUSG00000097474	ENSMUSG00000097474.1			2695.28	7.31476	0	0					Malsu1			Brip1os
ENSMUSG00000098871	ENSMUSG00000098871.1		Mir6381	3514.87	8.80072	0	0					Gm13291			Gm42917
ENSMUSG00000079505	ENSMUSG00000079505.2		Gm11131	4971.01	3.88031	8.56527e-303	2.28264e-300					Nt5c3b			Gm20659
ENSMUSG00000002109	ENSMUSG00000002109.14	107986	Ddb2	5522.81	2.43729	1.67244e-301	4.31329e-299					Kif20a			4933416M07Rik
ENSMUSG00000107379	ENSMUSG00000107379.1		Gm43126	934.237	3.78431	3.59583e-291	8.98396e-289					Pdia3			Teddm2
ENSMUSG00000013483	ENSMUSG00000013483.14	170720	Card14	726.124	-3.84799	2.12201e-280	5.14104e-278					Wdr37			Gm26631
ENSMUSG00000027950	ENSMUSG00000027950.7	11444	Chrnb2	2304.92	2.07451	1.00478e-275	2.3627e-273					Irak1bp1			Pigb
ENSMUSG00000029616	ENSMUSG00000029616.9	67397	Erp29	1091.04	2.35689	1.59479e-273	3.64296e-271					Dolpp1			4930473A02Rik
ENSMUSG00000094127	ENSMUSG00000094127.1		G530012D18Rik	942.804	2.52749	5.21963e-267	1.15919e-264					Slc2a1			Ctsa
ENSMUSG00000109881	ENSMUSG00000109881.1		Gm45507	1898.12	2.26886	5.24221e-263	1.13274e-260					Wnk4			Psmb9
ENSMUSG00000034842	ENSMUSG00000034842.16	109979	Art3	7875.93	11.6103	4.1289e-261	8.68698e-259					Ccnj			Gm17017
ENSMUSG00000097439	ENSMUSG00000097439.6		Gm16754	1470.72	2.26675	1.68326e-257	3.45068e-255					Gm9967			Tor1aip2
ENSMUSG00000028458	ENSMUSG00000028458.12	21754	Tesk1	2496.59	2.31651	1.67169e-252	3.3413e-250					Lgals12			Emc9
ENSMUSG00000109408	ENSMUSG00000109408.1		A930037H05Rik	13224.2	3.75377	1.85366e-242	3.61463e-240					Dvl1			Lysmd4
ENSMUSG00000043340	ENSMUSG00000043340.3		6530409C15Rik	462.705	3.84681	2.5494e-240	4.85297e-238					Me1			Gm26728
ENSMUSG00000085457	ENSMUSG00000085457.3		1110046J04Rik	949.093	-2.64053	1.16341e-233	2.16312e-231					Polr2j			Gm7008
ENSMUSG00000092220	ENSMUSG00000092220.1		Gm20528	1567.35	-2.0154	2.55448e-231	4.64161e-229					Gm13684			Gm42846
ENSMUSG00000096957	ENSMUSG00000096957.1		E230013L22Rik	846.843	2.39481	1.26965e-230	2.25575e-228					Syna			Gm10552
ENSMUSG00000087639	ENSMUSG00000087639.1		Gm15512	877.312	-3.56872	9.18612e-224	1.59659e-221					Atg9b			Tnfsf13os
ENSMUSG00000064330	ENSMUSG00000064330.9	78600	Pde6h	7938.51	2.03981	2.72026e-220	4.62734e-218					Ccdc157			Ccdc167
ENSMUSG00000108332	ENSMUSG00000108332.1		D530033B14Rik	480.601	3.40117	3.54185e-214	5.89939e-212					Gm15929			Perm1
ENSMUSG00000086327	ENSMUSG00000086327.1		Slfn5os	1495.73	2.65336	3.16638e-213	5.16638e-211					Gm22953			Ikbkg
ENSMUSG00000022906	ENSMUSG00000022906.15	80285	Parp9	662.046	2.95176	9.48883e-212	1.51726e-209					Gtpbp8			Chid1
ENSMUSG00000092609	ENSMUSG00000092609.1		Gm20481	354.905	5.08176	1.5377e-205	2.41057e-203					Gm15787			LTO1
ENSMUSG00000097275	ENSMUSG00000097275.1		Gm26648	2698.98	1.78251	2.46183e-202	3.78506e-200					Gm14846			1700126G02Rik
ENSMUSG00000073985	ENSMUSG00000073985.2		Gm10602	3055.81	-2.04706	4.91149e-202	7.40894e-200					Gm16577			Rb1
ENSMUSG00000046806	ENSMUSG00000046806.13	78412	Cyren	5697.45	2.16393	1.07739e-199	1.59513e-197					Pde3b			Dtx3l
ENSMUSG00000090069	ENSMUSG00000090069.2		E430024P14Rik	859.95	2.71778	2.58276e-196	3.75439e-194					Mark4			Gm43963
ENSMUSG00000079179	ENSMUSG00000079179.9		Rab10os	1950.16	1.71135	2.04669e-194	2.92202e-192					Cers6			Dnah17
ENSMUSG00000001847	ENSMUSG00000001847.14	19353	Rac1	564.055	-3.82459	3.01843e-191	4.23375e-189					Mtmr1			Kdm6bos
ENSMUSG00000097077	ENSMUSG00000097077.1		Gm16712	1046.68	2.3563	1.9436e-190	2.67915e-188					Fam104a			Psd
ENSMUSG00000027636	ENSMUSG00000027636.11	77799	Sla2	3848.67	1.95629	1.03767e-188	1.40613e-186					Zc3h12c			C920021L13Rik
ENSMUSG00000097582	ENSMUSG00000097582.1			542.872	-2.83018	5.95761e-187	7.93852e-185					Scaf11			Gm15701
ENSMUSG00000046027	ENSMUSG00000046027.17	170460	Stard5	584.627	-5.59332	3.518e-185	4.61088e-183					Atp13a3			Gtf2ird2
ENSMUSG00000085208	ENSMUSG00000085208.3		Brip1os	1956.88	2.32317	2.66465e-184	3.43611e-182					Gm44284			Nek6
ENSMUSG00000104985	ENSMUSG00000104985.1		Gm42917	596.485	3.15694	3.67749e-182	4.6669e-180					Gm36079			Tmem255b
ENSMUSG00000093467	ENSMUSG00000093467.1		Gm20659	777.367	-2.35763	1.28018e-179	1.59922e-177					Zcchc18			A230005M16Rik
ENSMUSG00000097262	ENSMUSG00000097262.2		4933416M07Rik	533.749	3.46165	5.42958e-177	6.67839e-175					Masp2			Gm16549
ENSMUSG00000045968	ENSMUSG00000045968.7	240817	Teddm2	719.172	-4.03267	9.0185e-175	1.09247e-172					Mid1			Fbxl5
ENSMUSG00000097445	ENSMUSG00000097445.1		Gm26631	2450.57	1.46609	3.00053e-174	3.58048e-172					Sdc1			Gm16172
ENSMUSG00000079469	ENSMUSG00000079469.10	55981	Pigb	780.186	-2.16336	2.79954e-173	3.29152e-171					Cox20			Acaa1a
ENSMUSG00000060029	ENSMUSG00000060029.13		4930473A02Rik	2561.77	-1.28316	4.43516e-173	5.139e-171					Ascc3			Pltp
ENSMUSG00000017760	ENSMUSG00000017760.15	19025	Ctsa	4779.7	-2.31871	5.49024e-172	6.27064e-170					Hip1			Tmem132a
ENSMUSG00000096727	ENSMUSG00000096727.2	16912	Psmb9	368.327	3.12402	8.45348e-170	9.5191e-168					Urgcp			Gm12353
ENSMUSG00000090246	ENSMUSG00000090246.1		Gm17017	588.017	3.45236	8.40186e-169	9.32957e-167					Zfp503			Gm11842
ENSMUSG00000050565	ENSMUSG00000050565.16	240832	Tor1aip2	1628.38	1.46221	5.28672e-160	5.79004e-158					Tmsb10			Gm16933
ENSMUSG00000022217	ENSMUSG00000022217.14	85308	Emc9	395.299	2.85737	2.16112e-155	2.33489e-153					Orm1			B230398E01Rik
ENSMUSG00000043831	ENSMUSG00000043831.12	75099	Lysmd4	851.621	-1.8321	4.59909e-151	4.90263e-149					Rtel1			Gm45449
ENSMUSG00000097815	ENSMUSG00000097815.1			863.493	2.48088	1.31086e-150	1.37899e-148					Dusp3			A930012O16Rik
ENSMUSG00000101162	ENSMUSG00000101162.2		Gm26728	1369.48	-1.70268	6.2409e-150	6.48e-148					Eng			Gm44123
ENSMUSG00000035983	ENSMUSG00000035983.4		Gm7008	447.933	3.44134	6.9284e-147	7.1016e-145					Gm15537			Gm45053
ENSMUSG00000106702	ENSMUSG00000106702.1		Gm42846	453.766	-3.94515	7.97878e-143	8.07472e-141					Hspa8			C130026I21Rik
ENSMUSG00000073628	ENSMUSG00000073628.5		Gm10552	525.422	3.21979	1.63308e-139	1.63206e-137					Tnk2os			Gm10425
ENSMUSG00000085890	ENSMUSG00000085890.7		Tnfsf13os	358.911	-3.25951	7.41393e-138	7.31783e-136					Rnf141			Gm26811
ENSMUSG00000024018	ENSMUSG00000024018.17	68597	Ccdc167	1644.74	1.49828	1.03227e-134	1.00646e-132					Gm27003			9330175E14Rik
ENSMUSG00000078486	ENSMUSG00000078486.3	74183	Perm1	245.391	3.76357	1.84381e-132	1.77606e-130					Gm2427			Gm20531
ENSMUSG00000004221	ENSMUSG00000004221.16	16151	Ikbkg	1315.18	1.47574	1.88591e-132	1.79498e-130					Syngr2			Tmem176a
ENSMUSG00000097142	ENSMUSG00000097142.1			12217.3	1.39025	4.4409e-131	4.17706e-129					Ino80e			Gm17139
ENSMUSG00000025512	ENSMUSG00000025512.15	68038	Chid1	361.534	-2.85248	6.49414e-131	6.03729e-129					Glrx			Fth1
ENSMUSG00000031072	ENSMUSG00000031072.14	72284	LTO1	1370.03	-1.78876	3.52781e-129	3.24193e-127					Lcmt1			Gm9917
ENSMUSG00000107802	ENSMUSG00000107802.1		1700126G02Rik	668.404	1.72963	6.53491e-125	5.93711e-123					Sik2			Gm16092
ENSMUSG00000022105	ENSMUSG00000022105.6	19645	Rb1	972.367	-1.72384	2.45883e-122	2.20881e-120					Gm43333			Alkbh1
ENSMUSG00000049502	ENSMUSG00000049502.16	209200	Dtx3l	329.607	2.58644	8.71514e-122	7.74195e-120					Psmb6			Gm43109
ENSMUSG00000107846	ENSMUSG00000107846.1		Gm43963	915.364	2.04503	9.90555e-120	8.70274e-118					Gm28068			4921514A10Rik
ENSMUSG00000033987	ENSMUSG00000033987.15	69926	Dnah17	638.482	1.80518	4.93507e-119	4.28869e-117					Gm12505			Trnt1
ENSMUSG00000085178	ENSMUSG00000085178.1		Kdm6bos	218.209	3.79028	1.0172e-118	8.74463e-117					4930537H20Rik			Gm43198
ENSMUSG00000037126	ENSMUSG00000037126.15	73728	Psd	677.88	2.46004	1.51286e-118	1.28674e-116					Lcn2			Fer1l5
ENSMUSG00000080727	ENSMUSG00000080727.2		C920021L13Rik	1436.54	1.94938	2.08661e-118	1.75605e-116					Tbc1d9			Gm10392
ENSMUSG00000086656	ENSMUSG00000086656.1		Gm15701	695.398	1.80427	1.72212e-116	1.4342e-114					B230206H07Rik			Ifit2
ENSMUSG00000097461	ENSMUSG00000097461.1			466.044	-6.51418	5.05642e-116	4.16764e-114					C77080			Unc5a
ENSMUSG00000015942	ENSMUSG00000015942.9	114674	Gtf2ird2	6058.45	1.62864	2.20183e-114	1.79629e-112					Tssk6			Gm26716
ENSMUSG00000026749	ENSMUSG00000026749.11	59126	Nek6	1724.01	1.44587	4.28879e-114	3.46352e-112					Slc40a1			Gm26586
ENSMUSG00000038457	ENSMUSG00000038457.17	272465	Tmem255b	378.383	-5.50416	1.00602e-112	8.04315e-111					Mif4gd			Tlcd1
ENSMUSG00000087612	ENSMUSG00000087612.1		A230005M16Rik	267.215	-4.61273	5.14173e-112	4.07011e-110					Rbl2			Gm28800
ENSMUSG00000090216	ENSMUSG00000090216.1		Gm16549	520.24	2.19242	4.26667e-110	3.34431e-108					Gm17477			Cd163
ENSMUSG00000039753	ENSMUSG00000039753.16	242960	Fbxl5	185.44	4.24649	3.56043e-109	2.76365e-107					Exoc8			Mkrn2
ENSMUSG00000086472	ENSMUSG00000086472.1		Gm16172	454.94	1.87595	1.23913e-107	9.52584e-106					Evi5l			Gm15518
ENSMUSG00000036138	ENSMUSG00000036138.16	113868	Acaa1a	751.942	1.90488	7.38048e-106	5.61971e-104					Itgb2			C030034L19Rik
ENSMUSG00000017754	ENSMUSG00000017754.13	18830	Pltp	1227.43	-1.52825	2.1454e-105	1.61816e-103					Gm16726			Ruvbl2
ENSMUSG00000024736	ENSMUSG00000024736.14	98170	Tmem132a	8108.56	1.08699	6.37861e-105	4.76608e-103					Tulp2			A530040E14Rik
ENSMUSG00000078772	ENSMUSG00000078772.2		Gm12353	277.609	-3.90538	1.56346e-104	1.1574e-102					Prc1			Lsm14a
ENSMUSG00000085467	ENSMUSG00000085467.1		Gm11842	191.161	3.31637	7.60156e-104	5.57564e-102					Gm42967			Gm20650
ENSMUSG00000086289	ENSMUSG00000086289.3		Gm16933	2241.94	1.47571	2.10428e-103	1.52943e-101					Esco1			Gm11696
ENSMUSG00000087660	ENSMUSG00000087660.1		B230398E01Rik	579.461	1.87507	4.52157e-103	3.25675e-101					Srgn			Gm44471
ENSMUSG00000109876	ENSMUSG00000109876.1		Gm45449	371.148	-6.69425	3.96304e-98	2.82897e-96					Zcrb1			Smarcd3
ENSMUSG00000054181	ENSMUSG00000054181.11		A930012O16Rik	187.225	3.01932	4.04121e-95	2.85925e-93					Camk4			Loxl3
ENSMUSG00000107999	ENSMUSG00000107999.1		Gm44123	376.775	-2.02309	3.64963e-94	2.55955e-92					Rsf1os2			Gm17089
ENSMUSG00000108368	ENSMUSG00000108368.1		Gm45053	504.358	-1.91437	9.66826e-94	6.72154e-92					Gm13835			Focad
ENSMUSG00000052477	ENSMUSG00000052477.15	620078	C130026I21Rik	222.538	6.23049	1.24459e-93	8.57799e-92					4930586N03Rik			Rad54l
ENSMUSG00000097081	ENSMUSG00000097081.1		Gm10425	147.241	4.5206	4.78919e-93	3.27262e-91					Plekhh1			BC023719
ENSMUSG00000097816	ENSMUSG00000097816.1		Gm26811	2491.46	1.80377	1.61549e-92	1.09456e-90					Gm20493			Gm42413
ENSMUSG00000097194	ENSMUSG00000097194.1		9330175E14Rik	152.322	4.36625	3.49433e-92	2.34766e-90					Srsf5			Gm17200
ENSMUSG00000092482	ENSMUSG00000092482.1		Gm20531	2280.65	1.4339	4.55635e-92	3.03567e-90					Gm5431			Hdgfl3
ENSMUSG00000023367	ENSMUSG00000023367.14	66058	Tmem176a	254.166	-4.96834	1.06877e-91	7.06182e-90					Tes			Tmem189
ENSMUSG00000092006	ENSMUSG00000092006.1		Gm17139	920.665	1.81683	1.37618e-91	9.01846e-90					Nt5c3			Sphk2
ENSMUSG00000024661	ENSMUSG00000024661.6	14319	Fth1	184.519	3.11219	1.33013e-90	8.64585e-89					H2-T24			Rnf123
ENSMUSG00000097099	ENSMUSG00000097099.2		Gm9917	1234.05	1.59703	2.02538e-90	1.30588e-88					Cwc25			4930524O07Rik
ENSMUSG00000089714	ENSMUSG00000089714.1		Gm16092	161.084	3.37313	2.85462e-89	1.82581e-87					Psma2			G6pdx
ENSMUSG00000079036	ENSMUSG00000079036.10	211064	Alkbh1	602.003	1.56635	3.03159e-89	1.92362e-87					Smim40			Itgb3bp
ENSMUSG00000104653	ENSMUSG00000104653.1		Gm43109	147.286	4.98132	1.13783e-88	7.16295e-87					Mrpl10			Atg7
ENSMUSG00000097620	ENSMUSG00000097620.7		4921514A10Rik	1249.24	1.12682	1.62545e-87	1.01527e-85					Mccc1os			Rad51
ENSMUSG00000013736	ENSMUSG00000013736.16	70047	Trnt1	665.273	1.59065	2.41589e-87	1.49729e-85					Ankrd13a			Nt5dc2
ENSMUSG00000107222	ENSMUSG00000107222.1		Gm43198	161.811	4.25387	3.60527e-87	2.21724e-85					Gm37073			Tbc1d17
ENSMUSG00000037432	ENSMUSG00000037432.15	100534273	Fer1l5	252.931	-2.57399	4.16899e-87	2.54436e-85					Gm960			Gm11748
ENSMUSG00000072673	ENSMUSG00000072673.2		Gm10392	253.988	-4.97313	4.67045e-87	2.8288e-85					Sec61a2			Gm16892
ENSMUSG00000045932	ENSMUSG00000045932.12	15958	Ifit2	280.234	7.18978	3.68173e-86	2.21319e-84					Slc37a1			Gm15873
ENSMUSG00000097542	ENSMUSG00000097542.1			263.153	-3.42166	9.70897e-86	5.79278e-84					Ftl1			Unc13a
ENSMUSG00000025876	ENSMUSG00000025876.15	107448	Unc5a	142.146	3.38757	1.24989e-85	7.40212e-84					Asxl1			Dnajb13
ENSMUSG00000097224	ENSMUSG00000097224.1		Gm26716	5698.32	1.01108	1.73519e-85	1.01262e-83					Med22			Gm16175
ENSMUSG00000097472	ENSMUSG00000097472.1		Gm26586	1354.8	1.35749	1.73358e-85	1.01262e-83					Tceanc2			B3gnt8
ENSMUSG00000019437	ENSMUSG00000019437.17	68385	Tlcd1	3222.25	-0.897548	5.46915e-85	3.16854e-83					Mir3074-2			BC037039
ENSMUSG00000099760	ENSMUSG00000099760.1		Gm28800	196.848	-4.14779	2.6192e-84	1.50651e-82					Rel			Gm10382
ENSMUSG00000008845	ENSMUSG00000008845.9	93671	Cd163	303.133	-6.59195	1.36118e-83	7.7733e-82					Ninj1			Cenpo
ENSMUSG00000000439	ENSMUSG00000000439.9	67027	Mkrn2	2474.14	1.24904	1.78424e-83	1.0117e-81					Gpr68			Wdr38
ENSMUSG00000097033	ENSMUSG00000097033.1			850.818	1.36113	8.65695e-83	4.8741e-81					Trim26			Rmdn1
ENSMUSG00000087066	ENSMUSG00000087066.1		Gm15518	222.834	2.37279	1.31209e-82	7.33579e-81					Tonsl			Mars1
ENSMUSG00000097365	ENSMUSG00000097365.7		C030034L19Rik	174.956	-4.33022	4.54407e-80	2.52291e-78					9530068E07Rik			Gm37035
ENSMUSG00000003868	ENSMUSG00000003868.14	20174	Ruvbl2	276.645	2.46197	9.20028e-80	5.07285e-78					Ccdc59			Gm19719
ENSMUSG00000072109	ENSMUSG00000072109.11		A530040E14Rik	138.914	3.48478	1.69213e-79	9.26617e-78					Mtss1			H2-T10
ENSMUSG00000097860	ENSMUSG00000097860.1			1278.84	1.43624	3.80374e-79	2.06877e-77					Myo19			AY074887
ENSMUSG00000066568	ENSMUSG00000066568.12	67070	Lsm14a	180.12	3.63824	7.67516e-78	4.14614e-76					Fam221b			Nit1
ENSMUSG00000093768	ENSMUSG00000093768.1		Gm20650	1343.89	1.38962	1.69933e-77	9.11821e-76					Ict1os			Gm14233
ENSMUSG00000056687	ENSMUSG00000056687.9		Gm11696	568.725	1.62076	2.7867e-77	1.48531e-75					Gm15591			5830408C22Rik
ENSMUSG00000104729	ENSMUSG00000104729.1		Gm44471	454.834	1.71754	9.52334e-76	5.04232e-74					Tcf7l2			Zranb1
ENSMUSG00000028949	ENSMUSG00000028949.13	66993	Smarcd3	1563.27	1.02289	4.23106e-75	2.22548e-73					Gm42815			F830208F22Rik
ENSMUSG00000000693	ENSMUSG00000000693.10	16950	Loxl3	974.043	1.31689	5.58703e-74	2.9195e-72					Atxn2			Cxcl16
ENSMUSG00000092134	ENSMUSG00000092134.1		Gm17089	366.214	1.95624	1.08261e-73	5.62041e-72					BC055324			Prune2
ENSMUSG00000038368	ENSMUSG00000038368.16	230393	Focad	409.844	-2.27378	2.34403e-73	1.20906e-71					Gm37165			Mast1
ENSMUSG00000028702	ENSMUSG00000028702.15	19366	Rad54l	1101.14	1.06813	2.33188e-72	1.19509e-70					Cluap1			Slc35a4
ENSMUSG00000092365	ENSMUSG00000092365.2		BC023719	244.279	3.27907	1.02093e-71	5.19897e-70					Gm15927			Zfp276
ENSMUSG00000105255	ENSMUSG00000105255.1		Gm42413	485.074	-1.80011	1.81116e-71	9.16471e-70					Eloa			Cand2
ENSMUSG00000090608	ENSMUSG00000090608.1		Gm17200	328.454	1.95096	2.56925e-71	1.29189e-69					Lmo2			Gm37335
ENSMUSG00000025104	ENSMUSG00000025104.13	29877	Hdgfl3	1907.02	-1.0094	2.93804e-71	1.4681e-69					BC065403			Gm11788
ENSMUSG00000090213	ENSMUSG00000090213.1	407243	Tmem189	836.358	2.46883	3.91358e-71	1.94342e-69					Gm3650			Xcr1
ENSMUSG00000057342	ENSMUSG00000057342.15	56632	Sphk2	249.21	-2.29254	1.41623e-70	6.98934e-69					Plaat3			Gm16897
ENSMUSG00000041528	ENSMUSG00000041528.15	84585	Rnf123	215.211	2.22783	1.4295e-70	7.01154e-69					Mrpl46			Gm4876
ENSMUSG00000090207	ENSMUSG00000090207.2		4930524O07Rik	826.303	1.76837	2.2502e-70	1.09697e-68					Rac2			Myef2
ENSMUSG00000031400	ENSMUSG00000031400.10	14381	G6pdx	181.388	2.55881	6.01877e-70	2.91637e-68					Surf1			Gm2245
ENSMUSG00000028549	ENSMUSG00000028549.17	67733	Itgb3bp	368.646	1.99781	1.55351e-69	7.48212e-68					A330009N23Rik			Hip1r
ENSMUSG00000030314	ENSMUSG00000030314.16	74244	Atg7	318.045	-2.01644	4.36848e-69	2.09138e-67					F420014N23Rik			Gm14023
ENSMUSG00000027323	ENSMUSG00000027323.10	19361	Rad51	349.047	1.85739	6.19686e-69	2.94904e-67					Clec4a1			Ddx39
ENSMUSG00000071547	ENSMUSG00000071547.3	70021	Nt5dc2	465.308	-1.69927	3.12653e-68	1.47909e-66					Sec24b			Gm43909
ENSMUSG00000038520	ENSMUSG00000038520.15	233204	Tbc1d17	194.72	3.011	7.8751e-68	3.70362e-66					Itga5			4930404A12Rik
ENSMUSG00000087036	ENSMUSG00000087036.1		Gm11748	152.144	-4.38684	8.74521e-68	4.08877e-66					Raver1			Surf2
ENSMUSG00000097876	ENSMUSG00000097876.1		Gm16892	796.296	1.37301	1.22856e-67	5.71064e-66					Gm24853			Pkd1l3
ENSMUSG00000085725	ENSMUSG00000085725.2		Gm15873	144.386	2.81019	4.80469e-66	2.22043e-64					Gpld1			Tifa
ENSMUSG00000034799	ENSMUSG00000034799.16	382018	Unc13a	945.739	-1.24526	3.42184e-64	1.57228e-62					Ccdc73			Mettl23
ENSMUSG00000030708	ENSMUSG00000030708.14	69387	Dnajb13	136.36	-4.54031	3.74061e-64	1.70892e-62					Dusp16			Hmgxb3
ENSMUSG00000087206	ENSMUSG00000087206.1		Gm16175	186.446	2.24266	6.71408e-64	3.04995e-62					Coq9			Gm9823
ENSMUSG00000059479	ENSMUSG00000059479.7	232984	B3gnt8	899.152	-1.1656	7.98145e-64	3.60518e-62					Nlrp3			BC106179
ENSMUSG00000103309	ENSMUSG00000103309.1		BC037039	145.822	-3.68447	8.27698e-64	3.71766e-62					Lrrc14b			Gm44876
ENSMUSG00000072612	ENSMUSG00000072612.2		Gm10382	1376.96	1.26013	1.68301e-63	7.51711e-62					Ppp2r3d			Gm43966
ENSMUSG00000020652	ENSMUSG00000020652.17	52504	Cenpo	246.253	-2.02083	2.37111e-63	1.05317e-61					Thada			Gm42928
ENSMUSG00000035295	ENSMUSG00000035295.10	76646	Wdr38	2920.54	-0.855918	3.57679e-63	1.57991e-61					Tab2			Mxd3
ENSMUSG00000028229	ENSMUSG00000028229.11	66302	Rmdn1	162.608	-5.20767	1.21762e-62	5.34882e-61					Siglec1			Etohd2
ENSMUSG00000040354	ENSMUSG00000040354.14	216443	Mars1	117.123	3.0916	1.81441e-62	7.9269e-61					Rnf181			Ldhd
ENSMUSG00000102564	ENSMUSG00000102564.1		Gm37035	174.055	-5.92604	8.36405e-62	3.63427e-60					Tmtc2			Gm20470
ENSMUSG00000107317	ENSMUSG00000107317.1		Gm19719	3237.64	-1.42256	2.38409e-61	1.03031e-59					Gm18734			Gm36551
ENSMUSG00000079491	ENSMUSG00000079491.9		H2-T10	226.608	1.97481	3.21263e-61	1.38091e-59					B230219D22Rik			Clvs1
ENSMUSG00000044820	ENSMUSG00000044820.6	246735	AY074887	444.15	1.52229	9.01388e-61	3.85379e-59					Nsd1			Rnf34
ENSMUSG00000013997	ENSMUSG00000013997.10	27045	Nit1	993.799	0.983873	2.9132e-60	1.23889e-58					Pgam1			Dipk1a
ENSMUSG00000086329	ENSMUSG00000086329.1		Gm14233	110.182	4.03259	3.12987e-60	1.32399e-58					Gm42507			Snapc3
ENSMUSG00000110148	ENSMUSG00000110148.1		5830408C22Rik	378.501	1.4089	3.19171e-60	1.34304e-58					Cd300e			Gm17122
ENSMUSG00000030967	ENSMUSG00000030967.14	360216	Zranb1	468.858	-1.51764	1.8083e-59	7.56929e-58					Gm22270			Gm14703
ENSMUSG00000073529	ENSMUSG00000073529.9		F830208F22Rik	154.349	3.44782	2.10884e-58	8.78133e-57					Elf2			Zcwpw1
ENSMUSG00000018920	ENSMUSG00000018920.11	66102	Cxcl16	126.994	2.68396	1.76211e-57	7.2995e-56					Nap1l1			Gm44036
ENSMUSG00000039126	ENSMUSG00000039126.9	353211	Prune2	286.274	-7.447	2.47473e-57	1.01987e-55					Mmp12			Polg2
ENSMUSG00000053693	ENSMUSG00000053693.16	56527	Mast1	165.467	-2.39824	2.84766e-57	1.16754e-55					Asb6			Gm44616
ENSMUSG00000033272	ENSMUSG00000033272.12	67843	Slc35a4	91.0745	4.39819	3.195e-57	1.30327e-55					Tceal9			Fancl
ENSMUSG00000001065	ENSMUSG00000001065.14	57247	Zfp276	112.948	3.04811	8.13587e-57	3.30184e-55					Nemf			Oxa1l
ENSMUSG00000030319	ENSMUSG00000030319.8	67088	Cand2	572.414	-1.28173	3.18271e-56	1.28514e-54					Tlr6			Gm14493
ENSMUSG00000104523	ENSMUSG00000104523.1		Gm37335	410.975	-1.54609	3.63497e-56	1.46038e-54					Wdr81			Mtrex
ENSMUSG00000086929	ENSMUSG00000086929.1		Gm11788	310.508	1.69429	2.38073e-55	9.51698e-54					Mak16			Gm10575
ENSMUSG00000060509	ENSMUSG00000060509.4	23832	Xcr1	103.332	5.89111	6.02181e-55	2.39524e-53					Gm45328			Gm28914
ENSMUSG00000097325	ENSMUSG00000097325.2		Gm16897	120.424	-4.42685	8.62515e-55	3.41377e-53					Hhex			Smpd2
ENSMUSG00000054556	ENSMUSG00000054556.6		Gm4876	163.123	2.18779	9.95509e-55	3.92074e-53					Tmem171			Gm15441
ENSMUSG00000027201	ENSMUSG00000027201.16	17876	Myef2	173.068	-2.86732	1.12392e-54	4.40476e-53					Ube2k			Gm45606
ENSMUSG00000089647	ENSMUSG00000089647.1		Gm2245	2610.11	0.86536	1.36173e-54	5.31073e-53					Apool			Mir6244
ENSMUSG00000000915	ENSMUSG00000000915.15	29816	Hip1r	392.2	1.57013	2.61381e-54	1.01011e-52					Psip1			Mir6340
ENSMUSG00000085498	ENSMUSG00000085498.1		Gm14023	830.419	9.40295	2.61528e-54	1.01011e-52					Chrac1			1810014B01Rik
ENSMUSG00000005481	ENSMUSG00000005481.17	68278	Ddx39	587.607	-1.57896	2.65034e-54	1.01873e-52					Gm44364			Slirp
ENSMUSG00000108126	ENSMUSG00000108126.1		Gm43909	198.665	-2.39842	3.43618e-54	1.31446e-52					Nusap1			Gm13066
ENSMUSG00000106082	ENSMUSG00000106082.4		4930404A12Rik	596.256	1.25616	5.02184e-53	1.91189e-51					Slc20a1			Krr1
ENSMUSG00000014873	ENSMUSG00000014873.15	20931	Surf2	493.146	1.19619	5.11958e-53	1.93986e-51					Smg6			Atxn7l1os2
ENSMUSG00000048827	ENSMUSG00000048827.11	244646	Pkd1l3	1116.59	1.53704	2.37249e-52	8.94719e-51					Rnf121			Gm28913
ENSMUSG00000097294	ENSMUSG00000097294.1			123.652	-2.96404	3.28483e-52	1.23297e-50					Dhx38			A230056P14Rik
ENSMUSG00000046688	ENSMUSG00000046688.14	211550	Tifa	80.8352	3.68266	4.05167e-52	1.5137e-50					A930029G22Rik			Glp2r
ENSMUSG00000090266	ENSMUSG00000090266.10	74319	Mettl23	1135.99	0.889244	7.68898e-52	2.85923e-50					Sgtb			Gm37422
ENSMUSG00000024622	ENSMUSG00000024622.7	106894	Hmgxb3	128.16	-2.76933	1.21731e-51	4.50572e-50					Myo1g			Pank2
ENSMUSG00000048316	ENSMUSG00000048316.3		Gm9823	483.495	1.23118	2.4966e-50	9.19831e-49					Sec24c			Apobr
ENSMUSG00000045231	ENSMUSG00000045231.4		BC106179	115.53	-4.91351	3.35279e-50	1.22961e-48					5031439G07Rik			Gm45236
ENSMUSG00000108524	ENSMUSG00000108524.1		Gm44876	479.548	1.3021	4.29734e-50	1.56882e-48					E130208F15Rik			Gm28417
ENSMUSG00000108170	ENSMUSG00000108170.1		Gm43966	422.816	1.27033	1.36183e-49	4.94903e-48					Mfsd14a			Mtif3
ENSMUSG00000105813	ENSMUSG00000105813.1		Gm42928	91.2206	4.29289	1.44067e-49	5.21183e-48					Cyfip1			Gm36569
ENSMUSG00000021485	ENSMUSG00000021485.13	17121	Mxd3	751.369	1.08524	1.56609e-49	5.64004e-48					Kat5			Ovol1
ENSMUSG00000097518	ENSMUSG00000097518.1			212.86	-1.96675	3.05404e-49	1.09494e-47					Slc37a2			Thyn1
ENSMUSG00000089875	ENSMUSG00000089875.1		Etohd2	868.886	1.23561	5.81539e-49	2.07563e-47					Gm11282			Dcaf8
ENSMUSG00000031958	ENSMUSG00000031958.16	52815	Ldhd	151.129	-2.32572	9.97077e-49	3.54295e-47					Sowahc			Orm2
ENSMUSG00000092190	ENSMUSG00000092190.1		Gm20470	371.101	1.60207	1.04567e-48	3.69919e-47					Dnase1l2			Rnf146
ENSMUSG00000106478	ENSMUSG00000106478.1		Gm36551	163.118	2.8667	1.58354e-48	5.57726e-47					Wdr11			Dnah11
ENSMUSG00000041216	ENSMUSG00000041216.15	74438	Clvs1	788.404	-1.331	2.67764e-48	9.38937e-47					Gm13807			Gm10653
ENSMUSG00000029474	ENSMUSG00000029474.7	80751	Rnf34	181.112	-1.97584	3.60887e-48	1.25995e-46					Adar			Serbp1
ENSMUSG00000029270	ENSMUSG00000029270.10	67266	Dipk1a	157.38	-2.70805	4.23549e-48	1.47229e-46					Txnip			mt-Nd6
ENSMUSG00000028483	ENSMUSG00000028483.13	77634	Snapc3	437.994	1.57059	6.97162e-48	2.41291e-46					Tomm70a			Gm43495
ENSMUSG00000097660	ENSMUSG00000097660.1			3600.87	0.672338	2.31787e-47	7.98768e-46					Ptafr			Tmem116
ENSMUSG00000090458	ENSMUSG00000090458.1		Gm17122	1637.37	-0.884661	2.37728e-47	8.15722e-46					Gm17617			Trp53i13
ENSMUSG00000087644	ENSMUSG00000087644.1		Gm14703	113.896	-3.50515	3.89839e-47	1.33195e-45					Gm15540			Gm20511
ENSMUSG00000037108	ENSMUSG00000037108.13	381678	Zcwpw1	122.869	3.09802	6.71059e-47	2.28303e-45					Rbl1			9130019P16Rik
ENSMUSG00000107961	ENSMUSG00000107961.1		Gm44036	807.779	0.918149	7.58866e-47	2.57082e-45					Nudcd3			Trmt112
ENSMUSG00000020718	ENSMUSG00000020718.12	50776	Polg2	339.21	1.32865	1.56493e-46	5.27918e-45					Slc25a12			Ptgdr2
ENSMUSG00000108701	ENSMUSG00000108701.1		Gm44616	1785.07	0.986302	1.60048e-46	5.37642e-45					Gm11646			Gm17509
ENSMUSG00000004018	ENSMUSG00000004018.9	67030	Fancl	503.733	1.4523	5.32877e-46	1.78257e-44					Lamp2			Gm15819
ENSMUSG00000000959	ENSMUSG00000000959.6	69089	Oxa1l	278.43	-1.49867	5.67218e-46	1.88955e-44					Ipo7			Dtx4
ENSMUSG00000096976	ENSMUSG00000096976.1			3278.24	0.720672	6.6075e-46	2.19199e-44					Notch4			Gm13610
ENSMUSG00000085587	ENSMUSG00000085587.1		Gm14493	383.987	-1.45276	2.1278e-45	7.02967e-44					Birc3			Fam57a
ENSMUSG00000016018	ENSMUSG00000016018.3	72198	Mtrex	70.4715	4.94667	1.17098e-44	3.85267e-43					4932422M17Rik			Tor1aip1
ENSMUSG00000099597	ENSMUSG00000099597.1			371.684	-1.38335	2.10328e-44	6.8917e-43					Pla2g15			Gm45244
ENSMUSG00000073787	ENSMUSG00000073787.4		Gm10575	480.432	-1.30262	2.19309e-44	7.15665e-43					Pole3			5830462I19Rik
ENSMUSG00000097026	ENSMUSG00000097026.1			574.792	-1.25146	3.16593e-44	1.02893e-42					Gm5751			1700018L02Rik
ENSMUSG00000102027	ENSMUSG00000102027.1		Gm28914	157.722	2.12785	3.9013e-44	1.26279e-42					Coq10a			Fam166a
ENSMUSG00000019822	ENSMUSG00000019822.12	20598	Smpd2	212.841	-2.0501	6.36298e-44	2.05129e-42					Nub1			Gm24157
ENSMUSG00000074398	ENSMUSG00000074398.5		Gm15441	5066.72	-0.866255	5.52071e-43	1.77261e-41					Psma6			Gm13179
ENSMUSG00000109715	ENSMUSG00000109715.1		Gm45606	1352.64	-0.74572	6.09707e-43	1.94984e-41					Clec5a			A930005N03Rik
ENSMUSG00000099311	ENSMUSG00000099311.1		Mir6244	101.692	2.411	4.22813e-42	1.34677e-40					Itgad			Gm40117
ENSMUSG00000097567	ENSMUSG00000097567.1			245.588	1.69855	9.46121e-42	3.00168e-40					Gm43210			Tgif2
ENSMUSG00000098588	ENSMUSG00000098588.1		Mir6340	321.005	1.41594	1.20114e-41	3.79568e-40					Eef2kmt			Eme1
ENSMUSG00000097412	ENSMUSG00000097412.1		1810014B01Rik	8919.54	0.680486	1.30565e-41	4.10972e-40					Mcoln1			Foxp3
ENSMUSG00000021040	ENSMUSG00000021040.15	380773	Slirp	2131.14	0.960765	2.35209e-41	7.37448e-40					Parp12			Tnfrsf8
ENSMUSG00000086949	ENSMUSG00000086949.1		Gm13066	287.785	-1.55558	2.62704e-41	8.20438e-40					Rmnd5b			Cct8
ENSMUSG00000063334	ENSMUSG00000063334.16	52705	Krr1	2150.23	-1.15071	4.23808e-41	1.31842e-39					Fmnl1			Pip4p1
ENSMUSG00000085664	ENSMUSG00000085664.1		Atxn7l1os2	165.93	1.78172	4.79835e-41	1.48693e-39					Vav2			D330041H03Rik
ENSMUSG00000102055	ENSMUSG00000102055.1		Gm28913	137.586	2.07863	1.01344e-40	3.12837e-39					Tank			Rsad2
ENSMUSG00000087178	ENSMUSG00000087178.7		A230056P14Rik	94.3088	-2.92393	1.17034e-40	3.59879e-39					Pou2f2			Sp110
ENSMUSG00000049928	ENSMUSG00000049928.15	93896	Glp2r	134.295	2.04728	4.10419e-40	1.2572e-38					4933437G19Rik			Gm15635
ENSMUSG00000104435	ENSMUSG00000104435.1		Gm37422	156.077	-2.24476	4.65233e-40	1.41967e-38					Nono			B3gat2
ENSMUSG00000037514	ENSMUSG00000037514.17	74450	Pank2	78.9715	3.17476	4.79995e-40	1.45915e-38					Arrdc4			Gm44170
ENSMUSG00000042759	ENSMUSG00000042759.12	171504	Apobr	86.4564	3.06311	1.16083e-39	3.51546e-38					Rasal2			Dnm2
ENSMUSG00000109357	ENSMUSG00000109357.1		Gm45236	367.36	1.49995	2.03902e-39	6.15169e-38					Brd2			0610040F04Rik
ENSMUSG00000100280	ENSMUSG00000100280.2		Gm28417	599.146	-2.06673	2.09496e-39	6.29668e-38					Itpr1			Npc2
ENSMUSG00000016510	ENSMUSG00000016510.11	76366	Mtif3	456.972	-1.15962	2.8566e-39	8.55376e-38					Pdcd4			9930014A18Rik
ENSMUSG00000102191	ENSMUSG00000102191.1		Gm36569	80.018	-4.77619	3.44306e-39	1.02714e-37					Kcnj2			Gm11978
ENSMUSG00000024922	ENSMUSG00000024922.1	18426	Ovol1	76.4502	3.23209	4.59678e-39	1.36622e-37					Man1c1			1700113A16Rik
ENSMUSG00000035443	ENSMUSG00000035443.9	77862	Thyn1	125.105	-2.41292	2.23665e-38	6.62296e-37					Gmps			Crybg2
ENSMUSG00000026554	ENSMUSG00000026554.15	98193	Dcaf8	897.56	-1.08384	2.39114e-38	7.05432e-37					2010103J01Rik			Ppp1r18os
ENSMUSG00000061540	ENSMUSG00000061540.3	18406	Orm2	244.066	2.22224	4.92077e-38	1.44638e-36					Arhgef2			Kif4
ENSMUSG00000038876	ENSMUSG00000038876.11	68031	Rnf146	249.032	-1.43517	5.0984e-38	1.4931e-36					Wtap			Serpinb6a
ENSMUSG00000018581	ENSMUSG00000018581.15	13411	Dnah11	86.4885	-4.00907	5.26429e-38	1.53606e-36					Picalm			Rnd2
ENSMUSG00000074250	ENSMUSG00000074250.11		Gm10653	344.382	-1.30013	6.19639e-38	1.80146e-36					Znrf2			Gm26616
ENSMUSG00000036371	ENSMUSG00000036371.6	66870	Serbp1	82.4831	-3.47416	1.84332e-37	5.33961e-36					Gm16116			Ccnh
ENSMUSG00000064368	ENSMUSG00000064368.1	17722	mt-Nd6	8338.22	-0.761178	3.05359e-37	8.81353e-36					Gm44986			Gm37401
ENSMUSG00000106155	ENSMUSG00000106155.1		Gm43495	179.288	1.98731	4.00009e-37	1.15038e-35					Eed			Tap1
ENSMUSG00000029452	ENSMUSG00000029452.18	77462	Tmem116	1161.54	-0.746987	4.26404e-37	1.2219e-35					Gm23341			C3
ENSMUSG00000044328	ENSMUSG00000044328.13	216964	Trp53i13	79.0458	-4.22977	5.27793e-37	1.50704e-35					Cnot11			Gm26902
ENSMUSG00000092371	ENSMUSG00000092371.1		Gm20511	541.623	-1.20242	7.33751e-37	2.08766e-35					Cecr2			Klf3
ENSMUSG00000073067	ENSMUSG00000073067.10		9130019P16Rik	90.8507	-5.53087	9.3175e-37	2.64161e-35					Hnf1a			Gm20548
ENSMUSG00000038812	ENSMUSG00000038812.16	67674	Trmt112	337.613	1.32945	1.27737e-36	3.60868e-35					Wdr82			Gm12592
ENSMUSG00000034117	ENSMUSG00000034117.3	14764	Ptgdr2	107.354	2.21334	1.60325e-36	4.51338e-35					Toe1			Ncaph2
ENSMUSG00000091423	ENSMUSG00000091423.1		Gm17509	659.678	1.2963	1.84473e-36	5.17495e-35					Cfap298			Ghdc
ENSMUSG00000087552	ENSMUSG00000087552.2		Gm15819	109.802	-2.41042	4.27524e-36	1.19512e-34					Psmd1			Gm13563
ENSMUSG00000039982	ENSMUSG00000039982.7	207521	Dtx4	221.788	1.79179	4.91881e-36	1.37024e-34					Srebf1			Gm14221
ENSMUSG00000086216	ENSMUSG00000086216.1		Gm13610	380.446	-1.1811	6.1784e-36	1.71515e-34					E030030I06Rik			Cdip1
ENSMUSG00000069808	ENSMUSG00000069808.13	116972	Fam57a	220.23	-1.69773	1.06863e-35	2.9563e-34					n-R5s183			Gm19582
ENSMUSG00000026466	ENSMUSG00000026466.16	208263	Tor1aip1	215.965	1.51517	1.76816e-35	4.87464e-34					Cop1			Mrps25
ENSMUSG00000109807	ENSMUSG00000109807.1		Gm45244	55.7703	4.53362	2.85752e-35	7.85082e-34					Cracr2b			Pygb
ENSMUSG00000091102	ENSMUSG00000091102.1		5830462I19Rik	397.665	-1.2003	4.34086e-35	1.18853e-33					Sharpin			Slc5a6
ENSMUSG00000100075	ENSMUSG00000100075.1		1700018L02Rik	86.9681	-2.8416	4.62363e-35	1.26164e-33					Ccne2			Edc3
ENSMUSG00000026969	ENSMUSG00000026969.3	68222	Fam166a	244.284	1.47011	6.77488e-35	1.84235e-33					Atp8b5			Gm5475
ENSMUSG00000093006	ENSMUSG00000093006.2		Gm24157	692.743	1.0844	1.10409e-34	2.99227e-33					Cenpu			Gm13008
ENSMUSG00000086018	ENSMUSG00000086018.7		Gm13179	237.424	1.33879	1.17472e-34	3.17294e-33					Gm29570			Olfr99
ENSMUSG00000103001	ENSMUSG00000103001.1		A930005N03Rik	159.98	1.82853	1.22832e-34	3.30654e-33					D7Bwg0826e			Gm37939
ENSMUSG00000105355	ENSMUSG00000105355.1		Gm40117	714.625	-1.03152	2.1541e-34	5.77922e-33					Eif2a			Gm13068
ENSMUSG00000062175	ENSMUSG00000062175.13	228839	Tgif2	88.7488	2.52449	2.86229e-34	7.65351e-33					Pdgfb			H2-Q4
ENSMUSG00000039055	ENSMUSG00000039055.4	268465	Eme1	775.118	0.941743	3.09204e-34	8.2403e-33					Ptpn1			Gm10138
ENSMUSG00000039521	ENSMUSG00000039521.12	20371	Foxp3	243.03	-1.31559	3.19834e-34	8.49525e-33					Krcc1			Gm28592
ENSMUSG00000028602	ENSMUSG00000028602.12	21941	Tnfrsf8	193.066	8.90198	5.16288e-34	1.3668e-32					Cwc15			Gm44649
ENSMUSG00000025613	ENSMUSG00000025613.13	12469	Cct8	89.5226	2.24979	1.04487e-33	2.757e-32					Ppp1r10			Gm44040
ENSMUSG00000035953	ENSMUSG00000035953.13	219024	Pip4p1	309.653	-1.52617	1.05763e-33	2.78151e-32					Gm11697			0610039K10Rik
ENSMUSG00000073437	ENSMUSG00000073437.10		D330041H03Rik	858.864	-0.827142	1.2474e-33	3.26984e-32					Ighv6-4			Plgrkt
ENSMUSG00000020641	ENSMUSG00000020641.15	58185	Rsad2	400.221	12.3962	1.4103e-33	3.68476e-32					Gm44530			Iars2
ENSMUSG00000097544	ENSMUSG00000097544.1			83.8272	2.38556	1.89276e-33	4.92918e-32					Banp			Gm12915
ENSMUSG00000070034	ENSMUSG00000070034.13	109032	Sp110	61.0796	3.08461	7.13269e-33	1.85149e-31					Lrwd1			Gm15956
ENSMUSG00000085095	ENSMUSG00000085095.2		Gm15635	514.588	-12.2039	7.66205e-33	1.98246e-31					Gng2			Rbm3os
ENSMUSG00000026156	ENSMUSG00000026156.8	280645	B3gat2	1234.22	0.785288	1.21378e-32	3.13037e-31					Mrfap1			Gm12356
ENSMUSG00000107659	ENSMUSG00000107659.1		Gm44170	2126.56	0.758772	1.22218e-32	3.14191e-31					Gabpb1			Gm17111
ENSMUSG00000033335	ENSMUSG00000033335.17	13430	Dnm2	155.673	1.68119	1.30683e-32	3.34875e-31					0610012G03Rik			Gm13856
ENSMUSG00000087341	ENSMUSG00000087341.4		0610040F04Rik	104.524	2.16474	1.52587e-32	3.89756e-31					Map3k6			Tbrg1
ENSMUSG00000021242	ENSMUSG00000021242.8	67963	Npc2	211.742	1.69172	2.15342e-32	5.483e-31					Rps9			Gm17080
ENSMUSG00000097493	ENSMUSG00000097493.3		9930014A18Rik	158.596	-1.91014	2.35579e-32	5.97923e-31					Lrrfip2			Cd274
ENSMUSG00000086373	ENSMUSG00000086373.8		Gm11978	329.542	12.1165	2.6951e-32	6.81876e-31					Celsr3			Zfp652
ENSMUSG00000096935	ENSMUSG00000096935.5		1700113A16Rik	321.909	-1.15973	3.7585e-32	9.47924e-31					A930007I19Rik			Gm20536
ENSMUSG00000012123	ENSMUSG00000012123.15	230806	Crybg2	85.2442	2.52731	4.1137e-32	1.03425e-30					Adgre5			4933431E20Rik
ENSMUSG00000087443	ENSMUSG00000087443.1		Ppp1r18os	264.792	1.20266	4.28175e-32	1.07312e-30					Arhgap45			Pdzk1
ENSMUSG00000034311	ENSMUSG00000034311.3	16571	Kif4	185.111	1.6514	4.62288e-32	1.155e-30					Gm12248			Fyco1
ENSMUSG00000060147	ENSMUSG00000060147.15	20719	Serpinb6a	285.558	-1.45024	5.54172e-32	1.38025e-30					Ern1			6430550D23Rik
ENSMUSG00000001313	ENSMUSG00000001313.12	11858	Rnd2	880.646	-1.79032	7.87319e-32	1.95485e-30					Ppp1r1b			Gm38158
ENSMUSG00000102425	ENSMUSG00000102425.1		Gm26616	494.43	1.84937	8.22379e-32	2.03558e-30					2610044O15Rik8			Rmc1
ENSMUSG00000021548	ENSMUSG00000021548.10	66671	Ccnh	239.396	-1.45047	1.22207e-31	3.01557e-30					Cars			Scpep1os
ENSMUSG00000104208	ENSMUSG00000104208.1		Gm37401	4186.62	0.487885	1.34227e-31	3.302e-30					Asah1			Fbxl22
ENSMUSG00000037321	ENSMUSG00000037321.17	21354	Tap1	64.204	6.1225	2.48624e-31	6.09739e-30					Gab1			Bysl
ENSMUSG00000024164	ENSMUSG00000024164.15	12266	C3	113.917	7.81276	2.82576e-31	6.90886e-30					Slc3a1			Gm15964
ENSMUSG00000097558	ENSMUSG00000097558.1		Gm26902	420.6	3.11969	3.59597e-31	8.76518e-30					Gm45745			Spopl
ENSMUSG00000029178	ENSMUSG00000029178.14	16599	Klf3	50.1312	4.2988	3.79217e-31	9.21531e-30					Csnk2b			Gm44313
ENSMUSG00000092354	ENSMUSG00000092354.7		Gm20548	583.486	-0.992865	4.90106e-31	1.18739e-29					Btg2			Junos
ENSMUSG00000053263	ENSMUSG00000053263.3		Gm12592	109.189	-2.21975	6.51246e-31	1.57303e-29					Tug1			4930444A19Rik
ENSMUSG00000008690	ENSMUSG00000008690.15	52683	Ncaph2	171.808	-1.67434	1.0771e-30	2.5938e-29					Ranbp1			Pdcd11
ENSMUSG00000017747	ENSMUSG00000017747.13	80860	Ghdc	267.203	11.8131	2.07671e-30	4.98598e-29					Cabp7			Htra2
ENSMUSG00000085767	ENSMUSG00000085767.1		Gm13563	749.213	0.820686	2.17835e-30	5.21434e-29					Acbd3			Gm16234
ENSMUSG00000078956	ENSMUSG00000078956.3		Gm14221	64.4243	-4.37901	2.19711e-30	5.24356e-29					Pgd			Irak3
ENSMUSG00000004071	ENSMUSG00000004071.12	66626	Cdip1	1616.44	0.738271	2.21211e-30	5.26364e-29					Gm43457			4931431C16Rik
ENSMUSG00000101942	ENSMUSG00000101942.1		Gm19582	112.67	-2.3632	2.52934e-30	6.00061e-29					Pid1			Gm42733
ENSMUSG00000014551	ENSMUSG00000014551.8	64658	Mrps25	1014.34	-0.860387	2.80431e-30	6.63326e-29					Gm44928			Gm45371
ENSMUSG00000033059	ENSMUSG00000033059.7	110078	Pygb	71.4069	-4.39206	3.40543e-30	8.03139e-29					Lactb2			Gm44101
ENSMUSG00000006641	ENSMUSG00000006641.12	330064	Slc5a6	196.94	-1.44775	3.65387e-30	8.59196e-29					Acp2			Gm42477
ENSMUSG00000038957	ENSMUSG00000038957.13	353190	Edc3	584.508	1.00877	4.93395e-30	1.1568e-28					Ldlrad4			Gm11216
ENSMUSG00000087444	ENSMUSG00000087444.1		Gm5475	169.957	1.50436	5.50877e-30	1.2878e-28					Pmpca			9530082P21Rik
ENSMUSG00000085714	ENSMUSG00000085714.1		Gm13008	1071.45	0.834625	5.99857e-30	1.39821e-28					Sp2			Rrbp1
ENSMUSG00000061972	ENSMUSG00000061972.2	258508	Olfr99	68.1592	2.96521	7.86635e-30	1.82824e-28					Tlk2			Tmem63b
ENSMUSG00000102725	ENSMUSG00000102725.2		Gm37939	278.578	1.41016	8.66909e-30	2.00897e-28					Cdc37l1			Gm15243
ENSMUSG00000085403	ENSMUSG00000085403.1		Gm13068	142.33	1.7388	1.098e-29	2.53714e-28					Setdb2			Rccd1
ENSMUSG00000035929	ENSMUSG00000035929.11	15015	H2-Q4	54.7354	2.98131	1.35929e-29	3.13185e-28					Plekhf2			Gm17029
ENSMUSG00000100954	ENSMUSG00000100954.4		Gm10138	103.134	-2.42867	1.72062e-29	3.95299e-28					Fbxo40			Cnp
ENSMUSG00000100113	ENSMUSG00000100113.1		Gm28592	98.3999	2.13795	1.84828e-29	4.2341e-28					Btg1			Gm28033
ENSMUSG00000108321	ENSMUSG00000108321.1		Gm44649	2437.82	-0.656603	2.96804e-29	6.77984e-28					Dubr			Kcnk13
ENSMUSG00000107458	ENSMUSG00000107458.1		Gm44040	91.5894	2.32734	3.02882e-29	6.89897e-28					Atp1a1			Prss23os
ENSMUSG00000058812	ENSMUSG00000058812.2		0610039K10Rik	2446.38	-0.553263	4.19161e-29	9.52043e-28					Gm16144			Gm12999
ENSMUSG00000016495	ENSMUSG00000016495.12	67759	Plgrkt	61.0778	6.0592	4.2299e-29	9.58019e-28					Cox15			Tmem79
ENSMUSG00000026618	ENSMUSG00000026618.11	381314	Iars2	190.042	-1.55277	5.77967e-29	1.30532e-27					Naaladl1			4930512H18Rik
ENSMUSG00000086589	ENSMUSG00000086589.1		Gm12915	144.604	2.18644	6.77892e-29	1.52669e-27					Mir8099-2			Gm16578
ENSMUSG00000086935	ENSMUSG00000086935.1		Gm15956	598.745	-0.988829	6.87073e-29	1.54302e-27					Agpat1			Shc4
ENSMUSG00000055188	ENSMUSG00000055188.12		Rbm3os	728.218	0.997603	7.43856e-29	1.66586e-27					Gm37118			Gm37270
ENSMUSG00000085955	ENSMUSG00000085955.1		Gm12356	298.766	1.23603	1.17844e-28	2.63175e-27					Sars2			Phrf1
ENSMUSG00000090327	ENSMUSG00000090327.1		Gm17111	1104.04	1.14636	1.36412e-28	3.03792e-27					Zdhhc18			Amz2
ENSMUSG00000097457	ENSMUSG00000097457.1			452.085	0.919948	2.40137e-28	5.33305e-27					Qars			Aknaos
ENSMUSG00000087356	ENSMUSG00000087356.1		Gm13856	230.362	-1.2973	4.98739e-28	1.10455e-26					Gm29358			Nelfe
ENSMUSG00000011114	ENSMUSG00000011114.17	21376	Tbrg1	87.7046	-2.47376	5.76709e-28	1.2737e-26					Eri3			Cdan1
ENSMUSG00000067389	ENSMUSG00000067389.3		Gm17080	341.06	-1.34167	7.87545e-28	1.73455e-26					Srsf7			Gm45205
ENSMUSG00000016496	ENSMUSG00000016496.7	60533	Cd274	70.4778	6.85475	8.41097e-28	1.84741e-26					Arid1b			Rpl18
ENSMUSG00000075595	ENSMUSG00000075595.9	268469	Zfp652	538.545	-1.08363	8.82396e-28	1.93281e-26					Btnl9			Nfkbil1
ENSMUSG00000092386	ENSMUSG00000092386.1		Gm20536	1067.77	0.672489	9.96909e-28	2.17767e-26					Dcps			Mir130c
ENSMUSG00000086968	ENSMUSG00000086968.8		4933431E20Rik	52.2746	-3.77362	1.01094e-27	2.20231e-26					Nop9			Gm44987
ENSMUSG00000038298	ENSMUSG00000038298.14	59020	Pdzk1	159.665	-1.53281	1.10629e-27	2.40348e-26					Ddx3x			Proz
ENSMUSG00000097479	ENSMUSG00000097479.1			4429.56	0.641215	1.65624e-27	3.58852e-26					Rhoc			Rfc2
ENSMUSG00000025241	ENSMUSG00000025241.15	17281	Fyco1	53.0088	6.02224	2.16826e-27	4.6852e-26					4930557K07Rik			Gm15270
ENSMUSG00000074646	ENSMUSG00000074646.10	320095	6430550D23Rik	275.028	-1.11193	4.42518e-27	9.5362e-26					Mkks			Pdgfa
ENSMUSG00000103367	ENSMUSG00000103367.1		Gm38158	81.1203	-4.53042	4.90118e-27	1.05336e-25					Cdk10			Gm45552
ENSMUSG00000024410	ENSMUSG00000024410.14	76482	Rmc1	346.231	-1.06898	4.9404e-27	1.05894e-25					Fzd7			Ppm1m
ENSMUSG00000087338	ENSMUSG00000087338.2		Scpep1os	1445.68	0.690193	5.75366e-27	1.22996e-25					Runx3			4930506C21Rik
ENSMUSG00000050503	ENSMUSG00000050503.8	74165	Fbxl22	193.876	1.42023	5.98908e-27	1.27687e-25					E030037K01Rik			Gm33051
ENSMUSG00000023988	ENSMUSG00000023988.8	53414	Bysl	368	1.30593	8.06681e-27	1.71527e-25					Junb			Gm42836
ENSMUSG00000085337	ENSMUSG00000085337.1		Gm15964	261.035	-1.15318	1.01478e-26	2.15204e-25					Usp25			Gm39214
ENSMUSG00000026771	ENSMUSG00000026771.14	76857	Spopl	658.991	0.788887	1.30767e-26	2.76583e-25					Nrm			Gm16253
ENSMUSG00000106175	ENSMUSG00000106175.1		Gm44313	184.821	1.36382	1.45575e-26	3.0709e-25					Riok3			B2m
ENSMUSG00000087366	ENSMUSG00000087366.7		Junos	312.949	-1.18455	1.4912e-26	3.13741e-25					Hectd2			Gm15774
ENSMUSG00000101674	ENSMUSG00000101674.6		4930444A19Rik	259.834	-1.20833	1.58947e-26	3.33538e-25					Mllt6			Cdc23
ENSMUSG00000025047	ENSMUSG00000025047.8	18572	Pdcd11	82.6209	-3.40845	1.82731e-26	3.82443e-25					Rpl36al			Ctsc
ENSMUSG00000068329	ENSMUSG00000068329.12	64704	Htra2	1785.44	0.733606	2.37235e-26	4.95221e-25					Fgd4			Cdk4
ENSMUSG00000085572	ENSMUSG00000085572.1		Gm16234	446.265	0.943124	3.18397e-26	6.62912e-25					Epb41l2			Cxcl9
ENSMUSG00000097242	ENSMUSG00000097242.1			284.625	-1.17572	3.37759e-26	7.01398e-25					Unk			Tlr1
ENSMUSG00000020227	ENSMUSG00000020227.10	73914	Irak3	68.9475	2.30497	3.42851e-26	7.10128e-25					Abcc1			Orc3
ENSMUSG00000055061	ENSMUSG00000055061.5		4931431C16Rik	481.205	-0.966497	3.54618e-26	7.32603e-25					Gm15996			Gm45091
ENSMUSG00000107292	ENSMUSG00000107292.1		Gm42733	108.809	2.03879	4.54998e-26	9.37554e-25					Ttc39b			Gbp5
ENSMUSG00000109954	ENSMUSG00000109954.1		Gm45371	322.284	-1.44193	4.61457e-26	9.48419e-25					Atxn7l1			Adap2os
ENSMUSG00000108219	ENSMUSG00000108219.1		Gm44101	123.317	2.55106	5.33048e-26	1.09275e-24					Ythdf1			1700021J08Rik
ENSMUSG00000106967	ENSMUSG00000106967.1		Gm42477	65.835	-3.26082	6.01905e-26	1.23075e-24					Car14			Ptgs2
ENSMUSG00000086755	ENSMUSG00000086755.1		Gm11216	68.4909	7.07669	6.79157e-26	1.38517e-24					Tpte			Gm45515
ENSMUSG00000097006	ENSMUSG00000097006.7		9530082P21Rik	331.139	0.975147	9.42261e-26	1.91689e-24					Gm15764			Ifi27
ENSMUSG00000027422	ENSMUSG00000027422.15	81910	Rrbp1	357.065	1.28115	9.96478e-26	2.02204e-24					Cnot4			Ogg1
ENSMUSG00000036026	ENSMUSG00000036026.15	224807	Tmem63b	214.335	1.26112	1.32155e-25	2.67488e-24					Gm23547			Gm44154
ENSMUSG00000085695	ENSMUSG00000085695.1		Gm15243	153.498	-1.51206	1.55013e-25	3.12962e-24					Myl6			Gm4793
ENSMUSG00000038930	ENSMUSG00000038930.11	269955	Rccd1	67.6711	-2.92472	1.62238e-25	3.26723e-24					Ano8			Tmem163
ENSMUSG00000086740	ENSMUSG00000086740.1		Gm17029	681.059	0.73819	1.96442e-25	3.94611e-24					Gigyf2			5033417F24Rik
ENSMUSG00000006782	ENSMUSG00000006782.16	12799	Cnp	553.735	0.803419	3.00624e-25	6.02378e-24					Snn			Ubxn11
ENSMUSG00000098716	ENSMUSG00000098716.1		Gm28033	380.174	1.03806	3.55927e-25	7.11409e-24					Ghitm			Rps18-ps4
ENSMUSG00000045404	ENSMUSG00000045404.15	217826	Kcnk13	68.7581	-2.49457	4.05434e-25	8.0834e-24					Pstpip1			Spatc1
ENSMUSG00000030623	ENSMUSG00000030623.4		Prss23os	54.3939	-3.24775	4.52716e-25	9.00365e-24					Gm15471			Scyl1
ENSMUSG00000087352	ENSMUSG00000087352.1		Gm12999	1411.52	-0.768031	5.66261e-25	1.12339e-23					Usp31			Hddc3
ENSMUSG00000001420	ENSMUSG00000001420.13	71913	Tmem79	116.748	-1.86431	5.98197e-25	1.18381e-23					Ankrd55			Gm17018
ENSMUSG00000086866	ENSMUSG00000086866.2		4930512H18Rik	39.8525	4.56759	6.17176e-25	1.21835e-23					Gamt			Sqle
ENSMUSG00000090016	ENSMUSG00000090016.1		Gm16578	120.766	10.6693	6.33499e-25	1.24749e-23					Arf4			Bbip1
ENSMUSG00000035109	ENSMUSG00000035109.14	271849	Shc4	792.635	-0.978961	1.02799e-24	2.01935e-23					Mettl6			Gm20628
ENSMUSG00000103955	ENSMUSG00000103955.1		Gm37270	78.1729	-2.26089	1.10711e-24	2.16944e-23					Mrpl19			Plod3
ENSMUSG00000038611	ENSMUSG00000038611.17	101471	Phrf1	40.0183	5.43384	1.23629e-24	2.41666e-23					Rbm43			Gbp2
ENSMUSG00000097347	ENSMUSG00000097347.1			6206.6	0.565017	1.39761e-24	2.72533e-23					Rasal3			Gm26542
ENSMUSG00000020610	ENSMUSG00000020610.16	13929	Amz2	642.853	0.87975	1.53392e-24	2.98387e-23					BC005537			Gm16183
ENSMUSG00000086953	ENSMUSG00000086953.1		Aknaos	255.324	1.40945	1.82541e-24	3.54227e-23					Ppp4r1			Gm26788
ENSMUSG00000024369	ENSMUSG00000024369.16	27632	Nelfe	122.234	8.65704	1.97398e-24	3.82131e-23					Vps53			Pusl1
ENSMUSG00000027284	ENSMUSG00000027284.16	68968	Cdan1	88.4527	-2.25291	2.05477e-24	3.9681e-23					Apc			Psmc3ip
ENSMUSG00000108353	ENSMUSG00000108353.1		Gm45205	537.114	-0.872349	2.24865e-24	4.33204e-23					Gm16163			Serhl
ENSMUSG00000097554	ENSMUSG00000097554.1			19735.9	0.6979	2.66808e-24	5.12771e-23					Gm12788			Gm17168
ENSMUSG00000059070	ENSMUSG00000059070.16	19899	Rpl18	556.69	0.941585	3.16623e-24	6.07051e-23					Rexo1			Oasl1
ENSMUSG00000042419	ENSMUSG00000042419.8	18038	Nfkbil1	38.3487	3.29813	4.24423e-24	8.11785e-23					Gm37634			Gm13031
ENSMUSG00000098362	ENSMUSG00000098362.1		Mir130c	60.2683	-2.87151	4.39669e-24	8.38938e-23					Lrp10			BC051537
ENSMUSG00000108511	ENSMUSG00000108511.1		Gm44987	133.363	-1.9903	4.99063e-24	9.50003e-23					Mfap1a			Gm5692
ENSMUSG00000031445	ENSMUSG00000031445.5	66901	Proz	107.131	-1.77672	5.73178e-24	1.08849e-22					L3mbtl2			Lyz2
ENSMUSG00000023104	ENSMUSG00000023104.9	19718	Rfc2	1616.66	-0.753346	5.83298e-24	1.10509e-22					Gpr62			Gm15200
ENSMUSG00000087400	ENSMUSG00000087400.8		Gm15270	84.0097	-2.48764	5.97833e-24	1.12995e-22					Gm43075			Ccl5
ENSMUSG00000025856	ENSMUSG00000025856.15	18590	Pdgfa	47.5393	-3.38431	7.31054e-24	1.37849e-22					Gm17344			Gm15751
ENSMUSG00000110279	ENSMUSG00000110279.1		Gm45552	4779.85	-0.691852	1.15312e-23	2.16923e-22					Rbm4b			Fanci
ENSMUSG00000020253	ENSMUSG00000020253.14	67905	Ppm1m	58.7312	3.71926	1.36117e-23	2.55459e-22					Elavl1			Lrrc8dos
ENSMUSG00000087478	ENSMUSG00000087478.1		4930506C21Rik	413.506	0.861961	1.37412e-23	2.57286e-22					Recql4			Vps37a
ENSMUSG00000104444	ENSMUSG00000104444.1		Gm33051	308.895	-0.949195	1.67551e-23	3.12984e-22					Tnks2			Snx22
ENSMUSG00000104574	ENSMUSG00000104574.1		Gm42836	49.3441	-3.13591	2.08501e-23	3.8857e-22					Eef1b2			Ccl3
ENSMUSG00000109754	ENSMUSG00000109754.1		Gm39214	792.976	-0.872076	2.65027e-23	4.92766e-22					Grpr			Gm16731
ENSMUSG00000087610	ENSMUSG00000087610.1		Gm16253	78.9505	-2.12787	2.91125e-23	5.38783e-22					Tmem218			Gm13571
ENSMUSG00000060802	ENSMUSG00000060802.8	12010	B2m	54.6848	2.5266	2.90536e-23	5.38783e-22					Tmem126a			Mmp24
ENSMUSG00000085118	ENSMUSG00000085118.2		Gm15774	44.6642	-4.59606	3.51848e-23	6.49659e-22					Cdc42se1			1700060J05Rik
ENSMUSG00000024370	ENSMUSG00000024370.16	52563	Cdc23	56.2704	-3.00339	3.919e-23	7.21944e-22					Med12l			Star
ENSMUSG00000030560	ENSMUSG00000030560.17	13032	Ctsc	40.0359	3.42624	4.84933e-23	8.91274e-22					Acvrl1			Gm29585
ENSMUSG00000006728	ENSMUSG00000006728.12	12567	Cdk4	1647.54	0.646635	5.25507e-23	9.63631e-22					Usp46os2			Pkmyt1
ENSMUSG00000029417	ENSMUSG00000029417.9	17329	Cxcl9	89.5803	10.236	7.16181e-23	1.31027e-21					Aif1			Apol7d
ENSMUSG00000044827	ENSMUSG00000044827.10	21897	Tlr1	85.6444	10.1748	8.3585e-23	1.52571e-21					Sorbs2os			Serinc4
ENSMUSG00000040044	ENSMUSG00000040044.11	50793	Orc3	93.43	-1.9529	1.24909e-22	2.27483e-21					Pkd1			Gm13709
ENSMUSG00000096969	ENSMUSG00000096969.1			310.936	-1.10564	1.26975e-22	2.3072e-21					Mknk1			1700034P13Rik
ENSMUSG00000108624	ENSMUSG00000108624.1		Gm45091	136.602	-4.71573	1.28018e-22	2.32088e-21					Lrrc42			Nelfcd
ENSMUSG00000105504	ENSMUSG00000105504.4	229898	Gbp5	82.3044	10.1141	1.3852e-22	2.50559e-21					Slc7a7			Gm43621
ENSMUSG00000086507	ENSMUSG00000086507.1		Adap2os	1791.36	0.795705	1.86204e-22	3.3605e-21					2610206C17Rik			Gm6051
ENSMUSG00000086890	ENSMUSG00000086890.1		1700021J08Rik	281.735	-1.0011	2.47379e-22	4.45449e-21					Ppt1			Gm19918
ENSMUSG00000032487	ENSMUSG00000032487.8	19225	Ptgs2	78.015	10.0374	2.74e-22	4.92276e-21					Jund			Dexi
ENSMUSG00000109799	ENSMUSG00000109799.1		Gm45515	774.414	-0.74785	3.74706e-22	6.71698e-21					Impdh2			Clic5
ENSMUSG00000097020	ENSMUSG00000097020.1			152.66	1.22728	4.03673e-22	7.22006e-21					Gm14398			Asph
ENSMUSG00000064215	ENSMUSG00000064215.13	52668	Ifi27	42.6428	3.55541	4.39215e-22	7.83823e-21					4933431G14Rik			Gm14597
ENSMUSG00000030271	ENSMUSG00000030271.14	18294	Ogg1	80.5811	-1.90097	8.96818e-22	1.5969e-20					Hspb6			Emg1
ENSMUSG00000107428	ENSMUSG00000107428.1		Gm44154	155.194	1.23644	9.35958e-22	1.66289e-20					Ythdc1			Gm26636
ENSMUSG00000054412	ENSMUSG00000054412.5		Gm4793	101.547	-1.57996	1.03877e-21	1.84145e-20					Cir1			Ly6a
ENSMUSG00000026347	ENSMUSG00000026347.13	72160	Tmem163	130.726	-1.4437	1.09103e-21	1.92981e-20					Gm44669			Rufy2
ENSMUSG00000097251	ENSMUSG00000097251.2		5033417F24Rik	37.3541	3.30757	1.19125e-21	2.10243e-20					Tspyl4			Trpt1
ENSMUSG00000012126	ENSMUSG00000012126.16	67586	Ubxn11	2262.6	0.477107	1.70935e-21	3.01019e-20					Cdc42bpa			Mapk8ip3
ENSMUSG00000097346	ENSMUSG00000097346.1		Rps18-ps4	3316.91	-0.77039	2.66295e-21	4.67919e-20					Uba5			Gm10785
ENSMUSG00000049653	ENSMUSG00000049653.4	74281	Spatc1	68.0471	9.83918	2.95361e-21	5.17853e-20					Hsbp1			D430001F17Rik
ENSMUSG00000024941	ENSMUSG00000024941.8	78891	Scyl1	49.4427	-2.68314	3.48937e-21	6.10448e-20					Lars2			Ubxn6
ENSMUSG00000030532	ENSMUSG00000030532.6	68695	Hddc3	73.9918	-6.95659	4.87517e-21	8.51025e-20					Gm16091			Gm44729
ENSMUSG00000041035	ENSMUSG00000041035.8	226162	Gm17018	576.99	-0.886236	5.46664e-21	9.52196e-20					Msmp			9130221H12Rik
ENSMUSG00000022351	ENSMUSG00000022351.14	20775	Sqle	80.8821	-2.01983	7.64969e-21	1.32955e-19								Gp1ba
ENSMUSG00000084957	ENSMUSG00000084957.2	100503572	Bbip1	58.417	-2.48016	8.39568e-21	1.45604e-19								Gm16025
ENSMUSG00000093656	ENSMUSG00000093656.1		Gm20628	75.328	2.09725	9.38478e-21	1.62405e-19								Eml6
ENSMUSG00000004846	ENSMUSG00000004846.10	26433	Plod3	147.944	1.32732	1.17639e-20	2.03137e-19								Gm26566
ENSMUSG00000028270	ENSMUSG00000028270.12	14469	Gbp2	59.9104	9.65727	1.20618e-20	2.07831e-19								Il4i1
ENSMUSG00000097887	ENSMUSG00000097887.1		Gm26542	45.4232	-3.68753	1.26479e-20	2.17462e-19								Cd38
ENSMUSG00000086067	ENSMUSG00000086067.1		Gm16183	114.465	-1.61591	1.29163e-20	2.216e-19								Kri1
ENSMUSG00000096992	ENSMUSG00000096992.3		Gm26788	149.986	1.50135	1.3649e-20	2.3367e-19								Bcl2l14
ENSMUSG00000051557	ENSMUSG00000051557.15	433813	Pusl1	429.951	0.817124	1.39999e-20	2.39165e-19								Gm43127
ENSMUSG00000019303	ENSMUSG00000019303.14	19183	Psmc3ip	275.309	0.892222	1.5209e-20	2.59267e-19								Gm16028
ENSMUSG00000058586	ENSMUSG00000058586.11	68607	Serhl	842.303	0.675795	1.65834e-20	2.82094e-19								Gm26737
ENSMUSG00000091390	ENSMUSG00000091390.1		Gm17168	42.9271	-4.66268	1.83569e-20	3.11599e-19								Neil2
ENSMUSG00000041827	ENSMUSG00000041827.15	231655	Oasl1	58.7502	9.62724	1.86129e-20	3.15276e-19								Kif1b
ENSMUSG00000087698	ENSMUSG00000087698.1		Gm13031	42.0618	-4.38708	2.32426e-20	3.92863e-19								Gm9970
ENSMUSG00000098197	ENSMUSG00000098197.1		BC051537	72.2461	7.89295	2.33871e-20	3.94472e-19								Gm43292
ENSMUSG00000097737	ENSMUSG00000097737.1			285.287	1.1276	2.59033e-20	4.35993e-19								Fgl2
ENSMUSG00000101024	ENSMUSG00000101024.1		Gm5692	155.627	7.24597	2.80931e-20	4.71858e-19								Nckap5los
ENSMUSG00000096979	ENSMUSG00000096979.1			145.508	1.37529	2.82918e-20	4.74199e-19								Gm10558
ENSMUSG00000069516	ENSMUSG00000069516.7	17105	Lyz2	59.6887	-2.2049	2.99721e-20	5.01311e-19								Med7
ENSMUSG00000086434	ENSMUSG00000086434.1		Gm15200	365.4	-0.895174	4.18116e-20	6.97878e-19								Gm44103
ENSMUSG00000035042	ENSMUSG00000035042.2	20304	Ccl5	61.2705	9.6892	4.64005e-20	7.72858e-19								Ptpn18
ENSMUSG00000086753	ENSMUSG00000086753.1		Gm15751	285.637	0.908734	5.10583e-20	8.48672e-19								Gm29434
ENSMUSG00000039187	ENSMUSG00000039187.16	208836	Fanci	267.28	-0.975661	8.95882e-20	1.48601e-18								1700101I11Rik
ENSMUSG00000084878	ENSMUSG00000084878.1		Lrrc8dos	233.149	1.05504	1.12184e-19	1.85695e-18								Cflar
ENSMUSG00000031600	ENSMUSG00000031600.10	52348	Vps37a	33.407	5.33062	1.53846e-19	2.54131e-18								Galnt6os
ENSMUSG00000039452	ENSMUSG00000039452.5	382083	Snx22	4552.36	0.603071	1.54991e-19	2.55496e-18								Gm44995
ENSMUSG00000000982	ENSMUSG00000000982.5	20302	Ccl3	158.003	1.25163	1.8945e-19	3.11657e-18								Ppm1n
ENSMUSG00000085990	ENSMUSG00000085990.1		Gm16731	909.543	0.658254	2.2264e-19	3.65504e-18								4732471J01Rik
ENSMUSG00000086196	ENSMUSG00000086196.7		Gm13571	34.4608	3.17676	2.94922e-19	4.83176e-18								Gm13822
ENSMUSG00000027612	ENSMUSG00000027612.7	17391	Mmp24	386.466	-0.895489	5.59076e-19	9.14073e-18								Iigp1
ENSMUSG00000084970	ENSMUSG00000084970.1		1700060J05Rik	155.554	-1.51926	6.15073e-19	1.00357e-17								1700058P15Rik
ENSMUSG00000031574	ENSMUSG00000031574.8	20845	Star	54.4002	-2.34652	9.59665e-19	1.56263e-17								Kif3c
ENSMUSG00000100548	ENSMUSG00000100548.1		Gm29585	1910.22	-0.409313	1.03645e-18	1.68423e-17								Arhgef4
ENSMUSG00000023908	ENSMUSG00000023908.7	268930	Pkmyt1	45.1065	-2.59975	1.23782e-18	2.00738e-17								Cxcl10
ENSMUSG00000073652	ENSMUSG00000073652.10		Apol7d	44.0618	-3.21045	1.32167e-18	2.13902e-17								Tmem140
ENSMUSG00000046110	ENSMUSG00000046110.15	574418	Serinc4	1598.59	0.600808	1.4927e-18	2.41094e-17								Rrp9
ENSMUSG00000086546	ENSMUSG00000086546.1		Gm13709	38.4655	-3.84133	1.79325e-18	2.89053e-17								Gm17041
ENSMUSG00000097893	ENSMUSG00000097893.8		1700034P13Rik	521.969	1.01003	1.88041e-18	3.02493e-17								Gm38033
ENSMUSG00000016253	ENSMUSG00000016253.12	57314	Nelfcd	280.066	0.937206	1.93043e-18	3.09915e-17								Mx1
ENSMUSG00000106933	ENSMUSG00000106933.1		Gm43621	94.1258	-9.02913	2.14423e-18	3.4355e-17								Gbp3
ENSMUSG00000107020	ENSMUSG00000107020.1		Gm6051	40.5708	9.09452	2.74852e-18	4.39489e-17								Gm17364
ENSMUSG00000102961	ENSMUSG00000102961.1		Gm19918	369.22	0.918762	2.84445e-18	4.5392e-17								Ctdnep1
ENSMUSG00000038055	ENSMUSG00000038055.12	58239	Dexi	27.1681	4.18801	3.85777e-18	6.144e-17								Tagln
ENSMUSG00000023959	ENSMUSG00000023959.8	224796	Clic5	40.1677	9.0835	4.31033e-18	6.85111e-17								Pcca
ENSMUSG00000028207	ENSMUSG00000028207.18	65973	Asph	31.3329	3.07085	4.60064e-18	7.29804e-17								4932441J04Rik
ENSMUSG00000079593	ENSMUSG00000079593.9	71159	Gm14597	44.6588	-3.07175	4.62112e-18	7.31601e-17								Lcp1
ENSMUSG00000004268	ENSMUSG00000004268.11	14791	Emg1	159.903	-1.30845	5.24715e-18	8.2907e-17								Samhd1
ENSMUSG00000097763	ENSMUSG00000097763.1		Gm26636	451.223	0.757739	5.68392e-18	8.96185e-17								Gm47512
ENSMUSG00000075602	ENSMUSG00000075602.10	110454	Ly6a	39.5395	9.05489	5.69433e-18	8.96185e-17								6330549D23Rik
ENSMUSG00000020070	ENSMUSG00000020070.18	70432	Rufy2	133.014	1.28479	5.81647e-18	9.13608e-17								Gm28402
ENSMUSG00000097380	ENSMUSG00000097380.1			269.195	0.946192	5.95626e-18	9.33731e-17								Gm37539
ENSMUSG00000047656	ENSMUSG00000047656.8	107328	Trpt1	259.21	0.845905	6.25443e-18	9.78556e-17								Nr1i3
ENSMUSG00000024163	ENSMUSG00000024163.17	30957	Mapk8ip3	520.498	-0.697164	7.48503e-18	1.16881e-16								Gm17103
ENSMUSG00000085169	ENSMUSG00000085169.1		Gm10785	188.628	1.02673	8.53794e-18	1.33062e-16								4931403E22Rik
ENSMUSG00000087190	ENSMUSG00000087190.1		D430001F17Rik	514.974	0.670999	8.72661e-18	1.35738e-16								Il1bos
ENSMUSG00000019578	ENSMUSG00000019578.11	66530	Ubxn6	70.1502	-1.75766	8.95984e-18	1.39095e-16								Mir3074-1
ENSMUSG00000108806	ENSMUSG00000108806.1		Gm44729	1381.8	0.756315	9.58625e-18	1.48531e-16								Gm45411
ENSMUSG00000090330	ENSMUSG00000090330.2		9130221H12Rik	1223.67	0.576009	1.13182e-17	1.75026e-16								Plekhf1
ENSMUSG00000097839	ENSMUSG00000097839.1			154.706	1.36931	1.35794e-17	2.09589e-16								Pcbp2
ENSMUSG00000050675	ENSMUSG00000050675.7	14723	Gp1ba	44.5209	-2.69377	1.46071e-17	2.25018e-16								Dnajc19
ENSMUSG00000089652	ENSMUSG00000089652.1		Gm16025	27.2504	3.80646	1.71301e-17	2.63376e-16								Nr1h3
ENSMUSG00000044072	ENSMUSG00000044072.14	237711	Eml6	79.8598	-1.65937	1.85687e-17	2.84945e-16								9530052E02Rik
ENSMUSG00000097197	ENSMUSG00000097197.1			194.736	-1.18086	2.80292e-17	4.29298e-16								Gm10605
ENSMUSG00000097078	ENSMUSG00000097078.1		Gm26566	304.268	-1.16782	3.18054e-17	4.86204e-16								9330154J02Rik
ENSMUSG00000074141	ENSMUSG00000074141.13	14204	Il4i1	73.6715	-2.07378	4.41937e-17	6.74292e-16								4930597O21Rik
ENSMUSG00000029084	ENSMUSG00000029084.5	12494	Cd38	33.307	8.81001	4.54418e-17	6.92013e-16								Kctd18
ENSMUSG00000035047	ENSMUSG00000035047.9	215194	Kri1	158.281	1.41595	4.58048e-17	6.96216e-16								Abi2
ENSMUSG00000108555	ENSMUSG00000108555.1			98.1156	-1.79705	4.88136e-17	7.4054e-16								Fundc1
ENSMUSG00000030200	ENSMUSG00000030200.13	66813	Bcl2l14	52.603	8.74753	4.97573e-17	7.53427e-16								Gm26533
ENSMUSG00000105140	ENSMUSG00000105140.1		Gm43127	42.937	-2.63485	5.18856e-17	7.84169e-16								Gm44317
ENSMUSG00000090252	ENSMUSG00000090252.1		Gm16028	24.9114	4.05713	5.40774e-17	8.15753e-16								1700022I11Rik
ENSMUSG00000097467	ENSMUSG00000097467.1		Gm26737	141.288	-1.19761	6.08901e-17	9.16792e-16								AI413582
ENSMUSG00000035121	ENSMUSG00000035121.5	382913	Neil2	118.398	-1.66133	6.29731e-17	9.46372e-16								Gm45471
ENSMUSG00000063077	ENSMUSG00000063077.14	16561	Kif1b	25.9724	3.49259	7.0176e-17	1.05264e-15								Pde8b
ENSMUSG00000055424	ENSMUSG00000055424.3		Gm9970	187.365	1.07583	7.04625e-17	1.05496e-15								Gsdme
ENSMUSG00000105776	ENSMUSG00000105776.1		Gm43292	208.493	-1.17845	7.62239e-17	1.13908e-15								Keap1
ENSMUSG00000039899	ENSMUSG00000039899.5	14190	Fgl2	33.1818	8.80312	7.69851e-17	1.14831e-15								Gm12185
ENSMUSG00000089968	ENSMUSG00000089968.1		Nckap5los	58.7761	-2.22366	8.22172e-17	1.22407e-15								Exoc3l4
ENSMUSG00000073656	ENSMUSG00000073656.4		Gm10558	32.258	8.76394	9.03843e-17	1.34316e-15								Nos2
ENSMUSG00000020397	ENSMUSG00000020397.15	66213	Med7	42.7434	7.13167	9.88179e-17	1.46577e-15								Tom1l1
ENSMUSG00000107577	ENSMUSG00000107577.1		Gm44103	463.096	-0.787509	1.20032e-16	1.77713e-15								A930001C03Rik
ENSMUSG00000026126	ENSMUSG00000026126.15	19253	Ptpn18	38.1282	-2.71153	1.41581e-16	2.09231e-15								Inpp5e
ENSMUSG00000100081	ENSMUSG00000100081.1		Gm29434	322.51	-0.838061	1.73612e-16	2.56094e-15								Arl14
ENSMUSG00000097675	ENSMUSG00000097675.2		1700101I11Rik	832.673	-0.521265	1.86524e-16	2.74634e-15								Mmp19
ENSMUSG00000026031	ENSMUSG00000026031.15	12633	Cflar	26.223	3.36856	1.89632e-16	2.78696e-15								Ptgs2os
ENSMUSG00000090062	ENSMUSG00000090062.1		Galnt6os	211.774	-1.17938	1.92065e-16	2.81754e-15								Snhg14
ENSMUSG00000109327	ENSMUSG00000109327.1		Gm44995	66.4097	-1.85555	2.41054e-16	3.52972e-15								Bmp8b
ENSMUSG00000030402	ENSMUSG00000030402.5	232941	Ppm1n	32.6633	6.32802	2.45297e-16	3.58528e-15								Neurl2
ENSMUSG00000053714	ENSMUSG00000053714.8		4732471J01Rik	306.834	0.838633	2.47675e-16	3.61344e-15								Wwox
ENSMUSG00000087477	ENSMUSG00000087477.1		Gm13822	46.8154	8.5789	2.93061e-16	4.2678e-15								Gm12523
ENSMUSG00000054072	ENSMUSG00000054072.11	60440	Iigp1	29.0619	8.61085	3.06775e-16	4.45939e-15								Srr
ENSMUSG00000089636	ENSMUSG00000089636.1		1700058P15Rik	43.8472	2.26781	3.21162e-16	4.66005e-15								Gm15943
ENSMUSG00000020668	ENSMUSG00000020668.9	16570	Kif3c	106.179	-1.58965	3.23472e-16	4.68507e-15								Ap3m1
ENSMUSG00000037509	ENSMUSG00000037509.19	226970	Arhgef4	93.5004	-1.42346	3.43767e-16	4.97001e-15								Cog1
ENSMUSG00000034855	ENSMUSG00000034855.13	15945	Cxcl10	29.8249	8.65311	3.46556e-16	5.00129e-15								E130215H24Rik
ENSMUSG00000057137	ENSMUSG00000057137.9	68487	Tmem140	52.336	-2.23115	3.58948e-16	5.1708e-15								Ier5
ENSMUSG00000041506	ENSMUSG00000041506.14	27966	Rrp9	54.8258	2.03697	3.99611e-16	5.7462e-15								Gm2065
ENSMUSG00000090570	ENSMUSG00000090570.1		Gm17041	26.7069	5.69343	5.62075e-16	8.06785e-15								Tmprss2
ENSMUSG00000102845	ENSMUSG00000102845.1		Gm38033	30.0881	-3.65247	6.56191e-16	9.40188e-15								Gm17711
ENSMUSG00000000386	ENSMUSG00000000386.14		Mx1	27.2971	8.52407	7.06636e-16	1.01065e-14								1700006J14Rik
ENSMUSG00000028268	ENSMUSG00000028268.14	55932	Gbp3	28.265	8.57333	7.93657e-16	1.13309e-14								Nfix
ENSMUSG00000090853	ENSMUSG00000090853.1		Gm17364	85.4809	-1.47208	1.01764e-15	1.45028e-14								Rnf219
ENSMUSG00000018559	ENSMUSG00000018559.16	67181	Ctdnep1	39.5025	2.19983	1.02444e-15	1.45736e-14								Gm15738
ENSMUSG00000032085	ENSMUSG00000032085.4	21345	Tagln	119.935	1.22771	1.1417e-15	1.6213e-14								Gm12977
ENSMUSG00000041650	ENSMUSG00000041650.15	110821	Pcca	35.7519	-2.65038	1.16375e-15	1.64968e-14								Ccdc84
ENSMUSG00000097216	ENSMUSG00000097216.3		4932441J04Rik	1083.76	-0.621607	1.17973e-15	1.66937e-14								Plek
ENSMUSG00000021998	ENSMUSG00000021998.16	18826	Lcp1	112.584	1.40241	1.34724e-15	1.90304e-14								2610027K06Rik
ENSMUSG00000027639	ENSMUSG00000027639.16	56045	Samhd1	23.8238	3.21526	1.42339e-15	2.00705e-14								Arhgap15os
ENSMUSG00000097274	ENSMUSG00000097274.1		Gm47512	44.9338	-2.29871	1.5297e-15	2.15316e-14								4930470G03Rik
ENSMUSG00000045327	ENSMUSG00000045327.7		6330549D23Rik	52.7449	-2.00029	1.64326e-15	2.30894e-14								Spef1
ENSMUSG00000101651	ENSMUSG00000101651.1		Gm28402	28.5893	-3.78657	1.6932e-15	2.37494e-14								Ptma
ENSMUSG00000102299	ENSMUSG00000102299.1		Gm37539	357.264	-0.808968	1.77943e-15	2.49151e-14								Lrrc61
ENSMUSG00000005677	ENSMUSG00000005677.14	12355	Nr1i3	425.616	-0.737569	1.81187e-15	2.5325e-14								Gm16096
ENSMUSG00000097234	ENSMUSG00000097234.1			2589.67	0.565404	2.02441e-15	2.82464e-14								Map3k12
ENSMUSG00000091238	ENSMUSG00000091238.1		Gm17103	112.769	1.37974	2.04518e-15	2.84864e-14								Gm42934
ENSMUSG00000097159	ENSMUSG00000097159.1			242.826	-0.945264	2.13077e-15	2.9627e-14								Gm27042
ENSMUSG00000093772	ENSMUSG00000093772.1		4931403E22Rik	43.5537	-2.35528	2.31107e-15	3.20782e-14								Arvcf
ENSMUSG00000074805	ENSMUSG00000074805.5		Il1bos	36.2954	6.90268	2.46794e-15	3.41962e-14								Avpr2
ENSMUSG00000092741	ENSMUSG00000092741.2		Mir3074-1	40.0701	-2.44432	2.51764e-15	3.48244e-14								Dgkq
ENSMUSG00000110183	ENSMUSG00000110183.1		Gm45411	155.739	-1.0416	2.57234e-15	3.55196e-14								Gadd45gip1
ENSMUSG00000074170	ENSMUSG00000074170.5	72287	Plekhf1	40.398	8.36602	2.57776e-15	3.55331e-14								Gm38247
ENSMUSG00000056851	ENSMUSG00000056851.13	18521	Pcbp2	41.3392	-2.3733	2.597e-15	3.57366e-14								Gm13554
ENSMUSG00000027679	ENSMUSG00000027679.13	67713	Dnajc19	528.972	0.709394	2.73033e-15	3.75069e-14								Phip
ENSMUSG00000002108	ENSMUSG00000002108.10	22259	Nr1h3	22.8537	3.72072	2.81168e-15	3.85581e-14								Fndc9
ENSMUSG00000096938	ENSMUSG00000096938.7		9530052E02Rik	27.8469	-3.63312	2.99419e-15	4.09907e-14								Procr
ENSMUSG00000097974	ENSMUSG00000097974.1		Gm10605	34.3884	-8.30039	3.13028e-15	4.27805e-14								9330171B17Rik
ENSMUSG00000056031	ENSMUSG00000056031.13		9330154J02Rik	24.2911	4.25209	3.16557e-15	4.3189e-14								mt-Tp
ENSMUSG00000053442	ENSMUSG00000053442.4		4930597O21Rik	234.423	1.2481	3.24151e-15	4.41497e-14								Sdccag8
ENSMUSG00000054770	ENSMUSG00000054770.16	51960	Kctd18	57.9216	-2.14069	3.3064e-15	4.49569e-14								Ppp1ca
ENSMUSG00000026782	ENSMUSG00000026782.15	329165	Abi2	36.7194	-2.79887	3.58743e-15	4.86952e-14								Tubb6
ENSMUSG00000025040	ENSMUSG00000025040.13	72018	Fundc1	35.9207	6.88068	3.67328e-15	4.97761e-14								Acod1
ENSMUSG00000097748	ENSMUSG00000097748.1		Gm26533	795.25	0.704822	4.5395e-15	6.14101e-14								Rnf216
ENSMUSG00000108282	ENSMUSG00000108282.1		Gm44317	390.283	-0.69432	4.87185e-15	6.57947e-14								Klhdc9
ENSMUSG00000028451	ENSMUSG00000028451.12	67317	1700022I11Rik	1290.78	0.627676	5.17436e-15	6.97622e-14								Spef1l
ENSMUSG00000062753	ENSMUSG00000062753.13	106672	AI413582	55.992	2.21801	5.25752e-15	7.07641e-14								Gm42838
ENSMUSG00000110114	ENSMUSG00000110114.1		Gm45471	25.2113	8.40464	5.50461e-15	7.39652e-14								Il1rn
ENSMUSG00000021684	ENSMUSG00000021684.16	218461	Pde8b	44.0672	-2.27131	5.97256e-15	8.01185e-14								Prkag2os2
ENSMUSG00000029821	ENSMUSG00000029821.15	54722	Gsdme	76.8008	-1.69686	6.19044e-15	8.29021e-14								Gm26738
ENSMUSG00000003308	ENSMUSG00000003308.14	50868	Keap1	23.1434	3.64134	6.31632e-15	8.44465e-14								Ptchd1
ENSMUSG00000048852	ENSMUSG00000048852.13	620913	Gm12185	22.0032	4.38377	6.38982e-15	8.52866e-14								Gls
ENSMUSG00000021280	ENSMUSG00000021280.8	74190	Exoc3l4	22.4757	3.9066	7.26021e-15	9.67424e-14								A330041J22Rik
ENSMUSG00000020826	ENSMUSG00000020826.7	18126	Nos2	22.7275	8.25737	7.38235e-15	9.82062e-14								Cops6
ENSMUSG00000020541	ENSMUSG00000020541.12	71943	Tom1l1	187.521	0.921615	8.8324e-15	1.17301e-13								1700034H15Rik
ENSMUSG00000100259	ENSMUSG00000100259.1			615.279	-0.540073	8.99508e-15	1.19263e-13								Gm37804
ENSMUSG00000087132	ENSMUSG00000087132.7		A930001C03Rik	32.2245	-3.02057	9.62332e-15	1.27382e-13								Gm44002
ENSMUSG00000026925	ENSMUSG00000026925.16	64436	Inpp5e	597.982	0.624002	1.00776e-14	1.33175e-13								Ass1
ENSMUSG00000098207	ENSMUSG00000098207.1	71619	Arl14	21.9939	8.21237	1.05786e-14	1.39564e-13								Ccdc152
ENSMUSG00000025355	ENSMUSG00000025355.6	58223	Mmp19	123.571	-1.24644	1.10732e-14	1.45848e-13								Gm16059
ENSMUSG00000097028	ENSMUSG00000097028.2		Ptgs2os	21.6357	8.18716	1.35505e-14	1.78185e-13								Sulf2
ENSMUSG00000100826	ENSMUSG00000100826.6		Snhg14	894.387	-0.560903	1.38146e-14	1.81359e-13								Gbp4
ENSMUSG00000002384	ENSMUSG00000002384.2	12164	Bmp8b	210.891	0.888774	1.38452e-14	1.81463e-13								Ogfr
ENSMUSG00000039873	ENSMUSG00000039873.4	415115	Neurl2	89.2647	-1.44522	1.51855e-14	1.98703e-13								Parp14
ENSMUSG00000004637	ENSMUSG00000004637.15	80707	Wwox	24.5676	3.00925	1.72341e-14	2.25141e-13								1810012K08Rik
ENSMUSG00000097864	ENSMUSG00000097864.1			82.6259	-1.46471	2.11377e-14	2.75686e-13								B020031H02Rik
ENSMUSG00000084863	ENSMUSG00000084863.1		Gm12523	28.9837	-8.0551	2.22943e-14	2.90298e-13								Brca2
ENSMUSG00000001323	ENSMUSG00000001323.17	27364	Srr	289.12	-0.826124	2.28017e-14	2.96422e-13								Cmpk2
ENSMUSG00000086801	ENSMUSG00000086801.1		Gm15943	26.3476	-3.44077	2.40174e-14	3.11719e-13								Pola2
ENSMUSG00000021824	ENSMUSG00000021824.12	55946	Ap3m1	395.433	-0.963741	2.5445e-14	3.29713e-13								Gm28959
ENSMUSG00000018661	ENSMUSG00000018661.17	16834	Cog1	463.473	0.60662	2.55502e-14	3.3054e-13								Gm43069
ENSMUSG00000087406	ENSMUSG00000087406.1		E130215H24Rik	41.8635	-2.19717	2.77796e-14	3.58801e-13								Gm4841
ENSMUSG00000056708	ENSMUSG00000056708.5	15939	Ier5	21.1672	4.17307	3.04868e-14	3.93132e-13								Gm28379
ENSMUSG00000102882	ENSMUSG00000102882.1		Gm2065	44.2674	1.85426	3.11386e-14	4.00891e-13								Dcstamp
ENSMUSG00000000385	ENSMUSG00000000385.7	50528	Tmprss2	22.1646	8.22477	3.22532e-14	4.14574e-13								Xkr8
ENSMUSG00000091367	ENSMUSG00000091367.1		Gm17711	218.233	-0.842822	3.38951e-14	4.34978e-13								Cd69
ENSMUSG00000034764	ENSMUSG00000034764.15		1700006J14Rik	47.2247	-2.1666	3.52915e-14	4.52172e-13								Slc7a2
ENSMUSG00000001911	ENSMUSG00000001911.16	18032	Nfix	35.3192	-2.49687	3.57948e-14	4.57887e-13								Pex1
ENSMUSG00000022120	ENSMUSG00000022120.3	72486	Rnf219	45.265	7.8033	3.65361e-14	4.66623e-13								Slamf8
ENSMUSG00000087526	ENSMUSG00000087526.2		Gm15738	85.0302	-1.42953	3.87982e-14	4.94724e-13								Kdm7a
ENSMUSG00000085009	ENSMUSG00000085009.1		Gm12977	453.853	-0.678766	4.11459e-14	5.23824e-13								Slc43a2
ENSMUSG00000043923	ENSMUSG00000043923.7	382073	Ccdc84	174.183	-1.07312	4.22532e-14	5.37065e-13								Gm15350
ENSMUSG00000020120	ENSMUSG00000020120.15	56193	Plek	52.0255	-1.83912	4.73473e-14	6.0086e-13								Sdr39u1
ENSMUSG00000087013	ENSMUSG00000087013.7		2610027K06Rik	75.0826	-1.56884	5.00343e-14	6.33952e-13								Brsk1
ENSMUSG00000085089	ENSMUSG00000085089.1		Arhgap15os	54.227	-1.97169	5.33016e-14	6.74283e-13								Actb
ENSMUSG00000085788	ENSMUSG00000085788.1		4930470G03Rik	346.781	-0.701713	5.94845e-14	7.51309e-13								Hbp1
ENSMUSG00000027329	ENSMUSG00000027329.9	70997	Spef1	34.9512	-2.52278	6.32957e-14	7.98185e-13								Ptpre
ENSMUSG00000026238	ENSMUSG00000026238.14	19231	Ptma	295.77	-0.929464	7.43706e-14	9.36366e-13								4930417H01Rik
ENSMUSG00000073096	ENSMUSG00000073096.11	243371	Lrrc61	19.0924	8.00725	7.70599e-14	9.68701e-13								Top3a
ENSMUSG00000087135	ENSMUSG00000087135.7		Gm16096	459.682	-0.799008	7.76399e-14	9.7446e-13								Gm13703
ENSMUSG00000023050	ENSMUSG00000023050.8	26404	Map3k12	2963.02	0.586025	8.50929e-14	1.06633e-12								Tmod1
ENSMUSG00000106451	ENSMUSG00000106451.1		Gm42934	178.845	-1.14962	9.61474e-14	1.20297e-12								H2-M3
ENSMUSG00000097791	ENSMUSG00000097791.1			29.9406	-3.0495	9.99292e-14	1.24833e-12								Gm17484
ENSMUSG00000097147	ENSMUSG00000097147.1			154.17	-1.07761	1.04296e-13	1.30085e-12								Gm16192
ENSMUSG00000097792	ENSMUSG00000097792.1		Gm27042	55.482	-1.76622	1.09265e-13	1.3607e-12								Ifit1
ENSMUSG00000000325	ENSMUSG00000000325.15	11877	Arvcf	72.1538	-1.43917	1.13501e-13	1.41126e-12								Igtp
ENSMUSG00000031390	ENSMUSG00000031390.8	12000	Avpr2	350.492	0.767651	1.23e-13	1.52699e-12								4932442E05Rik
ENSMUSG00000004815	ENSMUSG00000004815.12	110524	Dgkq	189.57	-0.90706	1.3222e-13	1.63891e-12								Mblac1
ENSMUSG00000033751	ENSMUSG00000033751.5	102060	Gadd45gip1	324.05	0.681205	1.38519e-13	1.71433e-12								Slc31a2
ENSMUSG00000104166	ENSMUSG00000104166.1		Gm38247	17.8376	7.9108	1.4799e-13	1.82872e-12								Gm12264
ENSMUSG00000097664	ENSMUSG00000097664.1			298.741	0.699898	1.54445e-13	1.90553e-12								Gm16156
ENSMUSG00000087515	ENSMUSG00000087515.1		Gm13554	244.465	-0.826258	1.5772e-13	1.93995e-12								Best1
ENSMUSG00000032253	ENSMUSG00000032253.13	83946	Phip	18.2131	4.09602	1.57521e-13	1.93995e-12								Ccdc189
ENSMUSG00000048721	ENSMUSG00000048721.2	320116	Fndc9	29.4038	2.65049	1.68314e-13	2.06708e-12								Nampt
ENSMUSG00000027611	ENSMUSG00000027611.12	19124	Procr	17.5523	7.88732	1.71109e-13	2.09818e-12								Serpina3g
ENSMUSG00000039133	ENSMUSG00000039133.8		9330171B17Rik	27.6879	-2.91644	1.81628e-13	2.22376e-12								Gbp7
ENSMUSG00000064372	ENSMUSG00000064372.1		mt-Tp	727.253	0.564301	2.21219e-13	2.70435e-12								Gm45187
ENSMUSG00000026504	ENSMUSG00000026504.17	76816	Sdccag8	212.051	0.8639	2.29251e-13	2.79826e-12								Hrc
ENSMUSG00000040385	ENSMUSG00000040385.6	19045	Ppp1ca	73.2561	1.39525	2.47513e-13	3.01656e-12								Tasor2
ENSMUSG00000001473	ENSMUSG00000001473.6	67951	Tubb6	49.1749	-2.12105	2.65288e-13	3.22828e-12								Hsp90ab1
ENSMUSG00000022126	ENSMUSG00000022126.6	16365	Acod1	26.5438	7.75458	2.75391e-13	3.34612e-12								Antxr1
ENSMUSG00000045078	ENSMUSG00000045078.12	108086	Rnf216	18.3006	4.43862	2.84486e-13	3.45139e-12								Gm15156
ENSMUSG00000045259	ENSMUSG00000045259.4	68874	Klhdc9	109.852	-1.18924	2.89936e-13	3.51218e-12								Gm14091
ENSMUSG00000073795	ENSMUSG00000073795.11	381933	Spef1l	51.758	-2.09823	3.0762e-13	3.72076e-12								Marco
ENSMUSG00000105604	ENSMUSG00000105604.1		Gm42838	23.4365	4.31952	3.12676e-13	3.7762e-12								Cuedc2
ENSMUSG00000026981	ENSMUSG00000026981.15	16181	Il1rn	17.6507	7.89589	3.25059e-13	3.91983e-12								Preb
ENSMUSG00000087314	ENSMUSG00000087314.1		Prkag2os2	35.1995	-2.47938	3.27191e-13	3.9396e-12								Gm38248
ENSMUSG00000097019	ENSMUSG00000097019.1			53.0747	-1.7986	3.54298e-13	4.25956e-12								Crbn
ENSMUSG00000097700	ENSMUSG00000097700.1		Gm26738	49.7702	1.9823	3.77417e-13	4.53071e-12								Kansl1l
ENSMUSG00000041552	ENSMUSG00000041552.7	211612	Ptchd1	29.5923	-2.66836	3.84192e-13	4.60512e-12								Oas3
ENSMUSG00000026103	ENSMUSG00000026103.14	14660	Gls	24.3057	2.70856	4.06071e-13	4.86009e-12								Acsl1
ENSMUSG00000087466	ENSMUSG00000087466.3		A330041J22Rik	41.3833	1.98394	4.13123e-13	4.93709e-12								Dgke
ENSMUSG00000019494	ENSMUSG00000019494.14	26893	Cops6	29.4156	-2.65901	4.18926e-13	4.99898e-12								Gm13999
ENSMUSG00000055833	ENSMUSG00000055833.14		1700034H15Rik	139.944	1.0833	4.49345e-13	5.35397e-12								Hsf2bp
ENSMUSG00000103301	ENSMUSG00000103301.1		Gm37804	30.437	-2.90736	4.90467e-13	5.83524e-12								Gm12500
ENSMUSG00000108158	ENSMUSG00000108158.1		Gm44002	31.0556	-3.61476	5.1779e-13	6.15116e-12								Tm7sf3
ENSMUSG00000076441	ENSMUSG00000076441.9	11898	Ass1	17.5609	7.88269	5.29239e-13	6.27785e-12								AW112010
ENSMUSG00000091119	ENSMUSG00000091119.1	100039139	Ccdc152	35.0383	-6.28163	5.30473e-13	6.28316e-12								Tmc3
ENSMUSG00000085802	ENSMUSG00000085802.1		Gm16059	217.667	-0.800522	5.90168e-13	6.97987e-12								Gm16861
ENSMUSG00000006800	ENSMUSG00000006800.13	72043	Sulf2	102.092	-1.26348	6.32352e-13	7.46773e-12								Nkiras1
ENSMUSG00000079363	ENSMUSG00000079363.7	17472	Gbp4	16.9471	7.83927	6.46785e-13	7.62691e-12								Ndufa2
ENSMUSG00000049401	ENSMUSG00000049401.10	72075	Ogfr	44.6291	1.86309	6.93552e-13	8.16634e-12								Plcxd1
ENSMUSG00000034422	ENSMUSG00000034422.14	547253	Parp14	27.3509	2.96005	7.02011e-13	8.25379e-12								Gm9869
ENSMUSG00000087595	ENSMUSG00000087595.1		1810012K08Rik	166.339	-1.33849	7.10255e-13	8.33846e-12								Gm14009
ENSMUSG00000109995	ENSMUSG00000109995.1		B020031H02Rik	24.5472	7.6399	7.18715e-13	8.42541e-12								Stub1
ENSMUSG00000041147	ENSMUSG00000041147.10	12190	Brca2	48.0512	-2.2838	8.85809e-13	1.0369e-11								Ptger1
ENSMUSG00000020638	ENSMUSG00000020638.7	22169	Cmpk2	23.2651	7.56591	9.17744e-13	1.07271e-11								A730017L22Rik
ENSMUSG00000024833	ENSMUSG00000024833.14	18969	Pola2	23.5832	7.58523	9.77361e-13	1.14073e-11								B3gnt2
ENSMUSG00000100039	ENSMUSG00000100039.1		Gm28959	23.4228	-3.59663	1.00636e-12	1.17287e-11								Gm16268
ENSMUSG00000107179	ENSMUSG00000107179.1		Gm43069	126.098	1.29345	1.02072e-12	1.18787e-11								Gm26801
ENSMUSG00000068606	ENSMUSG00000068606.5	225594	Gm4841	24.1414	7.61559	1.04747e-12	1.21723e-11								Gm26759
ENSMUSG00000100130	ENSMUSG00000100130.1		Gm28379	442.348	1.07076	1.05511e-12	1.22433e-11								Pla2g4a
ENSMUSG00000022303	ENSMUSG00000022303.8	75766	Dcstamp	15.8018	7.73186	1.08436e-12	1.25644e-11								Smg7
ENSMUSG00000037752	ENSMUSG00000037752.4	381560	Xkr8	15.597	7.71432	1.08672e-12	1.25682e-11								Gm10197
ENSMUSG00000030156	ENSMUSG00000030156.5	12515	Cd69	15.7078	7.72851	1.08783e-12	1.25682e-11								Gm7535
ENSMUSG00000031596	ENSMUSG00000031596.15	11988	Slc7a2	34.1289	7.39569	1.10184e-12	1.27117e-11								Tmed5
ENSMUSG00000005907	ENSMUSG00000005907.14	71382	Pex1	78.0058	-1.44544	1.13642e-12	1.30918e-11								Ifi209
ENSMUSG00000053318	ENSMUSG00000053318.7	74748	Slamf8	22.5368	7.51719	1.33655e-12	1.53752e-11								Samd9l
ENSMUSG00000042599	ENSMUSG00000042599.8	338523	Kdm7a	31.4784	3.52472	1.46136e-12	1.67867e-11								Gm15347
ENSMUSG00000038178	ENSMUSG00000038178.16	215113	Slc43a2	104.304	-1.30033	1.47522e-12	1.69216e-11								Il7
ENSMUSG00000084780	ENSMUSG00000084780.7		Gm15350	178.445	-0.964398	1.54397e-12	1.76849e-11								Zbtb8os
ENSMUSG00000022223	ENSMUSG00000022223.8	654795	Sdr39u1	456.528	0.560697	1.80305e-12	2.06229e-11								Gm25920
ENSMUSG00000035390	ENSMUSG00000035390.16	381979	Brsk1	29.7911	-2.56244	1.91028e-12	2.18181e-11								Daglb
ENSMUSG00000029580	ENSMUSG00000029580.14	11461	Actb	80.2759	1.40218	1.94381e-12	2.21694e-11								Peak1os
ENSMUSG00000002996	ENSMUSG00000002996.17	73389	Hbp1	379.01	-0.69022	2.15051e-12	2.44919e-11								4930516B21Rik
ENSMUSG00000041836	ENSMUSG00000041836.10	19267	Ptpre	78.5782	-1.35277	2.3725e-12	2.69817e-11								Nkiras2
ENSMUSG00000087017	ENSMUSG00000087017.7		4930417H01Rik	49.825	-1.7262	2.3828e-12	2.70604e-11								2600006K01Rik
ENSMUSG00000002814	ENSMUSG00000002814.15	21975	Top3a	19.3139	3.02303	2.40994e-12	2.73298e-11								Gm11127
ENSMUSG00000085519	ENSMUSG00000085519.1		Gm13703	23.2641	-4.23411	2.42428e-12	2.74535e-11								Exosc9
ENSMUSG00000028328	ENSMUSG00000028328.13	21916	Tmod1	584.023	0.609434	2.47109e-12	2.79439e-11								Gm29629
ENSMUSG00000016206	ENSMUSG00000016206.6	14991	H2-M3	18.8269	5.18772	2.57424e-12	2.90693e-11								Dennd2d
ENSMUSG00000091514	ENSMUSG00000091514.2		Gm17484	232.592	-0.845357	2.63539e-12	2.97178e-11								Znfx1
ENSMUSG00000086773	ENSMUSG00000086773.1		Gm16192	32.9995	-2.52069	2.71245e-12	3.05437e-11								Clcc1
ENSMUSG00000034459	ENSMUSG00000034459.8	15957	Ifit1	21.5425	7.45107	2.74545e-12	3.08718e-11								Gm10553
ENSMUSG00000078853	ENSMUSG00000078853.8	16145	Igtp	14.0281	7.56343	3.17416e-12	3.56424e-11								Gm15539
ENSMUSG00000097747	ENSMUSG00000097747.1			28.6062	2.25691	3.28881e-12	3.68781e-11								Vgf
ENSMUSG00000104443	ENSMUSG00000104443.1		4932442E05Rik	268.429	0.674235	3.63237e-12	4.06734e-11								Ppp2r5a
ENSMUSG00000049285	ENSMUSG00000049285.4	330216	Mblac1	28.1797	-7.2849	3.82945e-12	4.28202e-11								Klf6
ENSMUSG00000066152	ENSMUSG00000066152.11	20530	Slc31a2	30.4345	-2.59666	3.87842e-12	4.33072e-11								Daam2
ENSMUSG00000086536	ENSMUSG00000086536.1		Gm12264	235.497	-0.758482	4.0129e-12	4.47463e-11								Gm12744
ENSMUSG00000087436	ENSMUSG00000087436.1		Gm16156	474.968	0.527834	4.28464e-12	4.77099e-11								Mxd1
ENSMUSG00000037418	ENSMUSG00000037418.5	24115	Best1	29.3661	2.22772	4.4032e-12	4.89618e-11								Gm10501
ENSMUSG00000057176	ENSMUSG00000057176.4	233899	Ccdc189	438.577	0.631145	4.69696e-12	5.21559e-11								Foxo4
ENSMUSG00000020572	ENSMUSG00000020572.7	59027	Nampt	19.9736	2.99579	5.10609e-12	5.66203e-11								Gm44732
ENSMUSG00000041481	ENSMUSG00000041481.16	20715	Serpina3g	14.0277	7.55989	5.24827e-12	5.81162e-11								1500002C15Rik
ENSMUSG00000040253	ENSMUSG00000040253.15	229900	Gbp7	18.4732	5.49124	6.05207e-12	6.69243e-11								1110002L01Rik
ENSMUSG00000109130	ENSMUSG00000109130.1		Gm45187	290.2	0.754623	6.25647e-12	6.90891e-11								Cx3cr1
ENSMUSG00000038239	ENSMUSG00000038239.11	15464	Hrc	18.5363	4.4648	6.37298e-12	7.02786e-11								Gm44341
ENSMUSG00000033799	ENSMUSG00000033799.9	105203	Tasor2	149.875	-0.917396	6.89286e-12	7.59069e-11								Ciao3
ENSMUSG00000023944	ENSMUSG00000023944.14	15516	Hsp90ab1	144.756	1.14342	7.01708e-12	7.71686e-11								Clic4
ENSMUSG00000033420	ENSMUSG00000033420.12	69538	Antxr1	21.9107	7.47702	7.61101e-12	8.35852e-11								Mx2
ENSMUSG00000097707	ENSMUSG00000097707.1			28.671	-2.67424	8.08226e-12	8.86388e-11								Pkn3
ENSMUSG00000084932	ENSMUSG00000084932.1		Gm15156	22.4779	-3.98975	8.15991e-12	8.93678e-11								Fgfr3-ps
ENSMUSG00000086421	ENSMUSG00000086421.1		Gm14091	20.7427	-3.5522	8.30061e-12	9.07844e-11								Tomt
ENSMUSG00000026390	ENSMUSG00000026390.7	17167	Marco	19.2262	7.28739	8.64073e-12	9.43752e-11								Rad9a
ENSMUSG00000036748	ENSMUSG00000036748.15	67116	Cuedc2	97.8317	1.13233	8.71658e-12	9.50738e-11								Gm9920
ENSMUSG00000045302	ENSMUSG00000045302.13	50907	Preb	465.962	0.608833	9.22305e-12	1.00461e-10								Gm37419
ENSMUSG00000104164	ENSMUSG00000104164.1		Gm38248	116.106	-10.056	1.0045e-11	1.09265e-10								Fbxl2
ENSMUSG00000005362	ENSMUSG00000005362.14	58799	Crbn	123.637	0.954626	1.24442e-11	1.35178e-10								Fermt3
ENSMUSG00000026004	ENSMUSG00000026004.15	68691	Kansl1l	93.5979	1.11376	1.33921e-11	1.45278e-10								Efna3
ENSMUSG00000032661	ENSMUSG00000032661.9	246727	Oas3	19.7697	3.23507	1.39722e-11	1.51366e-10								Slco3a1
ENSMUSG00000018796	ENSMUSG00000018796.13	14081	Acsl1	17.2557	4.78895	1.44697e-11	1.56543e-10								Gm26674
ENSMUSG00000097862	ENSMUSG00000097862.1			12.5638	7.39969	1.50719e-11	1.62838e-10								Hacd4
ENSMUSG00000000276	ENSMUSG00000000276.11	56077	Dgke	45.249	1.67921	1.56602e-11	1.68965e-10								Gm4673
ENSMUSG00000096947	ENSMUSG00000096947.1			954.211	0.433526	1.61047e-11	1.73527e-10								Shmt1
ENSMUSG00000087458	ENSMUSG00000087458.1		Gm13999	102.169	1.08469	1.67509e-11	1.80247e-10								Fanca
ENSMUSG00000002076	ENSMUSG00000002076.11	74377	Hsf2bp	15.5229	7.70885	1.78098e-11	1.91384e-10								B630019A10Rik
ENSMUSG00000056411	ENSMUSG00000056411.2	791415	Gm12500	41.312	-1.95047	1.79138e-11	1.92243e-10								Gm10418
ENSMUSG00000040234	ENSMUSG00000040234.16	67623	Tm7sf3	148.125	0.896758	1.84978e-11	1.98244e-10								Gm42858
ENSMUSG00000075010	ENSMUSG00000075010.4		AW112010	12.4908	7.39754	1.8854e-11	2.0179e-10								H2-D1
ENSMUSG00000038540	ENSMUSG00000038540.14	233424	Tmc3	32.7703	-2.17487	1.90356e-11	2.03462e-10								Gm11192
ENSMUSG00000097397	ENSMUSG00000097397.1		Gm16861	346.496	-0.627681	2.05715e-11	2.19585e-10								Daxx
ENSMUSG00000021772	ENSMUSG00000021772.14	69721	Nkiras1	856.284	0.520881	2.09885e-11	2.2344e-10								Emc4
ENSMUSG00000014294	ENSMUSG00000014294.4	17991	Ndufa2	28.4129	2.32968	2.09764e-11	2.2344e-10								Arid4b
ENSMUSG00000064247	ENSMUSG00000064247.14	403178	Plcxd1	199.163	1.02638	2.21108e-11	2.35074e-10								Gm11537
ENSMUSG00000052143	ENSMUSG00000052143.7		Gm9869	17.3378	5.05184	2.25759e-11	2.39701e-10								Gm16567
ENSMUSG00000085750	ENSMUSG00000085750.1		Gm14009	12.2371	7.36682	2.34087e-11	2.48213e-10								Slc25a35
ENSMUSG00000039615	ENSMUSG00000039615.8	56424	Stub1	229.329	-0.755587	2.38754e-11	2.52826e-10								Adamts7
ENSMUSG00000019464	ENSMUSG00000019464.5	19216	Ptger1	4570.56	-0.36314	2.49022e-11	2.63351e-10								Gm12802
ENSMUSG00000085566	ENSMUSG00000085566.1		A730017L22Rik	308.397	2.12093	2.57641e-11	2.72105e-10								Henmt1
ENSMUSG00000051650	ENSMUSG00000051650.10	53625	B3gnt2	26.2851	2.58345	2.85271e-11	3.00889e-10								Coq4
ENSMUSG00000089959	ENSMUSG00000089959.1		Gm16268	15.463	-7.14848	2.91836e-11	3.07408e-10								Gm42839
ENSMUSG00000097892	ENSMUSG00000097892.2		Gm26801	21.4522	2.66976	2.9302e-11	3.08249e-10								Itpr3os
ENSMUSG00000097060	ENSMUSG00000097060.1		Gm26759	1416.4	-0.42846	3.34091e-11	3.50993e-10								Snx17
ENSMUSG00000056220	ENSMUSG00000056220.14	18783	Pla2g4a	12.8565	7.43402	3.47108e-11	3.6419e-10								Gm29054
ENSMUSG00000042772	ENSMUSG00000042772.15	226517	Smg7	31.8669	-2.21937	3.51689e-11	3.68513e-10								Gm17244
ENSMUSG00000067085	ENSMUSG00000067085.1		Gm10197	355.407	0.602312	3.5674e-11	3.73317e-10								Psmc3
ENSMUSG00000090957	ENSMUSG00000090957.1		Gm7535	11.6051	7.28698	3.59226e-11	3.75426e-10								Cep63
ENSMUSG00000063406	ENSMUSG00000063406.11	73130	Tmed5	208.539	0.733802	4.02269e-11	4.19315e-10								Spag17
ENSMUSG00000043263	ENSMUSG00000043263.13	236312	Ifi209	11.4541	7.27308	4.02119e-11	4.19315e-10								A330015K06Rik
ENSMUSG00000047735	ENSMUSG00000047735.14	209086	Samd9l	12.4416	7.39267	4.28709e-11	4.46292e-10								4933407L21Rik
ENSMUSG00000085465	ENSMUSG00000085465.1		Gm15347	106.804	-1.09743	4.64231e-11	4.82643e-10								Ydjc
ENSMUSG00000040329	ENSMUSG00000040329.14	16196	Il7	17.0813	7.12019	4.788e-11	4.97144e-10								E330011M16Rik
ENSMUSG00000057572	ENSMUSG00000057572.15	67106	Zbtb8os	24.0397	-2.60385	4.80558e-11	4.98322e-10								A430057M04Rik
ENSMUSG00000097799	ENSMUSG00000097799.1			2192.71	-0.473363	5.13583e-11	5.31878e-10								Gm17231
ENSMUSG00000088932	ENSMUSG00000088932.1		Gm25920	128.377	-0.988156	5.39943e-11	5.58453e-10								Fam216a
ENSMUSG00000039206	ENSMUSG00000039206.13	231871	Daglb	1954.33	-0.40455	5.82547e-11	6.01739e-10								Pdzd9
ENSMUSG00000097111	ENSMUSG00000097111.1		Peak1os	142.225	-0.936965	6.10578e-11	6.2988e-10								Olfr56
ENSMUSG00000097504	ENSMUSG00000097504.1		4930516B21Rik	22.1962	-2.79519	6.96307e-11	7.17393e-10								Bace1
ENSMUSG00000017837	ENSMUSG00000017837.12	71966	Nkiras2	233.783	0.685786	7.14337e-11	7.35022e-10								Prpf39
ENSMUSG00000039798	ENSMUSG00000039798.2		2600006K01Rik	52.4241	-1.66259	7.17344e-11	7.36221e-10								St3gal6
ENSMUSG00000079492	ENSMUSG00000079492.2	100529082	Gm11127	17.5795	4.36815	7.16545e-11	7.36221e-10								A730085K08Rik
ENSMUSG00000027714	ENSMUSG00000027714.11	50911	Exosc9	22.5331	-4.8655	7.19484e-11	7.37471e-10								0610038B21Rik
ENSMUSG00000099874	ENSMUSG00000099874.1		Gm29629	40.3779	-2.92031	7.57122e-11	7.75056e-10								Tyw5
ENSMUSG00000027901	ENSMUSG00000027901.12	72121	Dennd2d	56.8552	1.62048	7.67034e-11	7.84199e-10								Spata1
ENSMUSG00000039501	ENSMUSG00000039501.14	98999	Znfx1	23.4984	2.55717	7.80889e-11	7.96328e-10								Gm17090
ENSMUSG00000027884	ENSMUSG00000027884.16	229725	Clcc1	17.9673	2.9855	7.80363e-11	7.96328e-10								Oxnad1
ENSMUSG00000073631	ENSMUSG00000073631.1		Gm10553	14.2767	3.72207	8.28834e-11	8.44144e-10								H2-Q7
ENSMUSG00000081809	ENSMUSG00000081809.2		Gm15539	20.8102	-3.17799	8.33612e-11	8.4793e-10								Sod2
ENSMUSG00000037428	ENSMUSG00000037428.14	381677	Vgf	17.0492	5.7887	8.4362e-11	8.5702e-10								Gfm1
ENSMUSG00000026626	ENSMUSG00000026626.11	226849	Ppp2r5a	26.8944	-2.51197	8.62662e-11	8.75252e-10								Bbof1
ENSMUSG00000000078	ENSMUSG00000000078.6	23849	Klf6	31.1649	1.94522	8.79454e-11	8.91158e-10								Cfap410
ENSMUSG00000040260	ENSMUSG00000040260.7	76441	Daam2	40.8886	1.65134	8.92519e-11	9.03252e-10								Tsc2
ENSMUSG00000085023	ENSMUSG00000085023.1		Gm12744	56.962	-1.86428	9.22319e-11	9.3223e-10								Smpdl3b
ENSMUSG00000001156	ENSMUSG00000001156.9	17119	Mxd1	10.6691	7.16738	9.6336e-11	9.72483e-10								Copa
ENSMUSG00000097614	ENSMUSG00000097614.1			374.112	0.62633	9.67663e-11	9.73141e-10								H2-T-ps
ENSMUSG00000073415	ENSMUSG00000073415.4		Gm10501	20.2914	2.76216	9.67243e-11	9.73141e-10								Gm33280
ENSMUSG00000042903	ENSMUSG00000042903.8	54601	Foxo4	15.3172	5.20565	9.66013e-11	9.73141e-10								Il4
ENSMUSG00000108934	ENSMUSG00000108934.1		Gm44732	51.5322	-1.59619	9.74207e-11	9.78491e-10								Gm29477
ENSMUSG00000096221	ENSMUSG00000096221.3		1500002C15Rik	824.084	0.443907	9.8154e-11	9.84619e-10								Taf6
ENSMUSG00000071456	ENSMUSG00000071456.6		1110002L01Rik	192.345	0.879067	1.01076e-10	1.01266e-09								Ptcd1
ENSMUSG00000052336	ENSMUSG00000052336.6	13051	Cx3cr1	18.3807	-3.86969	1.08682e-10	1.0875e-09								AW046200
ENSMUSG00000106200	ENSMUSG00000106200.1		Gm44341	132.899	1.15418	1.10339e-10	1.1027e-09								Gm9752
ENSMUSG00000002280	ENSMUSG00000002280.10	67563	Ciao3	118.672	-1.07567	1.14977e-10	1.14761e-09								Slc16a12
ENSMUSG00000037242	ENSMUSG00000037242.8	29876	Clic4	55.3915	1.55688	1.25753e-10	1.25361e-09								Gm7804
ENSMUSG00000023341	ENSMUSG00000023341.14	17858	Mx2	11.5564	7.27926	1.26053e-10	1.25503e-09								D630008O14Rik
ENSMUSG00000026785	ENSMUSG00000026785.14	263803	Pkn3	44.0483	1.6508	1.26624e-10	1.25915e-09								Gm28935
ENSMUSG00000103178	ENSMUSG00000103178.1		Fgfr3-ps	91.4167	-1.10234	1.3217e-10	1.31104e-09								Gm6899
ENSMUSG00000078630	ENSMUSG00000078630.8	791260	Tomt	274.904	-0.645572	1.32157e-10	1.31104e-09								Gm20900
ENSMUSG00000024824	ENSMUSG00000024824.6	19367	Rad9a	1223.08	0.387426	1.38783e-10	1.37493e-09								Prrg2
ENSMUSG00000053749	ENSMUSG00000053749.12		Gm9920	21.2079	-6.86914	1.39146e-10	1.37683e-09								Gm20319
ENSMUSG00000110291	ENSMUSG00000110291.1		Gm37419	177.418	0.768141	1.43284e-10	1.41601e-09								Gm15726
ENSMUSG00000032507	ENSMUSG00000032507.15	72179	Fbxl2	154.496	0.888103	1.50967e-10	1.4901e-09								Eml2
ENSMUSG00000024965	ENSMUSG00000024965.8	108101	Fermt3	66.5027	1.46157	1.55535e-10	1.5333e-09								Ddx49
ENSMUSG00000028039	ENSMUSG00000028039.11	13638	Efna3	10.8688	7.19258	1.55896e-10	1.53497e-09								Plxna4os3
ENSMUSG00000025790	ENSMUSG00000025790.14	108116	Slco3a1	10.1633	7.09951	1.69299e-10	1.66488e-09								Leng8
ENSMUSG00000097597	ENSMUSG00000097597.1		Gm26674	372.779	-0.835246	1.70769e-10	1.67727e-09								Gm10337
ENSMUSG00000028497	ENSMUSG00000028497.12	66775	Hacd4	124.796	0.996075	1.71884e-10	1.68615e-09								Gm19261
ENSMUSG00000097750	ENSMUSG00000097750.2		Gm4673	41.3599	-1.84198	1.74595e-10	1.71065e-09								4930519G04Rik
ENSMUSG00000020534	ENSMUSG00000020534.14	20425	Shmt1	101.124	1.07539	1.79979e-10	1.76124e-09								R74862
ENSMUSG00000032815	ENSMUSG00000032815.15	14087	Fanca	234.026	0.684253	1.90697e-10	1.86384e-09								Gm42848
ENSMUSG00000068463	ENSMUSG00000068463.3		B630019A10Rik	20.3507	-5.06842	1.91012e-10	1.86464e-09								Tnfrsf1b
ENSMUSG00000072768	ENSMUSG00000072768.1		Gm10418	85.2795	-1.27286	1.93932e-10	1.89083e-09								Tomm6os
ENSMUSG00000107276	ENSMUSG00000107276.1		Gm42858	129.468	0.963026	2.10844e-10	2.05323e-09								Tmem184a
ENSMUSG00000073411	ENSMUSG00000073411.11	14964	H2-D1	41.8461	1.89081	2.11266e-10	2.05483e-09								Atp5pb
ENSMUSG00000086586	ENSMUSG00000086586.1		Gm11192	547.079	-0.63407	2.14801e-10	2.08668e-09								Igf1
ENSMUSG00000002307	ENSMUSG00000002307.15	13163	Daxx	18.1473	2.765	2.15606e-10	2.09196e-09								Tpra1
ENSMUSG00000027131	ENSMUSG00000027131.3	68032	Emc4	110.016	-0.95693	2.16993e-10	2.10286e-09								Pyroxd1
ENSMUSG00000039219	ENSMUSG00000039219.17	94246	Arid4b	59.8951	1.29935	2.18291e-10	2.11288e-09								Fgf2
ENSMUSG00000085242	ENSMUSG00000085242.1		Gm11537	123.698	0.957629	2.21455e-10	2.14091e-09								Gm15511
ENSMUSG00000089961	ENSMUSG00000089961.1		Gm16567	16.0497	3.89107	2.41287e-10	2.32982e-09								Hmox2
ENSMUSG00000018740	ENSMUSG00000018740.14	71998	Slc25a35	39.618	-1.69999	2.43224e-10	2.34569e-09								Il1b
ENSMUSG00000032363	ENSMUSG00000032363.15	108153	Adamts7	200.033	0.73041	2.44341e-10	2.35362e-09								Gm26964
ENSMUSG00000085304	ENSMUSG00000085304.1		Gm12802	158.073	-1.00051	2.46575e-10	2.37228e-09								B430305J03Rik
ENSMUSG00000045662	ENSMUSG00000045662.16	66715	Henmt1	10.0045	7.07712	2.85008e-10	2.73875e-09								Casc1
ENSMUSG00000026798	ENSMUSG00000026798.10	227683	Coq4	93.3124	1.11997	2.98551e-10	2.86544e-09								Pilrb1
ENSMUSG00000106663	ENSMUSG00000106663.1		Gm42839	140.805	-0.895883	3.12914e-10	2.9997e-09								Gm14302
ENSMUSG00000086898	ENSMUSG00000086898.1		Itpr3os	122.025	-0.973103	3.17035e-10	3.03557e-09								Gm15978
ENSMUSG00000029146	ENSMUSG00000029146.14	266781	Snx17	126.205	1.17487	3.26462e-10	3.12209e-09								Nfkb2
ENSMUSG00000101144	ENSMUSG00000101144.2		Gm29054	41.7902	1.77081	3.28516e-10	3.13797e-09								Dalrd3
ENSMUSG00000102997	ENSMUSG00000102997.1		Gm17244	10.0904	7.09113	3.29116e-10	3.13996e-09								Gm15932
ENSMUSG00000002102	ENSMUSG00000002102.15	19182	Psmc3	90.1756	1.19572	3.3125e-10	3.15655e-09								Ankrd61
ENSMUSG00000032534	ENSMUSG00000032534.16	28135	Cep63	116.923	-0.930561	3.32302e-10	3.1628e-09								1110051M20Rik
ENSMUSG00000027867	ENSMUSG00000027867.10	74362	Spag17	113.245	-0.948208	3.35249e-10	3.18706e-09								A130051J06Rik
ENSMUSG00000104093	ENSMUSG00000104093.1		A330015K06Rik	19.964	6.62062	3.44498e-10	3.2711e-09								Gm12992
ENSMUSG00000026224	ENSMUSG00000026224.11		4933407L21Rik	16.9618	5.34596	3.71274e-10	3.52115e-09								Slc16a6
ENSMUSG00000041774	ENSMUSG00000041774.14	69101	Ydjc	1867.8	0.568226	3.72818e-10	3.53161e-09								Zfp961
ENSMUSG00000103030	ENSMUSG00000103030.1		E330011M16Rik	64.3531	1.62188	4.01664e-10	3.80036e-09								Fcnaos
ENSMUSG00000090564	ENSMUSG00000090564.8	319486	A430057M04Rik	168.198	-0.86463	4.09344e-10	3.86844e-09								Trip10
ENSMUSG00000091908	ENSMUSG00000091908.7		Gm17231	57.8742	1.31951	4.35575e-10	4.11148e-09								Ssh1
ENSMUSG00000029463	ENSMUSG00000029463.5	68948	Fam216a	35.0619	-1.83347	4.50366e-10	4.24608e-09								2610020C07Rik
ENSMUSG00000030887	ENSMUSG00000030887.4	67983	Pdzd9	596.583	0.605418	4.63356e-10	4.36341e-09								Oasl2
ENSMUSG00000040328	ENSMUSG00000040328.14	18356	Olfr56	9.57269	7.00763	4.70554e-10	4.42597e-09								Dph5
ENSMUSG00000032086	ENSMUSG00000032086.12	23821	Bace1	966.544	0.519506	4.78163e-10	4.49226e-09								Gm14048
ENSMUSG00000035597	ENSMUSG00000035597.18	328110	Prpf39	121.94	-0.98442	4.79622e-10	4.50068e-09								Cd40
ENSMUSG00000022747	ENSMUSG00000022747.16	54613	St3gal6	127.331	0.966485	4.88371e-10	4.5774e-09								Gm19557
ENSMUSG00000093598	ENSMUSG00000093598.1		A730085K08Rik	261.068	-0.728096	5.02845e-10	4.70754e-09								Gm22408
ENSMUSG00000097882	ENSMUSG00000097882.2		0610038B21Rik	231.329	-0.88072	5.07464e-10	4.74523e-09								Irf7
ENSMUSG00000085550	ENSMUSG00000085550.1			16.0553	2.97023	5.6101e-10	5.2398e-09								Adgra2
ENSMUSG00000048495	ENSMUSG00000048495.16	68736	Tyw5	128.086	0.931263	5.65064e-10	5.27152e-09								Ccer2
ENSMUSG00000028188	ENSMUSG00000028188.13	70951	Spata1	323.255	-0.595894	6.22173e-10	5.79077e-09								Stc2
ENSMUSG00000090322	ENSMUSG00000090322.1		Gm17090	323.425	0.551819	6.22104e-10	5.79077e-09								Mrpl14
ENSMUSG00000021906	ENSMUSG00000021906.13	218885	Oxnad1	202.832	0.869776	6.44072e-10	5.98762e-09								Gm17077
ENSMUSG00000060550	ENSMUSG00000060550.15	15018	H2-Q7	9.44125	6.9926	6.61515e-10	6.14264e-09								Gm12841
ENSMUSG00000006818	ENSMUSG00000006818.4	20656	Sod2	13.2252	4.65834	6.68104e-10	6.19663e-09								Gm5148
ENSMUSG00000027774	ENSMUSG00000027774.16	28030	Gfm1	126.459	-0.900844	6.75268e-10	6.25581e-09								Gm37756
ENSMUSG00000057265	ENSMUSG00000057265.12	72873	Bbof1	77.584	-1.16757	7.38535e-10	6.83402e-09								Gm13331
ENSMUSG00000020284	ENSMUSG00000020284.16	67884	Cfap410	21.8866	2.47846	7.4191e-10	6.85731e-09								Ifi204
ENSMUSG00000002496	ENSMUSG00000002496.9	22084	Tsc2	186.662	-0.741039	7.85636e-10	7.25307e-09								Gm10645
ENSMUSG00000028885	ENSMUSG00000028885.8	100340	Smpdl3b	8.84182	6.89831	8.13917e-10	7.5055e-09								Lysmd1
ENSMUSG00000026553	ENSMUSG00000026553.17	12847	Copa	394.976	0.521003	8.36429e-10	7.7042e-09								Gpr137b-ps
ENSMUSG00000073405	ENSMUSG00000073405.6	667803	H2-T-ps	18.7007	6.52465	8.40478e-10	7.73259e-09								9430091E24Rik
ENSMUSG00000102202	ENSMUSG00000102202.1		Gm33280	21.2482	-2.6252	8.62725e-10	7.92815e-09								Gm16121
ENSMUSG00000097501	ENSMUSG00000097501.1			155.503	0.821425	8.68114e-10	7.96851e-09								Prdx1
ENSMUSG00000000869	ENSMUSG00000000869.12	16189	Il4	29.0159	-2.10314	8.77423e-10	8.04472e-09								Cnppd1
ENSMUSG00000101258	ENSMUSG00000101258.1		Gm29477	17.5126	-4.83886	8.89111e-10	8.14254e-09								Hspbap1
ENSMUSG00000036980	ENSMUSG00000036980.13	21343	Taf6	272.014	-0.651993	9.10085e-10	8.32509e-09								Gm16793
ENSMUSG00000029624	ENSMUSG00000029624.10	71799	Ptcd1	409.313	0.58592	9.21458e-10	8.41949e-09								Gm17178
ENSMUSG00000110419	ENSMUSG00000110419.1		AW046200	86.7684	-1.11428	9.32744e-10	8.51289e-09								Gm37256
ENSMUSG00000025450	ENSMUSG00000025450.4		Gm9752	130.325	-0.8711	9.71006e-10	8.85199e-09								Zdhhc2
ENSMUSG00000009378	ENSMUSG00000009378.3	240638	Slc16a12	9.33738	6.9751	9.93157e-10	9.04361e-09								Gadd45b
ENSMUSG00000103357	ENSMUSG00000103357.1		Gm7804	16.2231	3.08037	1.0037e-09	9.12918e-09								Gm11769
ENSMUSG00000054006	ENSMUSG00000054006.14		D630008O14Rik	45.1703	-1.60614	1.01918e-09	9.25944e-09								Ppie
ENSMUSG00000100392	ENSMUSG00000100392.1		Gm28935	8.77582	6.89021	1.1325e-09	1.02773e-08								Gm26672
ENSMUSG00000068314	ENSMUSG00000068314.4		Gm6899	101.777	1.32642	1.19239e-09	1.08086e-08								Gm11699
ENSMUSG00000078180	ENSMUSG00000078180.3		Gm20900	8.68416	6.86645	1.20653e-09	1.09243e-08								Plekha2
ENSMUSG00000007837	ENSMUSG00000007837.11	65116	Prrg2	157.003	0.771638	1.27917e-09	1.1569e-08								1700007J10Rik
ENSMUSG00000092545	ENSMUSG00000092545.7		Gm20319	81.4611	-1.16747	1.29221e-09	1.16737e-08								Gm20721
ENSMUSG00000087263	ENSMUSG00000087263.1		Gm15726	37.0556	1.67868	1.29435e-09	1.16799e-08								Gm15492
ENSMUSG00000040811	ENSMUSG00000040811.15	72205	Eml2	12.451	6.6594	1.29942e-09	1.17124e-08								Lrp2bp
ENSMUSG00000057788	ENSMUSG00000057788.13	234374	Ddx49	305.155	-0.671475	1.35132e-09	1.21665e-08								Vti1b
ENSMUSG00000086720	ENSMUSG00000086720.1		Plxna4os3	11.2924	-6.69144	1.35335e-09	1.2171e-08								Pmel
ENSMUSG00000035545	ENSMUSG00000035545.13	232798	Leng8	21.395	2.44192	1.41222e-09	1.26862e-08								Gm17638
ENSMUSG00000071586	ENSMUSG00000071586.4		Gm10337	31.4464	-2.10399	1.43796e-09	1.28885e-08								Gm17036
ENSMUSG00000100529	ENSMUSG00000100529.1		Gm19261	14.7602	5.59653	1.4379e-09	1.28885e-08								Gm16599
ENSMUSG00000029564	ENSMUSG00000029564.12	67593	4930519G04Rik	8.44048	6.82937	1.45179e-09	1.29978e-08								Gm10401
ENSMUSG00000059277	ENSMUSG00000059277.12		R74862	805.252	-0.465281	1.59984e-09	1.43073e-08								Slc5a2
ENSMUSG00000106888	ENSMUSG00000106888.1		Gm42848	23.8081	-6.30966	1.63365e-09	1.45933e-08								Gm44775
ENSMUSG00000028599	ENSMUSG00000028599.10	21938	Tnfrsf1b	19.0985	3.09197	1.66394e-09	1.48473e-08								Shisa3
ENSMUSG00000084880	ENSMUSG00000084880.1		Tomm6os	907.499	-0.39666	1.67737e-09	1.49505e-08								Slfn1
ENSMUSG00000036687	ENSMUSG00000036687.13	231832	Tmem184a	128.6	0.939545	1.74621e-09	1.55467e-08								Zfp668
ENSMUSG00000000563	ENSMUSG00000000563.17	11950	Atp5pb	108.217	-1.06967	1.77389e-09	1.57756e-08								Zmiz1os1
ENSMUSG00000020053	ENSMUSG00000020053.18	16000	Igf1	16.6812	-4.41905	1.78808e-09	1.58841e-08								Trim30d
ENSMUSG00000002871	ENSMUSG00000002871.14	24100	Tpra1	17.4952	-3.13757	1.80831e-09	1.6046e-08								Socs3
ENSMUSG00000041671	ENSMUSG00000041671.13	232491	Pyroxd1	69.1206	-1.27916	1.81813e-09	1.61152e-08								Gm43435
ENSMUSG00000037225	ENSMUSG00000037225.13	14173	Fgf2	35.3251	-2.07055	1.85324e-09	1.64082e-08								Cd14
ENSMUSG00000086648	ENSMUSG00000086648.1		Gm15511	18.2024	-3.07094	1.86588e-09	1.65019e-08								Gm38336
ENSMUSG00000004070	ENSMUSG00000004070.15	15369	Hmox2	51.3011	-1.47707	1.93331e-09	1.70794e-08								Sh2d7
ENSMUSG00000027398	ENSMUSG00000027398.13	16176	Il1b	12.1672	6.62114	1.97265e-09	1.74076e-08								Cep290
ENSMUSG00000098196	ENSMUSG00000098196.1		Gm26964	104.507	-1.17338	2.07263e-09	1.82698e-08								H2-T22
ENSMUSG00000053706	ENSMUSG00000053706.2		B430305J03Rik	3246.87	0.571536	2.07936e-09	1.83089e-08								Gm28610
ENSMUSG00000043541	ENSMUSG00000043541.16	320662	Casc1	49.6312	-1.48409	2.0841e-09	1.83305e-08								Sync
ENSMUSG00000066684	ENSMUSG00000066684.10	170741	Pilrb1	8.90091	6.90063	2.12154e-09	1.86393e-08								Mark3
ENSMUSG00000085760	ENSMUSG00000085760.1		Gm14302	8.52817	6.84112	2.14522e-09	1.88266e-08								Gm12359
ENSMUSG00000089701	ENSMUSG00000089701.1		Gm15978	182.873	-0.738664	2.20383e-09	1.93197e-08								Gng3
ENSMUSG00000025225	ENSMUSG00000025225.14	18034	Nfkb2	55.6609	1.34332	2.22859e-09	1.95154e-08								Gm28501
ENSMUSG00000019039	ENSMUSG00000019039.13	67789	Dalrd3	88.1878	-1.66227	2.5674e-09	2.24577e-08								Dnah14
ENSMUSG00000086341	ENSMUSG00000086341.1		Gm15932	316.146	0.54653	2.58282e-09	2.25679e-08								Mrps7
ENSMUSG00000029607	ENSMUSG00000029607.14	66729	Ankrd61	454.792	0.52001	2.63121e-09	2.29656e-08								Med19
ENSMUSG00000040591	ENSMUSG00000040591.18	228356	1110051M20Rik	1337.99	0.433239	2.7242e-09	2.37513e-08								Gm20731
ENSMUSG00000097643	ENSMUSG00000097643.1		A130051J06Rik	244.561	-0.651158	2.74096e-09	2.38714e-08								4732487G21Rik
ENSMUSG00000085667	ENSMUSG00000085667.1		Gm12992	897.096	0.434343	2.87184e-09	2.49841e-08								Mest
ENSMUSG00000041920	ENSMUSG00000041920.14	104681	Slc16a6	29.9165	-1.96835	2.97179e-09	2.58255e-08								Sp140
ENSMUSG00000052446	ENSMUSG00000052446.16	234413	Zfp961	48.8679	-1.52741	2.97902e-09	2.58603e-08								Acat3
ENSMUSG00000052403	ENSMUSG00000052403.11		Fcnaos	32.9477	-1.8556	3.02331e-09	2.62162e-08								Selenop
ENSMUSG00000019487	ENSMUSG00000019487.10	106628	Trip10	8.01159	6.76018	3.11149e-09	2.69517e-08								Ankrd40
ENSMUSG00000042121	ENSMUSG00000042121.16	231637	Ssh1	32.417	-1.96536	3.20015e-09	2.76896e-08								Thbs1
ENSMUSG00000097537	ENSMUSG00000097537.1		2610020C07Rik	649.823	0.508675	3.30328e-09	2.85511e-08								BC037032
ENSMUSG00000029561	ENSMUSG00000029561.17	23962	Oasl2	12.6814	4.58444	3.74024e-09	3.22929e-08								Prpf38b
ENSMUSG00000033554	ENSMUSG00000033554.17	69740	Dph5	38.3976	-1.66074	3.758e-09	3.24112e-08								Rab11fip1
ENSMUSG00000080989	ENSMUSG00000080989.1		Gm14048	40.567	-1.6378	3.93675e-09	3.39163e-08								Wdr48
ENSMUSG00000017652	ENSMUSG00000017652.16	21939	Cd40	7.61675	6.68552	4.17992e-09	3.59725e-08								Gm45464
ENSMUSG00000097990	ENSMUSG00000097990.1		Gm19557	39.5038	-1.62477	4.38225e-09	3.76732e-08								Ppox
ENSMUSG00000092666	ENSMUSG00000092666.1		Gm22408	7.54399	6.66783	4.39843e-09	3.77717e-08								Gm15569
ENSMUSG00000025498	ENSMUSG00000025498.15	54123	Irf7	22.6994	2.2017	4.54665e-09	3.90026e-08								Drd4
ENSMUSG00000031486	ENSMUSG00000031486.15	78560	Adgra2	34.3326	-1.68592	4.96175e-09	4.25179e-08								Gm16015
ENSMUSG00000096257	ENSMUSG00000096257.2	100504112	Ccer2	16.7094	2.63336	5.0062e-09	4.28529e-08								Med11
ENSMUSG00000020303	ENSMUSG00000020303.2	20856	Stc2	7.76622	6.71294	5.01732e-09	4.29022e-08								1700084C06Rik
ENSMUSG00000023939	ENSMUSG00000023939.7	68463	Mrpl14	15.9675	6.28988	5.07893e-09	4.33826e-08								Nat8l
ENSMUSG00000090357	ENSMUSG00000090357.1		Gm17077	266.875	-1.0296	5.13615e-09	4.38245e-08								Gm10143
ENSMUSG00000085278	ENSMUSG00000085278.1		Gm12841	1935.52	0.34422	5.45989e-09	4.65371e-08								Mbd4
ENSMUSG00000058174	ENSMUSG00000058174.7	381438	Gm5148	198.457	-0.785233	5.64827e-09	4.80915e-08								Hnrnpr
ENSMUSG00000103380	ENSMUSG00000103380.1		Gm37756	802.212	0.543709	5.66395e-09	4.81737e-08								Rarg
ENSMUSG00000081519	ENSMUSG00000081519.1		Gm13331	49.2522	-1.48836	5.7291e-09	4.8676e-08								Ms4a4c
ENSMUSG00000073489	ENSMUSG00000073489.5	15951	Ifi204	10.457	6.40358	6.32511e-09	5.36829e-08								Rab1a
ENSMUSG00000074228	ENSMUSG00000074228.2		Gm10645	360.82	1.66691	6.41047e-09	5.43496e-08								Txnrd2
ENSMUSG00000053769	ENSMUSG00000053769.5	217779	Lysmd1	36.9415	-1.59866	6.42335e-09	5.44011e-08								Gm26602
ENSMUSG00000097715	ENSMUSG00000097715.1		Gpr137b-ps	20.797	2.14703	6.44903e-09	5.45608e-08								Inpp5f
ENSMUSG00000084808	ENSMUSG00000084808.7		9430091E24Rik	170.214	-0.836239	6.4588e-09	5.45857e-08								Tmsb4x
ENSMUSG00000087606	ENSMUSG00000087606.1		Gm16121	61.6621	-1.34395	6.71576e-09	5.66975e-08								1700094J05Rik
ENSMUSG00000028691	ENSMUSG00000028691.12	18477	Prdx1	25.0993	2.52386	6.98791e-09	5.89328e-08								Kcnh7
ENSMUSG00000033159	ENSMUSG00000033159.14	69171	Cnppd1	47.0387	-1.59888	7.39562e-09	6.224e-08								4930594M22Rik
ENSMUSG00000022849	ENSMUSG00000022849.4	66667	Hspbap1	11.1897	4.40362	7.39206e-09	6.224e-08								Naa25
ENSMUSG00000097357	ENSMUSG00000097357.2		Gm16793	60.7814	-1.28878	7.86328e-09	6.61061e-08								Opa3
ENSMUSG00000090758	ENSMUSG00000090758.1		Gm17178	340.027	0.577438	8.10978e-09	6.81068e-08								Tsr2
ENSMUSG00000104448	ENSMUSG00000104448.1		Gm37256	41.7598	-1.74934	8.1421e-09	6.83065e-08								Eif2d
ENSMUSG00000039470	ENSMUSG00000039470.15	70546	Zdhhc2	236.49	0.612353	8.41744e-09	7.05424e-08								Ms4a6d
ENSMUSG00000015312	ENSMUSG00000015312.8	17873	Gadd45b	7.3445	6.62446	8.52593e-09	7.13768e-08								Rfc5
ENSMUSG00000086149	ENSMUSG00000086149.1			180.241	0.682507	8.83093e-09	7.38528e-08								Gorasp1
ENSMUSG00000085636	ENSMUSG00000085636.1		Gm11769	289.576	-0.600023	8.98367e-09	7.50517e-08								Rcbtb1
ENSMUSG00000028651	ENSMUSG00000028651.12	56031	Ppie	7.41783	6.64248	9.30818e-09	7.76815e-08								Bach2os
ENSMUSG00000097330	ENSMUSG00000097330.2		Gm26672	22.4258	-2.34338	9.37476e-09	7.81556e-08								Gm44097
ENSMUSG00000083677	ENSMUSG00000083677.1		Gm11699	16.0741	-3.86226	9.60213e-09	7.99677e-08								Cox6c
ENSMUSG00000031557	ENSMUSG00000031557.16	83436	Plekha2	23.5232	1.98386	9.97839e-09	8.30148e-08								Irgm2
ENSMUSG00000086330	ENSMUSG00000086330.7		1700007J10Rik	229.696	-0.631206	1.03634e-08	8.61279e-08								Phf11b
ENSMUSG00000090625	ENSMUSG00000090625.1		Gm20721	17189.7	-0.259648	1.0541e-08	8.7513e-08								Lamtor4
ENSMUSG00000085012	ENSMUSG00000085012.1		Gm15492	261.87	0.626293	1.10347e-08	9.15167e-08								Gse1
ENSMUSG00000031637	ENSMUSG00000031637.13	67620	Lrp2bp	63.2577	1.52016	1.15103e-08	9.53626e-08								Fkbp3
ENSMUSG00000021124	ENSMUSG00000021124.13	53612	Vti1b	82.3462	0.999673	1.16576e-08	9.6483e-08								4933439C10Rik
ENSMUSG00000025359	ENSMUSG00000025359.9	20431	Pmel	20.8217	-2.57535	1.17231e-08	9.69244e-08								Vps35l
ENSMUSG00000097057	ENSMUSG00000097057.1		Gm17638	2461.13	0.384268	1.19304e-08	9.85366e-08								Lyn
ENSMUSG00000091165	ENSMUSG00000091165.1		Gm17036	457.665	0.520028	1.21374e-08	1.00143e-07								Gpr152
ENSMUSG00000086220	ENSMUSG00000086220.1		Gm16599	31.0636	-1.91519	1.23105e-08	1.01466e-07								Rnaseh2a
ENSMUSG00000097358	ENSMUSG00000097358.1			184.784	0.895963	1.24515e-08	1.02523e-07								Nrp2
ENSMUSG00000072693	ENSMUSG00000072693.2		Gm10401	448.777	-0.504151	1.3638e-08	1.12177e-07								Dok4
ENSMUSG00000030781	ENSMUSG00000030781.13	246787	Slc5a2	135.171	-0.828943	1.40459e-08	1.15413e-07								Rasgrp4
ENSMUSG00000108955	ENSMUSG00000108955.1		Gm44775	35.572	-1.59325	1.49277e-08	1.22533e-07								Gm16982
ENSMUSG00000050010	ENSMUSG00000050010.8	330096	Shisa3	215.853	-0.753382	1.5001e-08	1.23009e-07								Lcorl
ENSMUSG00000078763	ENSMUSG00000078763.2	20555	Slfn1	6.80435	6.51892	1.50888e-08	1.23601e-07								Pkig
ENSMUSG00000049728	ENSMUSG00000049728.14	244219	Zfp668	56.9528	-1.2823	1.59027e-08	1.30135e-07								Gm26524
ENSMUSG00000087535	ENSMUSG00000087535.1		Zmiz1os1	106.944	-1.67869	1.61959e-08	1.32399e-07								B230334C09Rik
ENSMUSG00000057596	ENSMUSG00000057596.13	209387	Trim30d	6.67906	6.49081	1.62457e-08	1.32671e-07								Adgre1
ENSMUSG00000053113	ENSMUSG00000053113.3	12702	Socs3	6.96901	6.55274	1.64962e-08	1.34578e-07								Nrbp1
ENSMUSG00000105810	ENSMUSG00000105810.1		Gm43435	280.678	0.640055	1.66139e-08	1.35401e-07								B430212C06Rik
ENSMUSG00000051439	ENSMUSG00000051439.6	12475	Cd14	14.0916	3.05169	1.71836e-08	1.39901e-07								Gm10584
ENSMUSG00000104002	ENSMUSG00000104002.2		Gm38336	21.1055	-2.38085	1.9225e-08	1.56362e-07								Fam151a
ENSMUSG00000091095	ENSMUSG00000091095.1			100.446	-0.91759	1.95835e-08	1.59116e-07								Cybb
ENSMUSG00000046460	ENSMUSG00000046460.14	244885	Sh2d7	14.7493	-3.33825	2.05191e-08	1.66548e-07								Gm26813
ENSMUSG00000019971	ENSMUSG00000019971.9	216274	Cep290	59.2355	-1.44349	2.10788e-08	1.70918e-07								Nol3
ENSMUSG00000056116	ENSMUSG00000056116.18	15039	H2-T22	28.8328	1.96374	2.11869e-08	1.7162e-07								Lzic
ENSMUSG00000100685	ENSMUSG00000100685.1		Gm28610	15.6024	-3.41689	2.12759e-08	1.72167e-07								Gm26850
ENSMUSG00000001333	ENSMUSG00000001333.9	68828	Sync	22.71	-2.30148	2.31326e-08	1.86813e-07								Dcaf17
ENSMUSG00000007411	ENSMUSG00000007411.15	17169	Mark3	9.15026	6.20873	2.31224e-08	1.86813e-07								Gins2
ENSMUSG00000075576	ENSMUSG00000075576.12		Gm12359	461.39	0.454446	2.34031e-08	1.88807e-07								Ccdc117
ENSMUSG00000071658	ENSMUSG00000071658.4	14704	Gng3	46.9501	-1.36158	2.40502e-08	1.93832e-07								H3f3b
ENSMUSG00000099510	ENSMUSG00000099510.2		Gm28501	415.74	-0.45471	2.41422e-08	1.94378e-07								Cpsf2
ENSMUSG00000047369	ENSMUSG00000047369.15	240960	Dnah14	236.565	-0.723615	2.46437e-08	1.98216e-07								Trim43c
ENSMUSG00000046756	ENSMUSG00000046756.10	50529	Mrps7	105.186	0.88618	2.5286e-08	2.03177e-07								Stard9
ENSMUSG00000027080	ENSMUSG00000027080.6	381379	Med19	101.858	0.910004	2.53175e-08	2.03227e-07								Apoe
ENSMUSG00000102912	ENSMUSG00000102912.1		Gm20731	193.091	-0.625358	2.56048e-08	2.05326e-07								Gm43808
ENSMUSG00000097488	ENSMUSG00000097488.1		4732487G21Rik	521.583	0.47328	2.6479e-08	2.12124e-07								D430040D24Rik
ENSMUSG00000051855	ENSMUSG00000051855.15	17294	Mest	96.1416	-0.982051	2.70784e-08	2.16492e-07								Wdr61
ENSMUSG00000070031	ENSMUSG00000070031.11	434484	Sp140	15.9515	2.48875	2.70785e-08	2.16492e-07								Mycbp2
ENSMUSG00000062480	ENSMUSG00000062480.11	224530	Acat3	864.828	0.380863	2.81636e-08	2.24943e-07								Rapgef2
ENSMUSG00000064373	ENSMUSG00000064373.11	20363	Selenop	8.0241	-6.2025	2.91075e-08	2.3225e-07								Gm10634
ENSMUSG00000020864	ENSMUSG00000020864.13	71452	Ankrd40	17.5554	-2.9221	2.93714e-08	2.34122e-07								4931440P22Rik
ENSMUSG00000040152	ENSMUSG00000040152.8	21825	Thbs1	9.53211	6.26447	3.00439e-08	2.39244e-07								Gm26626
ENSMUSG00000087221	ENSMUSG00000087221.3		BC037032	93.3486	-1.30272	3.00823e-08	2.39311e-07								N4bp1
ENSMUSG00000027881	ENSMUSG00000027881.14	66921	Prpf38b	46.6771	1.37124	3.15099e-08	2.50419e-07								Cd74
ENSMUSG00000031488	ENSMUSG00000031488.14	75767	Rab11fip1	6.67757	6.49816	3.20062e-08	2.54111e-07								Gm20457
ENSMUSG00000032512	ENSMUSG00000032512.6	67561	Wdr48	47.385	-1.45259	3.34567e-08	2.65363e-07								Vxn
ENSMUSG00000109727	ENSMUSG00000109727.1		Gm45464	289.428	-0.695867	3.4318e-08	2.71925e-07								Gm15396
ENSMUSG00000062729	ENSMUSG00000062729.11	19044	Ppox	198.678	0.669212	3.48137e-08	2.7558e-07								Gm42809
ENSMUSG00000086424	ENSMUSG00000086424.1		Gm15569	14.5009	-3.96795	3.50503e-08	2.76905e-07								Fxr1
ENSMUSG00000025496	ENSMUSG00000025496.5	13491	Drd4	9.01759	6.18676	3.50267e-08	2.76905e-07								Xab2
ENSMUSG00000087281	ENSMUSG00000087281.1		Gm16015	6.42886	6.44163	3.57463e-08	2.82124e-07								6330409D20Rik
ENSMUSG00000018923	ENSMUSG00000018923.13	66172	Med11	12.4321	3.10131	3.68721e-08	2.90722e-07								Ubl5
ENSMUSG00000086016	ENSMUSG00000086016.1		1700084C06Rik	279.639	0.714053	3.76486e-08	2.96552e-07								Il18bp
ENSMUSG00000048142	ENSMUSG00000048142.9	269642	Nat8l	8.24359	-6.24057	3.81875e-08	3.00501e-07								Gm26781
ENSMUSG00000064032	ENSMUSG00000064032.2		Gm10143	670.063	-0.403092	3.89412e-08	3.06131e-07								C030010L15Rik
ENSMUSG00000030322	ENSMUSG00000030322.12	17193	Mbd4	16.9139	-5.80897	4.00549e-08	3.14577e-07								Dnase1
ENSMUSG00000066037	ENSMUSG00000066037.14	74326	Hnrnpr	17.8005	2.46506	4.07825e-08	3.19977e-07								Gm45631
ENSMUSG00000001288	ENSMUSG00000001288.14	19411	Rarg	8.77159	6.15079	4.11429e-08	3.22488e-07								Gbp2b
ENSMUSG00000024675	ENSMUSG00000024675.19	64380	Ms4a4c	11.8194	4.8085	4.19275e-08	3.28316e-07								Prorp
ENSMUSG00000020149	ENSMUSG00000020149.17	19324	Rab1a	22.5231	-2.2794	4.28703e-08	3.3537e-07								Marcksl1
ENSMUSG00000075704	ENSMUSG00000075704.16	26462	Txnrd2	48.3487	-1.55674	4.34956e-08	3.39929e-07								Ccnd1
ENSMUSG00000097722	ENSMUSG00000097722.1			962.443	0.418219	4.44206e-08	3.46819e-07								Gm44985
ENSMUSG00000097854	ENSMUSG00000097854.1		Gm26602	637.576	-0.457433	4.45023e-08	3.47118e-07								Calhm2
ENSMUSG00000042105	ENSMUSG00000042105.18	101490	Inpp5f	143.732	-0.740816	4.50716e-08	3.51216e-07								Ino80dos
ENSMUSG00000049775	ENSMUSG00000049775.16	19241	Tmsb4x	137.553	0.901647	4.65361e-08	3.62275e-07								Aen
ENSMUSG00000101695	ENSMUSG00000101695.1		1700094J05Rik	119.369	-0.823722	4.67379e-08	3.63492e-07								Ifi202b
ENSMUSG00000059742	ENSMUSG00000059742.10	170738	Kcnh7	41.7482	1.52087	4.74434e-08	3.6862e-07								Cxcl14
ENSMUSG00000075463	ENSMUSG00000075463.3		4930594M22Rik	49.0097	-1.35187	4.78376e-08	3.71322e-07								Kcnh4
ENSMUSG00000042719	ENSMUSG00000042719.17	231713	Naa25	36.6721	-1.8033	4.81952e-08	3.73735e-07								Nsun5
ENSMUSG00000052214	ENSMUSG00000052214.9	403187	Opa3	15.7328	2.38863	4.83268e-08	3.74392e-07								Slc28a2
ENSMUSG00000025264	ENSMUSG00000025264.12	69499	Tsr2	13.6586	-4.46353	4.9511e-08	3.83195e-07								Tmed1
ENSMUSG00000026427	ENSMUSG00000026427.16	16865	Eif2d	125.122	-0.863442	5.07246e-08	3.92208e-07								Gm11583
ENSMUSG00000024679	ENSMUSG00000024679.10	68774	Ms4a6d	8.71435	6.13575	5.16197e-08	3.98744e-07								Snx21
ENSMUSG00000029363	ENSMUSG00000029363.14	72151	Rfc5	803.474	0.383943	5.22913e-08	4.03542e-07								Gngt2
ENSMUSG00000032513	ENSMUSG00000032513.7	74498	Gorasp1	270.892	-0.536546	5.42558e-08	4.18298e-07								Gm28626
ENSMUSG00000035469	ENSMUSG00000035469.17	71330	Rcbtb1	15.1129	2.85539	5.44609e-08	4.19475e-07								Ak3
ENSMUSG00000086150	ENSMUSG00000086150.1		Bach2os	11.0451	-5.92219	5.51369e-08	4.24273e-07								Mrpl27
ENSMUSG00000107593	ENSMUSG00000107593.1		Gm44097	22.2776	-2.13758	5.56533e-08	4.27835e-07								Gm9768
ENSMUSG00000014313	ENSMUSG00000014313.14	12864	Cox6c	107.777	-0.88719	5.68534e-08	4.36641e-07								Gm19498
ENSMUSG00000069874	ENSMUSG00000069874.7	54396	Irgm2	11.9177	5.85795	5.78699e-08	4.44021e-07								Gm15663
ENSMUSG00000091649	ENSMUSG00000091649.3	236451	Phf11b	13.7783	4.03952	6.61189e-08	5.06827e-07								P2rx4
ENSMUSG00000050552	ENSMUSG00000050552.8	66096	Lamtor4	19.8992	-2.63165	6.6731e-08	5.11029e-07								Gbp9
ENSMUSG00000031822	ENSMUSG00000031822.19	382034	Gse1	43.3927	-1.38995	6.72605e-08	5.14591e-07								Vat1
ENSMUSG00000020949	ENSMUSG00000020949.8	30795	Fkbp3	33.3364	-1.73928	6.85663e-08	5.2408e-07								AV039307
ENSMUSG00000072893	ENSMUSG00000072893.12		4933439C10Rik	115.766	0.774917	6.99222e-08	5.33933e-07								Tvp23a
ENSMUSG00000030982	ENSMUSG00000030982.18	71517	Vps35l	162.024	-0.662493	7.01989e-08	5.35535e-07								Gm8995
ENSMUSG00000042228	ENSMUSG00000042228.14	17096	Lyn	16.5291	2.22491	7.39331e-08	5.63484e-07								Tex12
ENSMUSG00000044724	ENSMUSG00000044724.8	269053	Gpr152	8.55338	6.11689	7.47088e-08	5.68854e-07								Gm10532
ENSMUSG00000052926	ENSMUSG00000052926.15	69724	Rnaseh2a	607.054	0.516719	7.57264e-08	5.76053e-07								Clec4e
ENSMUSG00000025969	ENSMUSG00000025969.15	18187	Nrp2	34.6372	1.58949	7.63747e-08	5.80433e-07								Fcor
ENSMUSG00000040631	ENSMUSG00000040631.7	114255	Dok4	75.2553	1.12761	8.16196e-08	6.19704e-07								Ptger4
ENSMUSG00000030589	ENSMUSG00000030589.15	233046	Rasgrp4	172.336	-0.687291	8.2499e-08	6.25787e-07								Rnf213
ENSMUSG00000097170	ENSMUSG00000097170.1		Gm16982	576.632	-0.485685	8.33714e-08	6.31805e-07								Hspa5
ENSMUSG00000015882	ENSMUSG00000015882.17	209707	Lcorl	14.7403	-5.00474	8.43002e-08	6.38239e-07								Stk16
ENSMUSG00000035268	ENSMUSG00000035268.14	18769	Pkig	13.9574	-3.65608	8.49313e-08	6.42408e-07								Adcy3
ENSMUSG00000102495	ENSMUSG00000102495.1		Gm26524	65.1679	-1.06235	8.7437e-08	6.60736e-07								Ms4a6b
ENSMUSG00000104597	ENSMUSG00000104597.1		B230334C09Rik	27.6939	-1.94256	8.85109e-08	6.68219e-07								Hcls1
ENSMUSG00000004730	ENSMUSG00000004730.14	13733	Adgre1	32.0263	1.65836	9.15559e-08	6.90556e-07								Egfl8
ENSMUSG00000029148	ENSMUSG00000029148.15	192292	Nrbp1	33.2122	-1.64835	9.57044e-08	7.21166e-07								Zbp1
ENSMUSG00000046415	ENSMUSG00000046415.11		B430212C06Rik	13.0768	-3.79011	9.85517e-08	7.41921e-07								Ch25h
ENSMUSG00000109270	ENSMUSG00000109270.1		Gm10584	16.5007	2.27984	9.88768e-08	7.43669e-07								Gm10767
ENSMUSG00000034871	ENSMUSG00000034871.2	230579	Fam151a	89.9007	-0.95935	9.91692e-08	7.45167e-07								Lpl
ENSMUSG00000015340	ENSMUSG00000015340.10	13058	Cybb	29.6843	1.63253	1.03651e-07	7.78109e-07								Gm10390
ENSMUSG00000097819	ENSMUSG00000097819.1		Gm26813	16.7433	-2.72198	1.04698e-07	7.85235e-07								C78334
ENSMUSG00000014776	ENSMUSG00000014776.6	78688	Nol3	52.1096	1.30401	1.07395e-07	8.04706e-07								Ube2s
ENSMUSG00000028990	ENSMUSG00000028990.13	69151	Lzic	5.64338	6.24767	1.11483e-07	8.34559e-07								Stat2
ENSMUSG00000097724	ENSMUSG00000097724.2		Gm26850	410.289	0.569454	1.12964e-07	8.44853e-07								Gm23493
ENSMUSG00000041966	ENSMUSG00000041966.18	75763	Dcaf17	29.3696	-2.06139	1.17248e-07	8.76069e-07								Gm19265
ENSMUSG00000031821	ENSMUSG00000031821.11	272551	Gins2	748.64	0.411714	1.17629e-07	8.781e-07								Eif3c
ENSMUSG00000020482	ENSMUSG00000020482.4	104479	Ccdc117	23.1107	1.87704	1.18245e-07	8.81872e-07								Vgll4
ENSMUSG00000016559	ENSMUSG00000016559.14	15081	H3f3b	18.6987	2.25218	1.19572e-07	8.90939e-07								Ccdc116
ENSMUSG00000041781	ENSMUSG00000041781.8	51786	Cpsf2	23.3103	1.82844	1.20213e-07	8.94884e-07								Gm8369
ENSMUSG00000067399	ENSMUSG00000067399.10	666731	Trim43c	12.5066	3.08973	1.21132e-07	9.0088e-07								Gm17147
ENSMUSG00000033705	ENSMUSG00000033705.16	668880	Stard9	84.8608	-0.926325	1.33318e-07	9.90591e-07								Gm15651
ENSMUSG00000002985	ENSMUSG00000002985.16	11816	Apoe	13.327	-3.55168	1.34338e-07	9.97247e-07								Rrnad1
ENSMUSG00000107086	ENSMUSG00000107086.1		Gm43808	386.845	0.573185	1.3882e-07	1.02956e-06								Eps8l3
ENSMUSG00000087589	ENSMUSG00000087589.3		D430040D24Rik	17.3252	-2.44855	1.42827e-07	1.0583e-06								Pogk
ENSMUSG00000061559	ENSMUSG00000061559.15	66317	Wdr61	19.714	-2.1772	1.44746e-07	1.07152e-06								Ccnd2
ENSMUSG00000033004	ENSMUSG00000033004.14	105689	Mycbp2	10.8749	3.63887	1.44887e-07	1.07158e-06								Crybg3
ENSMUSG00000062232	ENSMUSG00000062232.14	76089	Rapgef2	7.54104	6.6711	1.49705e-07	1.10619e-06								Slc4a7
ENSMUSG00000074149	ENSMUSG00000074149.9		Gm10634	207.442	0.609712	1.54621e-07	1.14146e-06								Fam102b
ENSMUSG00000074580	ENSMUSG00000074580.11		4931440P22Rik	37.9834	1.89491	1.56788e-07	1.15638e-06								Ehd1
ENSMUSG00000097139	ENSMUSG00000097139.2		Gm26626	181.777	-0.705108	1.57623e-07	1.16147e-06								Grin3b
ENSMUSG00000031652	ENSMUSG00000031652.11	80750	N4bp1	11.2386	5.76932	1.58304e-07	1.16542e-06								mt-Te
ENSMUSG00000024610	ENSMUSG00000024610.14	16149	Cd74	7.83099	6.72527	1.59021e-07	1.16962e-06								Sort1
ENSMUSG00000092187	ENSMUSG00000092187.1		Gm20457	193.749	-0.784849	1.60164e-07	1.17694e-06								Gm9821
ENSMUSG00000067879	ENSMUSG00000067879.3	76982	Vxn	12.5272	-4.3186	1.60475e-07	1.17814e-06								Cacfd1
ENSMUSG00000109491	ENSMUSG00000109491.1		Gm15396	1272.65	-0.423113	1.61442e-07	1.18415e-06								Gm43361
ENSMUSG00000105941	ENSMUSG00000105941.1		Gm42809	66.0271	-1.67336	1.63682e-07	1.19948e-06								Ttc3
ENSMUSG00000027680	ENSMUSG00000027680.15	14359	Fxr1	35.308	-1.53135	1.66737e-07	1.22075e-06								Gm17354
ENSMUSG00000019470	ENSMUSG00000019470.12	67439	Xab2	13.9733	-3.22747	1.7696e-07	1.29442e-06								Ifit1bl1
ENSMUSG00000009551	ENSMUSG00000009551.2	70730	6330409D20Rik	34.6768	-1.50526	1.96199e-07	1.43383e-06								Gm11574
ENSMUSG00000084786	ENSMUSG00000084786.9	66177	Ubl5	106.827	0.811169	1.97702e-07	1.44349e-06								Myd88
ENSMUSG00000070427	ENSMUSG00000070427.4	16068	Il18bp	85.7568	-1.12815	2.00621e-07	1.46347e-06								Gm43573
ENSMUSG00000097433	ENSMUSG00000097433.1		Gm26781	117.378	-0.868224	2.05239e-07	1.49579e-06								Slc24a5
ENSMUSG00000097874	ENSMUSG00000097874.2		C030010L15Rik	47.5951	1.43594	2.086e-07	1.51891e-06								Pgap2
ENSMUSG00000005980	ENSMUSG00000005980.15	13419	Dnase1	56.1997	-1.17924	2.09962e-07	1.52743e-06								Abca3
ENSMUSG00000110243	ENSMUSG00000110243.1		Gm45631	213.582	-0.628779	2.19976e-07	1.59882e-06								Fam78a
ENSMUSG00000040264	ENSMUSG00000040264.10	14468	Gbp2b	5.16634	6.12258	2.24129e-07	1.62753e-06								Gm44085
ENSMUSG00000021023	ENSMUSG00000021023.14	66132	Prorp	81.3659	0.898774	2.25155e-07	1.6335e-06								Tsr1
ENSMUSG00000047945	ENSMUSG00000047945.6	17357	Marcksl1	11.0279	3.30178	2.50733e-07	1.81742e-06								Nsg1
ENSMUSG00000070348	ENSMUSG00000070348.5	12443	Ccnd1	97.2769	0.873171	2.5485e-07	1.84559e-06								Gm43857
ENSMUSG00000108688	ENSMUSG00000108688.1		Gm44985	9.62042	-5.71917	2.79914e-07	2.02526e-06								Gm16026
ENSMUSG00000033033	ENSMUSG00000033033.10	72691	Calhm2	124.406	-0.743464	2.82777e-07	2.04412e-06								Tgm2
ENSMUSG00000084799	ENSMUSG00000084799.7		Ino80dos	310.163	-0.48191	2.91603e-07	2.10602e-06								Gm17944
ENSMUSG00000030609	ENSMUSG00000030609.18	68048	Aen	19.791	2.19842	3.01099e-07	2.17264e-06								Cd86
ENSMUSG00000026535	ENSMUSG00000026535.9	26388	Ifi202b	15.1142	2.38806	3.03264e-07	2.18629e-06								Gm10657
ENSMUSG00000021508	ENSMUSG00000021508.10	57266	Cxcl14	14.4279	-2.82924	3.0742e-07	2.21426e-06								Aldoa
ENSMUSG00000035355	ENSMUSG00000035355.15	380728	Kcnh4	7.50888	5.92761	3.12947e-07	2.25204e-06								Ifi47
ENSMUSG00000000916	ENSMUSG00000000916.15	100609	Nsun5	173.652	0.696976	3.17058e-07	2.27957e-06								Hk3
ENSMUSG00000027219	ENSMUSG00000027219.13	269346	Slc28a2	7.03835	6.56528	3.23284e-07	2.32224e-06								A230060F14Rik
ENSMUSG00000032180	ENSMUSG00000032180.10	17083	Tmed1	109.149	0.826574	3.29531e-07	2.36499e-06								Gm16617
ENSMUSG00000084936	ENSMUSG00000084936.1		Gm11583	603.567	-0.398635	3.41287e-07	2.44716e-06								Mef2c
ENSMUSG00000050373	ENSMUSG00000050373.13	101113	Snx21	111.091	0.775376	3.50127e-07	2.5083e-06								Sapcd1
ENSMUSG00000038811	ENSMUSG00000038811.13	14710	Gngt2	141.083	-0.871957	3.54482e-07	2.53723e-06								Helz2
ENSMUSG00000099644	ENSMUSG00000099644.1		Gm28626	11.6864	-3.8805	3.6049e-07	2.57792e-06								Polg
ENSMUSG00000024782	ENSMUSG00000024782.7	56248	Ak3	41.2712	-1.3362	3.68947e-07	2.63604e-06								Gm5711
ENSMUSG00000024414	ENSMUSG00000024414.13	94064	Mrpl27	24.3179	-1.79878	3.9723e-07	2.83558e-06								Polr2c
ENSMUSG00000108391	ENSMUSG00000108391.1		Gm9768	23.9392	-3.07844	4.13857e-07	2.95164e-06								Mtf1
ENSMUSG00000100602	ENSMUSG00000100602.1		Gm19498	7.29423	5.88043	4.30114e-07	3.06485e-06								Gm26587
ENSMUSG00000085282	ENSMUSG00000085282.8		Gm15663	10.6181	2.96079	4.40985e-07	3.13952e-06								Gstcd
ENSMUSG00000029470	ENSMUSG00000029470.15	18438	P2rx4	17.2516	2.34796	4.48956e-07	3.19342e-06								Rad23a
ENSMUSG00000029298	ENSMUSG00000029298.15	236573	Gbp9	6.90211	5.79826	4.51851e-07	3.21115e-06								E230016M11Rik
ENSMUSG00000034993	ENSMUSG00000034993.7	26949	Vat1	35.733	1.34996	4.54193e-07	3.22493e-06								Mrpl39
ENSMUSG00000087519	ENSMUSG00000087519.8		AV039307	141.98	-0.739328	4.58801e-07	3.25476e-06								Gm28043
ENSMUSG00000050908	ENSMUSG00000050908.12	383103	Tvp23a	553.57	0.456528	4.64778e-07	3.29424e-06								Gm16062
ENSMUSG00000063286	ENSMUSG00000063286.7		Gm8995	12.0572	2.79536	5.00349e-07	3.54321e-06								Tmem175
ENSMUSG00000032065	ENSMUSG00000032065.5	66654	Tex12	15.7746	2.13082	5.05795e-07	3.57861e-06								Dnajc14
ENSMUSG00000097712	ENSMUSG00000097712.1		Gm10532	55.1375	-1.10945	5.07227e-07	3.58557e-06								Gm42893
ENSMUSG00000030142	ENSMUSG00000030142.10	56619	Clec4e	9.01918	4.83517	5.30909e-07	3.74966e-06								Gm14573
ENSMUSG00000089665	ENSMUSG00000089665.2	100503924	Fcor	4.88608	6.041	5.40135e-07	3.81145e-06								Bora
ENSMUSG00000039942	ENSMUSG00000039942.15	19219	Ptger4	132.943	-0.743246	5.44812e-07	3.84107e-06								Gm17529
ENSMUSG00000070327	ENSMUSG00000070327.14	672511	Rnf213	17.653	2.17302	5.54051e-07	3.90277e-06								Pcp2
ENSMUSG00000026864	ENSMUSG00000026864.13	14828	Hspa5	29.8332	1.64377	5.74703e-07	4.04468e-06								Gm5106
ENSMUSG00000026201	ENSMUSG00000026201.12	20872	Stk16	32.0887	1.5025	5.81333e-07	4.08773e-06								Gm15337
ENSMUSG00000020654	ENSMUSG00000020654.15	104111	Adcy3	25.7772	-1.78258	5.82365e-07	4.0914e-06								Rps6ka2
ENSMUSG00000024677	ENSMUSG00000024677.13	69774	Ms4a6b	8.82788	3.75864	5.86956e-07	4.12003e-06								Ccar2
ENSMUSG00000022831	ENSMUSG00000022831.14	15163	Hcls1	23.0377	1.72604	5.90265e-07	4.13962e-06								Nr1d1
ENSMUSG00000015467	ENSMUSG00000015467.14	81701	Egfl8	113.516	0.747267	6.227e-07	4.36327e-06								Sgsh
ENSMUSG00000027514	ENSMUSG00000027514.14	58203	Zbp1	4.80263	6.01094	6.41281e-07	4.48953e-06								Sh3pxd2a
ENSMUSG00000050370	ENSMUSG00000050370.4	12642	Ch25h	16.0851	2.36634	6.55138e-07	4.58253e-06								Med13
ENSMUSG00000074826	ENSMUSG00000074826.10	100038538	Gm10767	409.261	0.433516	6.75892e-07	4.72356e-06								Gm15133
ENSMUSG00000015568	ENSMUSG00000015568.15	16956	Lpl	21.6021	-1.96149	6.84972e-07	4.78284e-06								Mir6363
ENSMUSG00000097206	ENSMUSG00000097206.1			174.661	0.720072	6.88541e-07	4.80356e-06								Rbm10
ENSMUSG00000097368	ENSMUSG00000097368.2		Gm10390	183.61	-0.60681	6.97093e-07	4.85899e-06								Dop1a
ENSMUSG00000101867	ENSMUSG00000101867.1		C78334	160.7	0.62565	7.16687e-07	4.99121e-06								Gm32031
ENSMUSG00000037253	ENSMUSG00000037253.8	240396	Mex3c	4.60584	5.95423	7.39982e-07	5.14896e-06								Gm17040
ENSMUSG00000060860	ENSMUSG00000060860.8	77891	Ube2s	113.754	-0.765051	8.09214e-07	5.6258e-06								Gm7030
ENSMUSG00000040033	ENSMUSG00000040033.15	20847	Stat2	8.68044	4.35727	8.20249e-07	5.69756e-06								Cdiptos
ENSMUSG00000080485	ENSMUSG00000080485.2		Gm23493	11.6601	-4.66496	8.45567e-07	5.86833e-06								Ints11
ENSMUSG00000107230	ENSMUSG00000107230.1		Gm19265	58.45	1.10709	8.68152e-07	6.01984e-06								Ifih1
ENSMUSG00000030738	ENSMUSG00000030738.11	56347	Eif3c	10.3484	3.05299	8.82905e-07	6.11683e-06								Gm11457
ENSMUSG00000030315	ENSMUSG00000030315.15	232334	Vgll4	15.1186	-2.54434	9.28952e-07	6.43028e-06								Cntd1
ENSMUSG00000022768	ENSMUSG00000022768.15	76872	Ccdc116	11.8274	-5.2792	9.29784e-07	6.43047e-06								Guf1
ENSMUSG00000058470	ENSMUSG00000058470.10	666926	Gm8369	11.7065	2.87876	9.6735e-07	6.68449e-06								Trmt2a
ENSMUSG00000090939	ENSMUSG00000090939.1		Gm17147	27.1115	-1.85087	9.69332e-07	6.69241e-06								B430010I23Rik
ENSMUSG00000089663	ENSMUSG00000089663.1		Gm15651	11.5986	-4.2041	9.79533e-07	6.75221e-06								Gm22721
ENSMUSG00000004896	ENSMUSG00000004896.16	229503	Rrnad1	574.766	0.390814	9.79682e-07	6.75221e-06								Brd7
ENSMUSG00000040600	ENSMUSG00000040600.9	99662	Eps8l3	15.2225	-2.42975	9.88283e-07	6.80562e-06								Xrcc2
ENSMUSG00000040596	ENSMUSG00000040596.15	71592	Pogk	232.859	-0.558603	1.00986e-06	6.94823e-06								Lig3
ENSMUSG00000000184	ENSMUSG00000000184.12	12444	Ccnd2	8.84158	4.38184	1.09077e-06	7.49842e-06								Osbpl11
ENSMUSG00000022723	ENSMUSG00000022723.15	224273	Crybg3	264.127	0.563555	1.16852e-06	8.02608e-06								Kmt2e
ENSMUSG00000021733	ENSMUSG00000021733.9	218756	Slc4a7	8.24246	4.71427	1.21957e-06	8.3695e-06								Agtpbp1
ENSMUSG00000040339	ENSMUSG00000040339.10	329739	Fam102b	8.80817	5.41815	1.22658e-06	8.41037e-06								Serpine1
ENSMUSG00000024772	ENSMUSG00000024772.9	13660	Ehd1	6.11038	5.62158	1.33411e-06	9.13988e-06								Prdx5
ENSMUSG00000035745	ENSMUSG00000035745.8	170483	Grin3b	50.3316	-1.63846	1.35436e-06	9.27061e-06								Slx1b
ENSMUSG00000064369	ENSMUSG00000064369.1		mt-Te	51.1793	-1.12035	1.37884e-06	9.4301e-06								Fam210a
ENSMUSG00000087282	ENSMUSG00000087282.1			44.7894	-1.15682	1.3896e-06	9.4956e-06								Gm12758
ENSMUSG00000068747	ENSMUSG00000068747.14	20661	Sort1	5.326	-5.61064	1.40399e-06	9.58571e-06								Gm42940
ENSMUSG00000095332	ENSMUSG00000095332.1		Gm9821	25.4675	-1.72067	1.47519e-06	1.00633e-05								C130083M11Rik
ENSMUSG00000015488	ENSMUSG00000015488.14	381356	Cacfd1	10.3349	3.22788	1.49974e-06	1.0222e-05								Fkbp15
ENSMUSG00000106375	ENSMUSG00000106375.1		Gm43361	496.78	0.351137	1.57495e-06	1.07255e-05								Bach2
ENSMUSG00000040785	ENSMUSG00000040785.18	22129	Ttc3	21.6889	-1.92161	1.58545e-06	1.07878e-05								Jak2
ENSMUSG00000091985	ENSMUSG00000091985.1		Gm17354	148.531	-0.706172	1.5996e-06	1.08748e-05								Gm26827
ENSMUSG00000079339	ENSMUSG00000079339.6	667373	Ifit1bl1	5.52143	6.21541	1.68042e-06	1.14146e-05								Pigq
ENSMUSG00000085262	ENSMUSG00000085262.1		Gm11574	294.034	0.444212	1.70397e-06	1.15647e-05								Gmpr2
ENSMUSG00000032508	ENSMUSG00000032508.8	17874	Myd88	33.0165	1.38244	1.70881e-06	1.15877e-05								Phtf1os
ENSMUSG00000104786	ENSMUSG00000104786.1		Gm43573	8.53862	-5.54797	1.7713e-06	1.20013e-05								1700055D18Rik
ENSMUSG00000035183	ENSMUSG00000035183.14	317750	Slc24a5	176.488	0.597111	1.79361e-06	1.21422e-05								Gm28192
ENSMUSG00000030990	ENSMUSG00000030990.18	233575	Pgap2	18.8274	1.86985	1.80322e-06	1.21969e-05								Acss2os
ENSMUSG00000024130	ENSMUSG00000024130.15	27410	Abca3	17.424	-2.04776	1.86118e-06	1.25783e-05								Gfer
ENSMUSG00000050592	ENSMUSG00000050592.8	241303	Fam78a	14.7575	-2.27387	1.86914e-06	1.26214e-05								Dkc1
ENSMUSG00000107969	ENSMUSG00000107969.1		Gm44085	93.7022	-0.826328	1.88978e-06	1.275e-05								Gm44206
ENSMUSG00000038335	ENSMUSG00000038335.13	104662	Tsr1	328.32	0.446894	1.93014e-06	1.30113e-05								Gm45022
ENSMUSG00000029126	ENSMUSG00000029126.7	18196	Nsg1	39.1431	1.17819	1.96412e-06	1.32293e-05								Gm11424
ENSMUSG00000104548	ENSMUSG00000104548.1		Gm43857	432.124	-0.431439	2.03094e-06	1.36678e-05								Ms4a3
ENSMUSG00000079455	ENSMUSG00000079455.9		Gm16026	8.31582	4.2772	2.05869e-06	1.38429e-05								Mir1901
ENSMUSG00000037820	ENSMUSG00000037820.15	21817	Tgm2	18.1534	2.01422	2.18816e-06	1.47011e-05								Dnajc1
ENSMUSG00000100060	ENSMUSG00000100060.1		Gm17944	7.39228	4.11194	2.24306e-06	1.50573e-05								Atp1b3
ENSMUSG00000022901	ENSMUSG00000022901.13	12524	Cd86	5.99997	5.59433	2.25201e-06	1.51047e-05								Dcun1d3
ENSMUSG00000103486	ENSMUSG00000103486.1		Gm10657	5.60393	-5.68053	2.26797e-06	1.5199e-05								Ms4a6c
ENSMUSG00000030695	ENSMUSG00000030695.14	11674	Aldoa	23.8003	1.56302	2.27226e-06	1.5215e-05								Irak4
ENSMUSG00000078920	ENSMUSG00000078920.2	15953	Ifi47	8.36889	5.3486	2.27652e-06	1.52308e-05								Nr2c2
ENSMUSG00000025877	ENSMUSG00000025877.14	212032	Hk3	9.11968	3.35069	2.38375e-06	1.59349e-05								Stx3
ENSMUSG00000097692	ENSMUSG00000097692.2		A230060F14Rik	79.0705	0.865323	2.3884e-06	1.59526e-05								Wdr54
ENSMUSG00000097633	ENSMUSG00000097633.1		Gm16617	14.8587	-2.28792	2.42581e-06	1.6189e-05								Adap2
ENSMUSG00000005583	ENSMUSG00000005583.16	17260	Mef2c	5.40766	-5.63327	2.46306e-06	1.64238e-05								Paqr4
ENSMUSG00000036185	ENSMUSG00000036185.9	78376	Sapcd1	5.0724	-5.53732	2.50595e-06	1.66959e-05								Gm12247
ENSMUSG00000027580	ENSMUSG00000027580.17	229003	Helz2	7.71926	3.56581	2.54007e-06	1.69091e-05								Trim43b
ENSMUSG00000097872	ENSMUSG00000097872.1			9.96299	-4.42126	2.55534e-06	1.69966e-05								Mtx1
ENSMUSG00000039176	ENSMUSG00000039176.17	18975	Polg	12.2371	-3.20351	2.62288e-06	1.74313e-05								Pgk1
ENSMUSG00000106455	ENSMUSG00000106455.1		Gm5711	8.24216	5.31833	2.62815e-06	1.74519e-05								Tbc1d8
ENSMUSG00000031783	ENSMUSG00000031783.9	20021	Polr2c	33.3616	-1.36952	2.65018e-06	1.75835e-05								Myadml2os
ENSMUSG00000028890	ENSMUSG00000028890.13	17764	Mtf1	124.579	0.699743	2.6826e-06	1.77839e-05								Unkl
ENSMUSG00000097470	ENSMUSG00000097470.1		Gm26587	20.8972	-1.82731	2.70623e-06	1.79257e-05								6430590A07Rik
ENSMUSG00000028018	ENSMUSG00000028018.15	67553	Gstcd	93.9467	0.81559	2.77456e-06	1.83631e-05								Gm37905
ENSMUSG00000090551	ENSMUSG00000090551.1			70.4897	-1.09772	2.79601e-06	1.84898e-05								Gm9754
ENSMUSG00000003813	ENSMUSG00000003813.15	19358	Rad23a	222.208	-0.525211	2.80159e-06	1.85113e-05								Gm29439
ENSMUSG00000087231	ENSMUSG00000087231.7		E230016M11Rik	110.334	-0.756854	2.81418e-06	1.85792e-05								Deptor
ENSMUSG00000022889	ENSMUSG00000022889.7	27393	Mrpl39	8.33837	5.32575	2.8883e-06	1.90528e-05								Gm15336
ENSMUSG00000098374	ENSMUSG00000098374.1		Gm28043	28.6089	-1.59531	2.92981e-06	1.93106e-05								Ppp1r15b
ENSMUSG00000087249	ENSMUSG00000087249.1		Gm16062	243.959	0.504957	2.94435e-06	1.93905e-05								Gm45641
ENSMUSG00000013495	ENSMUSG00000013495.15	72392	Tmem175	266.495	-0.48468	2.94915e-06	1.94061e-05								Bid
ENSMUSG00000025354	ENSMUSG00000025354.4	74330	Dnajc14	676.807	0.356868	2.98122e-06	1.95993e-05								Slc25a11
ENSMUSG00000106415	ENSMUSG00000106415.1		Gm42893	108.609	0.693885	2.98341e-06	1.95993e-05								Ms4a4d
ENSMUSG00000085624	ENSMUSG00000085624.1		Gm14573	9.98973	-3.97405	3.06444e-06	2.01151e-05								Ahsa2
ENSMUSG00000022070	ENSMUSG00000022070.6	77744	Bora	14.677	-2.18031	3.08184e-06	2.01962e-05								Rps28
ENSMUSG00000097443	ENSMUSG00000097443.1		Gm17529	120.044	0.674653	3.0811e-06	2.01962e-05								Ifi205
ENSMUSG00000004630	ENSMUSG00000004630.18	18545	Pcp2	86.8129	0.768707	3.09261e-06	2.02501e-05								Malt1
ENSMUSG00000097279	ENSMUSG00000097279.1		Gm5106	9.927	-3.36866	3.14158e-06	2.05539e-05								Gm26679
ENSMUSG00000053541	ENSMUSG00000053541.3		Gm4759	5.07087	6.09266	3.15801e-06	2.06445e-05								1110008P14Rik
ENSMUSG00000085289	ENSMUSG00000085289.1		Gm15337	55.0791	1.04329	3.23722e-06	2.11451e-05								Cul5
ENSMUSG00000023809	ENSMUSG00000023809.9	20112	Rps6ka2	5.10554	6.10779	3.26319e-06	2.12973e-05								Sf3a2
ENSMUSG00000033712	ENSMUSG00000033712.5	219158	Ccar2	48.6458	-1.17895	3.27696e-06	2.13697e-05								Tmcc1
ENSMUSG00000020889	ENSMUSG00000020889.11	217166	Nr1d1	37.6963	-1.2566	3.33399e-06	2.17239e-05								Otub2
ENSMUSG00000005043	ENSMUSG00000005043.13	27029	Sgsh	4.82754	-5.46857	3.3511e-06	2.18176e-05								Gm17106
ENSMUSG00000053617	ENSMUSG00000053617.11	14218	Sh3pxd2a	4.86474	-5.47733	3.45528e-06	2.24776e-05								Atp2b1
ENSMUSG00000034297	ENSMUSG00000034297.14	327987	Med13	22.1979	1.58771	3.71028e-06	2.41169e-05								Gm9747
ENSMUSG00000087175	ENSMUSG00000087175.7		Gm15133	5.86541	6.29757	3.78807e-06	2.46025e-05								Gm15491
ENSMUSG00000098482	ENSMUSG00000098482.1		Mir6363	53.1469	0.988418	3.79446e-06	2.4624e-05								Rpe
ENSMUSG00000031060	ENSMUSG00000031060.16	236732	Rbm10	74.111	-0.877016	3.83288e-06	2.48531e-05								Trim30a
ENSMUSG00000034973	ENSMUSG00000034973.16	320615	Dop1a	123.657	-0.726825	3.86138e-06	2.50176e-05								Casp1
ENSMUSG00000109118	ENSMUSG00000109118.1		Gm32031	121.154	0.661589	3.86541e-06	2.50234e-05								Dlgap4
ENSMUSG00000091366	ENSMUSG00000091366.1		Gm17040	5.56708	5.48163	3.89972e-06	2.52251e-05								Gm21839
ENSMUSG00000092243	ENSMUSG00000092243.8	630294	Gm7030	7.83346	4.18527	3.91219e-06	2.52853e-05								Gm5901
ENSMUSG00000097075	ENSMUSG00000097075.2	381922	Cdiptos	31.2122	-1.35883	3.93465e-06	2.54099e-05								Gm14764
ENSMUSG00000029034	ENSMUSG00000029034.9	71957	Ints11	25.0336	-1.59356	4.01405e-06	2.59018e-05								Rnf19b
ENSMUSG00000026896	ENSMUSG00000026896.14	71586	Ifih1	6.95441	4.46077	4.01772e-06	2.59045e-05								Rnaseh2c
ENSMUSG00000086453	ENSMUSG00000086453.7		Gm11457	306.627	0.501641	4.02883e-06	2.59553e-05								Atxn1
ENSMUSG00000078653	ENSMUSG00000078653.4	68107	Cntd1	1191.42	0.276766	4.03475e-06	2.59725e-05								Gm15568
ENSMUSG00000029208	ENSMUSG00000029208.16	231279	Guf1	206.135	-0.532133	4.095e-06	2.63391e-05								Ascl4
ENSMUSG00000022721	ENSMUSG00000022721.18	15547	Trmt2a	155.686	-0.580423	4.12107e-06	2.64855e-05								Gm14252
ENSMUSG00000084960	ENSMUSG00000084960.1		B430010I23Rik	54.8257	-1.19999	4.15091e-06	2.66559e-05								Pim1
ENSMUSG00000084658	ENSMUSG00000084658.1		Gm22721	58.9057	-1.06029	4.16242e-06	2.67083e-05								Gm13477
ENSMUSG00000031660	ENSMUSG00000031660.13	26992	Brd7	12.0959	-2.53372	4.26059e-06	2.73163e-05								Gm26749
ENSMUSG00000028933	ENSMUSG00000028933.11	57434	Xrcc2	7.91334	4.19685	4.27553e-06	2.73901e-05								Gm17494
ENSMUSG00000020697	ENSMUSG00000020697.16	16882	Lig3	116.005	0.711274	4.57678e-06	2.92965e-05								Mphosph8
ENSMUSG00000022807	ENSMUSG00000022807.8	106326	Osbpl11	9.55992	-4.97113	4.67691e-06	2.99037e-05								Pfkm
ENSMUSG00000029004	ENSMUSG00000029004.15	69188	Kmt2e	24.9998	-1.86759	4.67911e-06	2.99037e-05								Wdr83
ENSMUSG00000021557	ENSMUSG00000021557.14	67269	Agtpbp1	4.6744	5.98051	4.70131e-06	3.00216e-05								Zdhhc6
ENSMUSG00000037411	ENSMUSG00000037411.10	18787	Serpine1	7.90428	3.59673	4.71025e-06	3.00547e-05								Mgme1
ENSMUSG00000042371	ENSMUSG00000042371.12	109342	Slc5a10	4.88758	6.03437	4.77552e-06	3.04468e-05								Zdhhc5
ENSMUSG00000024953	ENSMUSG00000024953.16	54683	Prdx5	279.278	0.506799	4.88891e-06	3.11449e-05								Gm20652
ENSMUSG00000059772	ENSMUSG00000059772.12	75764	Slx1b	48.9168	-1.10797	4.9164e-06	3.12951e-05								Alg6
ENSMUSG00000038121	ENSMUSG00000038121.6	108654	Fam210a	22.4031	-1.75227	5.05266e-06	3.21368e-05								4930451E10Rik
ENSMUSG00000085105	ENSMUSG00000085105.2		Gm12758	589.486	-0.351255	5.05924e-06	3.21531e-05								Frmd8os
ENSMUSG00000106025	ENSMUSG00000106025.1		Gm42940	4.64657	-5.41209	5.31568e-06	3.37561e-05								Manf
ENSMUSG00000106464	ENSMUSG00000106464.1		C130083M11Rik	16.3062	-2.24952	5.40473e-06	3.42943e-05								Myom1
ENSMUSG00000066151	ENSMUSG00000066151.11	338355	Fkbp15	9.67359	2.95433	5.56663e-06	3.52936e-05								Gm19684
ENSMUSG00000040270	ENSMUSG00000040270.16	12014	Bach2	4.84747	-5.47326	5.58353e-06	3.53727e-05								Ecsit
ENSMUSG00000024789	ENSMUSG00000024789.12	16452	Jak2	5.26453	5.4023	5.60638e-06	3.54893e-05								Gm37625
ENSMUSG00000097634	ENSMUSG00000097634.2		Gm26827	46.5301	-1.08255	5.656e-06	3.57751e-05								Pkm
ENSMUSG00000025728	ENSMUSG00000025728.15	14755	Pigq	35.7044	-1.5178	5.70606e-06	3.60632e-05								Ms4a4b
ENSMUSG00000002326	ENSMUSG00000002326.5	105446	Gmpr2	53.0214	-1.12268	5.71566e-06	3.60953e-05								Pstpip2
ENSMUSG00000089998	ENSMUSG00000089998.2		Phtf1os	504.329	0.340651	5.72712e-06	3.61392e-05								Gpr89
ENSMUSG00000070997	ENSMUSG00000070997.4		1700055D18Rik	29.5317	1.40319	5.7589e-06	3.6311e-05								Gm31105
ENSMUSG00000100629	ENSMUSG00000100629.1		Gm28192	529.638	0.363352	5.78234e-06	3.64301e-05								Gm26588
ENSMUSG00000086529	ENSMUSG00000086529.1		Acss2os	80.8307	0.835406	5.87623e-06	3.69925e-05								Mpeg1
ENSMUSG00000040888	ENSMUSG00000040888.9	11692	Gfer	36.5016	1.37128	5.92218e-06	3.72524e-05								Il12b
ENSMUSG00000031403	ENSMUSG00000031403.14	245474	Dkc1	11.3783	-2.91288	6.10586e-06	3.83776e-05								Gm27206
ENSMUSG00000107429	ENSMUSG00000107429.2		Gm44206	52.8994	-1.07267	6.26303e-06	3.93037e-05								Gm20402
ENSMUSG00000109128	ENSMUSG00000109128.1		Gm45022	167.472	-0.563383	6.25857e-06	3.93037e-05								Syn3
ENSMUSG00000082726	ENSMUSG00000082726.1		Gm11424	9.48592	2.6432	6.46292e-06	4.05263e-05								Tsen34
ENSMUSG00000024681	ENSMUSG00000024681.11	170813	Ms4a3	4.67184	5.97195	6.67283e-06	4.18098e-05								Ccnb2-ps
ENSMUSG00000084565	ENSMUSG00000084565.1		Mir1901	4.53053	-5.37661	6.72186e-06	4.2084e-05								Gm7097
ENSMUSG00000026740	ENSMUSG00000026740.12	13418	Dnajc1	315.371	0.463239	6.73043e-06	4.21047e-05								Cdc26
ENSMUSG00000032412	ENSMUSG00000032412.8	11933	Atp1b3	22.3417	1.5934	6.81177e-06	4.25802e-05								Ap1g2
ENSMUSG00000048787	ENSMUSG00000048787.13	233805	Dcun1d3	20.1229	1.73627	6.94977e-06	4.34089e-05								Usp40
ENSMUSG00000079419	ENSMUSG00000079419.4	73656	Ms4a6c	8.74668	2.79131	7.07872e-06	4.41798e-05								Sco1
ENSMUSG00000059883	ENSMUSG00000059883.16	266632	Irak4	898.781	0.306293	7.15195e-06	4.4602e-05								D030028A08Rik
ENSMUSG00000005893	ENSMUSG00000005893.14	22026	Nr2c2	51.5599	-1.22727	7.23885e-06	4.51088e-05								A730061H03Rik
ENSMUSG00000041488	ENSMUSG00000041488.16	20908	Stx3	64.1051	1.08487	7.25111e-06	4.515e-05								Tctn1
ENSMUSG00000030032	ENSMUSG00000030032.12	75659	Wdr54	17.8595	-1.9272	7.34785e-06	4.57168e-05								Mindy2
ENSMUSG00000020709	ENSMUSG00000020709.15	216991	Adap2	12.4343	2.12011	7.67828e-06	4.77355e-05								Gm17705
ENSMUSG00000023909	ENSMUSG00000023909.3	76498	Paqr4	10.2231	-3.37139	7.80449e-06	4.84825e-05								Lnx1
ENSMUSG00000081223	ENSMUSG00000081223.1		Gm12247	50.3572	-0.995385	7.99774e-06	4.96444e-05								Paqr3
ENSMUSG00000079162	ENSMUSG00000079162.8	666747	Trim43b	8.65892	3.47277	8.04394e-06	4.98924e-05								P2ry14
ENSMUSG00000064068	ENSMUSG00000064068.13	17827	Mtx1	182.995	0.516796	8.26579e-06	5.12287e-05								Fam227b
ENSMUSG00000062070	ENSMUSG00000062070.12	18655	Pgk1	7.77685	3.5854	8.30747e-06	5.14471e-05								Zhx3
ENSMUSG00000003134	ENSMUSG00000003134.10	54610	Tbc1d8	53.9086	-1.29819	8.35888e-06	5.17254e-05								Gm15829
ENSMUSG00000097904	ENSMUSG00000097904.1			20.4936	1.70012	8.44559e-06	5.22216e-05								Tor1b
ENSMUSG00000084822	ENSMUSG00000084822.1		Myadml2os	4.34749	-5.31586	8.59238e-06	5.30882e-05								Gm42585
ENSMUSG00000015127	ENSMUSG00000015127.14	74154	Unkl	19.6027	-1.71491	8.61422e-06	5.3182e-05								Gm12352
ENSMUSG00000097583	ENSMUSG00000097583.2		6430590A07Rik	7.2246	3.73451	9.45995e-06	5.83583e-05								Spsb2
ENSMUSG00000103072	ENSMUSG00000103072.1		Gm37905	10.7223	-2.64993	9.70619e-06	5.98311e-05								Bsn
ENSMUSG00000029360	ENSMUSG00000029360.3		Gm9754	915.695	-0.326109	9.8575e-06	6.0717e-05								Gm9775
ENSMUSG00000101029	ENSMUSG00000101029.1		Gm29439	20.3183	-1.7313	1.00052e-05	6.15794e-05								Tmem170b
ENSMUSG00000022419	ENSMUSG00000022419.15	97998	Deptor	4.36309	-5.32	1.06028e-05	6.52072e-05								Gm13402
ENSMUSG00000086312	ENSMUSG00000086312.1		Gm15336	46.1967	1.05559	1.06119e-05	6.52131e-05								Sco2
ENSMUSG00000046062	ENSMUSG00000046062.5	108954	Ppp1r15b	11.1528	2.59209	1.07674e-05	6.6118e-05								Gon4l
ENSMUSG00000110166	ENSMUSG00000110166.1		Gm45641	6.01752	-5.02593	1.09633e-05	6.7269e-05								C030014I23Rik
ENSMUSG00000004446	ENSMUSG00000004446.12	12122	Bid	110.957	-0.712229	1.12819e-05	6.9171e-05								Sp9
ENSMUSG00000014606	ENSMUSG00000014606.14	67863	Slc25a11	142.476	-0.602627	1.14022e-05	6.98551e-05								Aimp2
ENSMUSG00000024678	ENSMUSG00000024678.6	66607	Ms4a4d	7.6616	3.32606	1.14696e-05	7.02142e-05								Gm12531
ENSMUSG00000020288	ENSMUSG00000020288.13	268390	Ahsa2	514.263	-0.354461	1.14941e-05	7.03101e-05								Gm24721
ENSMUSG00000067288	ENSMUSG00000067288.12	54127	Rps28	39.1219	-1.28067	1.1763e-05	7.19e-05								Kansl3
ENSMUSG00000054203	ENSMUSG00000054203.7	226695	Ifi205	4.07075	5.78268	1.18975e-05	7.26663e-05								2810039B14Rik
ENSMUSG00000032688	ENSMUSG00000032688.7	240354	Malt1	6.81756	4.01696	1.19505e-05	7.29345e-05								Ifit3
ENSMUSG00000097903	ENSMUSG00000097903.1		Gm26679	336.455	-0.41218	1.2072e-05	7.36201e-05								Gm29811
ENSMUSG00000039195	ENSMUSG00000039195.4	73737	1110008P14Rik	356.205	0.486938	1.22827e-05	7.48475e-05								Rpl15
ENSMUSG00000032030	ENSMUSG00000032030.16	75717	Cul5	11.7061	-2.49188	1.23403e-05	7.51414e-05								Pde4b
ENSMUSG00000020211	ENSMUSG00000020211.15	20222	Sf3a2	92.978	0.82246	1.26965e-05	7.72515e-05								Adck5
ENSMUSG00000030126	ENSMUSG00000030126.17	330401	Tmcc1	461.628	-0.384852	1.33662e-05	8.12642e-05								Mrnip
ENSMUSG00000021203	ENSMUSG00000021203.15	68149	Otub2	17.528	-1.75259	1.33982e-05	8.13969e-05								Tasor
ENSMUSG00000078489	ENSMUSG00000078489.2		Gm17106	105.138	0.698417	1.34311e-05	8.15347e-05								Isg20
ENSMUSG00000019943	ENSMUSG00000019943.9	67972	Atp2b1	21.3377	-1.80302	1.361e-05	8.25585e-05								P2rx6
ENSMUSG00000022591	ENSMUSG00000022591.5		Gm9747	8.37244	-4.77168	1.36996e-05	8.30389e-05								Fpr1
ENSMUSG00000087367	ENSMUSG00000087367.1		Gm15491	724.579	0.376075	1.40675e-05	8.52043e-05								Cnot3
ENSMUSG00000026005	ENSMUSG00000026005.15	66646	Rpe	79.4777	0.791425	1.42297e-05	8.61213e-05								Esd
ENSMUSG00000030921	ENSMUSG00000030921.17	20128	Trim30a	6.71775	3.64097	1.44788e-05	8.75629e-05								Mcl1
ENSMUSG00000025888	ENSMUSG00000025888.5	12362	Casp1	6.47886	4.9619	1.47124e-05	8.89081e-05								Cenpl
ENSMUSG00000061689	ENSMUSG00000061689.15	228836	Dlgap4	6.81954	3.35421	1.49654e-05	9.0369e-05								Gm17108
ENSMUSG00000094372	ENSMUSG00000094372.1		Gm21839	112.919	0.692982	1.50949e-05	9.10821e-05								Psmb7
ENSMUSG00000078611	ENSMUSG00000078611.3	100503879	Gm5901	16.0479	-1.89656	1.54971e-05	9.33677e-05								Gm12188
ENSMUSG00000087232	ENSMUSG00000087232.1		Gm14764	14.737	2.00746	1.54866e-05	9.33677e-05								Man2b1
ENSMUSG00000028793	ENSMUSG00000028793.15	75234	Rnf19b	10.6598	2.61579	1.55401e-05	9.35563e-05								Gm27599
ENSMUSG00000024925	ENSMUSG00000024925.10	68209	Rnaseh2c	284.047	0.434415	1.57398e-05	9.46875e-05								Dnah3
ENSMUSG00000046876	ENSMUSG00000046876.15	20238	Atxn1	4.29712	-5.30238	1.57536e-05	9.46991e-05								S1pr1
ENSMUSG00000083257	ENSMUSG00000083257.1		Gm15568	17.3166	1.94809	1.60012e-05	9.61151e-05								Gm15868
ENSMUSG00000085111	ENSMUSG00000085111.3	67341	Ascl4	347.081	-0.434803	1.62891e-05	9.77713e-05								Cadm1
ENSMUSG00000085546	ENSMUSG00000085546.1		Gm14252	10.9747	2.41937	1.65563e-05	9.93007e-05								Rassf4
ENSMUSG00000024014	ENSMUSG00000024014.7	18712	Pim1	6.24618	4.91169	1.70041e-05	0.00010191								mt-Ta
ENSMUSG00000083849	ENSMUSG00000083849.1		Gm13477	19.2392	1.71457	1.73529e-05	0.000103922								Itgb5
ENSMUSG00000097546	ENSMUSG00000097546.1		Gm26749	373.728	0.528965	1.73837e-05	0.000104029								Gm28777
ENSMUSG00000057359	ENSMUSG00000057359.7		Gm17494	37.6309	1.06143	1.74275e-05	0.000104213								Gm45133
ENSMUSG00000079184	ENSMUSG00000079184.10	75339	Mphosph8	35.8073	1.27434	1.74481e-05	0.000104258								4930442H23Rik
ENSMUSG00000033065	ENSMUSG00000033065.13	18642	Pfkm	20.0708	1.53141	1.75201e-05	0.000104611								Ccdc24
ENSMUSG00000005150	ENSMUSG00000005150.16	67836	Wdr83	454.504	-0.339436	1.78349e-05	0.000106347								Mlkl
ENSMUSG00000024982	ENSMUSG00000024982.9	66980	Zdhhc6	4.68304	5.22717	1.78375e-05	0.000106347								Tesk2
ENSMUSG00000027424	ENSMUSG00000027424.11	74528	Mgme1	73.8173	-2.92651	1.78734e-05	0.000106482								Gm15063
ENSMUSG00000034075	ENSMUSG00000034075.10	228136	Zdhhc5	129.849	0.638645	1.7918e-05	0.000106668								Gnpda2
ENSMUSG00000093390	ENSMUSG00000093390.1		Gm20652	52.3733	-0.968056	1.79673e-05	0.000106881								Gm45819
ENSMUSG00000073792	ENSMUSG00000073792.11	320438	Alg6	4.00106	-5.19934	1.83186e-05	0.00010889								6330403L08Rik
ENSMUSG00000069223	ENSMUSG00000069223.10		4930451E10Rik	124.331	-0.653561	1.84162e-05	0.000109389								Gm16573
ENSMUSG00000043488	ENSMUSG00000043488.5		Frmd8os	128.504	0.603645	1.849e-05	0.000109664								2500004C02Rik
ENSMUSG00000032575	ENSMUSG00000032575.16	74840	Manf	41.299	1.14315	1.84834e-05	0.000109664								Hars2
ENSMUSG00000024049	ENSMUSG00000024049.14	17929	Myom1	5.70685	-4.94921	1.87665e-05	0.000111222								Coa6
ENSMUSG00000092277	ENSMUSG00000092277.1		Gm19684	6.31531	4.91541	1.89207e-05	0.000112053								Epha1
ENSMUSG00000066839	ENSMUSG00000066839.11	26940	Ecsit	18.1536	-1.97097	1.89765e-05	0.0001123								Rhbdf2
ENSMUSG00000102782	ENSMUSG00000102782.1		Gm37625	4.08214	-5.22945	1.94833e-05	0.000115214								Ppib
ENSMUSG00000032294	ENSMUSG00000032294.16	18746	Pkm	42.5413	1.27217	1.97196e-05	0.000116439								Aktip
ENSMUSG00000056290	ENSMUSG00000056290.15	60361	Ms4a4b	6.3441	4.94583	1.9717e-05	0.000116439								Slc15a3
ENSMUSG00000025429	ENSMUSG00000025429.8	19201	Pstpip2	4.52257	5.17914	1.98538e-05	0.000117145								Ifi214
ENSMUSG00000028096	ENSMUSG00000028096.13	67549	Gpr89	4.14055	5.7939	1.99976e-05	0.000117906								Psme2
ENSMUSG00000109587	ENSMUSG00000109587.1		Gm31105	14.68	-2.52329	2.01612e-05	0.000118783								Gm15792
ENSMUSG00000097730	ENSMUSG00000097730.3		Gm26588	14.0528	-2.09431	2.03344e-05	0.000119716								Psenen
ENSMUSG00000046805	ENSMUSG00000046805.9	17476	Mpeg1	440.499	0.413089	2.036e-05	0.000119778								Far2
ENSMUSG00000004296	ENSMUSG00000004296.14	16160	Il12b	3.7682	5.67228	2.0557e-05	0.000120848								2210411M09Rik
ENSMUSG00000098889	ENSMUSG00000098889.1		Gm27206	28.5087	-1.31564	2.06273e-05	0.000121172								Gm42918
ENSMUSG00000107075	ENSMUSG00000107075.1		Gm43068	6.75121	3.33593	2.07154e-05	0.000121601								Nphs1
ENSMUSG00000092405	ENSMUSG00000092405.1		Gm20402	41.7088	-1.40419	2.09236e-05	0.000122732								Mia3
ENSMUSG00000059602	ENSMUSG00000059602.14	27204	Syn3	33.7925	1.37649	2.12544e-05	0.000124581								Pih1d1
ENSMUSG00000035585	ENSMUSG00000035585.16	66078	Tsen34	47.2007	-1.37714	2.14383e-05	0.000125567								Rpl5
ENSMUSG00000083718	ENSMUSG00000083718.2		Ccnb2-ps	15.4482	-1.90373	2.20267e-05	0.000128919								1110035H17Rik
ENSMUSG00000089835	ENSMUSG00000089835.1		Gm7097	11.4326	-2.43952	2.22474e-05	0.000130021								Xrcc6
ENSMUSG00000066149	ENSMUSG00000066149.11	66440	Cdc26	13.3009	2.31552	2.22401e-05	0.000130021								Npc1
ENSMUSG00000040701	ENSMUSG00000040701.15	11766	Ap1g2	55.9997	-0.953693	2.25497e-05	0.000131691								Gm20483
ENSMUSG00000005501	ENSMUSG00000005501.14	227334	Usp40	7.72735	-4.02979	2.26237e-05	0.000132027								Ccdc127
ENSMUSG00000069844	ENSMUSG00000069844.12	52892	Sco1	6.44008	3.90371	2.27449e-05	0.000132637								Hyls1
ENSMUSG00000078700	ENSMUSG00000078700.10		D030028A08Rik	259.581	-0.464894	2.31366e-05	0.000134823								Nepro
ENSMUSG00000053588	ENSMUSG00000053588.3		A730061H03Rik	76.2325	0.757759	2.34211e-05	0.000136382								E130307A14Rik
ENSMUSG00000038593	ENSMUSG00000038593.18	654470	Tctn1	361.704	-0.38857	2.34738e-05	0.000136589								Tgtp2
ENSMUSG00000042444	ENSMUSG00000042444.9	235461	Mindy2	13.8156	-2.08863	2.35496e-05	0.00013693								Mir6385
ENSMUSG00000090936	ENSMUSG00000090936.2		Gm17705	19.5693	1.69236	2.37697e-05	0.000138109								Mir762
ENSMUSG00000029228	ENSMUSG00000029228.15	16924	Lnx1	135.534	-0.571157	2.39897e-05	0.000139286								4932702P03Rik
ENSMUSG00000055725	ENSMUSG00000055725.11	231474	Paqr3	478.428	-0.33282	2.45089e-05	0.000142198								Slc31a1
ENSMUSG00000036381	ENSMUSG00000036381.13	140795	P2ry14	4.70778	5.99397	2.47135e-05	0.000143281								Gm15395
ENSMUSG00000027209	ENSMUSG00000027209.17	75823	Fam227b	27.1213	-1.56202	2.47828e-05	0.000143579								Ptgir
ENSMUSG00000035877	ENSMUSG00000035877.17	320799	Zhx3	31.819	-1.23978	2.49625e-05	0.000144515								Tgfbr1
ENSMUSG00000086083	ENSMUSG00000086083.1		Gm15829	83.576	-0.799282	2.54795e-05	0.000147401								Rab3gap2
ENSMUSG00000026848	ENSMUSG00000026848.14	30934	Tor1b	51.2217	-0.999027	2.59701e-05	0.000150131								Zfp784
ENSMUSG00000106457	ENSMUSG00000106457.1		Gm42585	111.478	0.798777	2.75054e-05	0.000158891								Gm5511
ENSMUSG00000084835	ENSMUSG00000084835.1		Gm12352	803.124	0.351394	2.78905e-05	0.000160999								Pfkp
ENSMUSG00000038451	ENSMUSG00000038451.13	14794	Spsb2	12.4975	1.98675	2.8239e-05	0.000162894								Gsk3a
ENSMUSG00000032589	ENSMUSG00000032589.14	12217	Bsn	3.8291	-5.13379	2.86807e-05	0.000165323								Eif5
ENSMUSG00000101865	ENSMUSG00000101865.1		Gm9775	7.76278	4.17125	2.92586e-05	0.000168532								Gm16279
ENSMUSG00000087370	ENSMUSG00000087370.2	621976	Tmem170b	4.51062	5.92876	3.00024e-05	0.000172692								Slfn8
ENSMUSG00000086994	ENSMUSG00000086994.1		Gm13402	95.7106	0.671386	3.01484e-05	0.000173408								Chrnb1
ENSMUSG00000091780	ENSMUSG00000091780.2	100126824	Sco2	39.0792	-1.10805	3.01872e-05	0.000173506								Pibf1
ENSMUSG00000054199	ENSMUSG00000054199.16	76022	Gon4l	57.7781	-1.00075	3.03892e-05	0.000174541								Cebpa
ENSMUSG00000060380	ENSMUSG00000060380.2		C030014I23Rik	22.6868	-1.5522	3.04118e-05	0.000174546								Gm38037
ENSMUSG00000068859	ENSMUSG00000068859.5	381373	Sp9	86.2562	-0.77254	3.05247e-05	0.000175068								Igsf10
ENSMUSG00000029610	ENSMUSG00000029610.13	231872	Aimp2	139.411	-0.6034	3.07619e-05	0.000176302								Bad
ENSMUSG00000086090	ENSMUSG00000086090.1		Gm12531	136.792	0.576014	3.09949e-05	0.00017751								Gm9988
ENSMUSG00000096411	ENSMUSG00000096411.1		Gm24721	4.40761	5.89382	3.14728e-05	0.000180118								Krtcap3
ENSMUSG00000010453	ENSMUSG00000010453.12	226976	Kansl3	3.71022	5.64331	3.21186e-05	0.000183683								1700088E04Rik
ENSMUSG00000099034	ENSMUSG00000099034.7		2810039B14Rik	8.69457	-3.14849	3.22103e-05	0.000184075								3300002P13Rik
ENSMUSG00000074896	ENSMUSG00000074896.3	15959	Ifit3	6.26978	4.90704	3.23923e-05	0.000184983								Lgals9
ENSMUSG00000106230	ENSMUSG00000106230.1		Gm29811	10.0516	-2.93429	3.33399e-05	0.000190259								Trp53bp1
ENSMUSG00000012405	ENSMUSG00000012405.15	66480	Rpl15	20.6354	1.44264	3.37573e-05	0.000192503								D830039M14Rik
ENSMUSG00000097340	ENSMUSG00000097340.1			138.491	0.590671	3.37911e-05	0.000192558								Tlr3
ENSMUSG00000028525	ENSMUSG00000028525.16	18578	Pde4b	4.10501	5.03355	3.40827e-05	0.000194082								Ube4bos1
ENSMUSG00000022550	ENSMUSG00000022550.17	268822	Adck5	12.504	-2.60955	3.4671e-05	0.000197291								2810455O05Rik
ENSMUSG00000020381	ENSMUSG00000020381.10	68067	Mrnip	20.1443	1.59091	3.5058e-05	0.000199352								Mip
ENSMUSG00000040651	ENSMUSG00000040651.8	218850	Tasor	37.7809	-1.16201	3.53762e-05	0.000200875								Gm15477
ENSMUSG00000106299	ENSMUSG00000106299.1		Gm44339	3.53066	5.57394	3.5357e-05	0.000200875								Gm16675
ENSMUSG00000039236	ENSMUSG00000039236.18	57444	Isg20	3.50417	5.56542	3.55931e-05	0.000201964								Gm22064
ENSMUSG00000022758	ENSMUSG00000022758.12	18440	P2rx6	7.58526	-4.6209	3.61766e-05	0.000204983								Pqlc3
ENSMUSG00000045551	ENSMUSG00000045551.7	14293	Fpr1	3.59327	5.60564	3.61545e-05	0.000204983								Gm43791
ENSMUSG00000035632	ENSMUSG00000035632.16	232791	Cnot3	72.2877	0.791099	3.64749e-05	0.000206528								Gm9800
ENSMUSG00000097889	ENSMUSG00000097889.1			1772.1	-0.234295	3.65397e-05	0.000206748								Mthfr
ENSMUSG00000021996	ENSMUSG00000021996.16	13885	Esd	8.58125	2.93671	3.73858e-05	0.000211386								Rfxank
ENSMUSG00000038612	ENSMUSG00000038612.16	17210	Mcl1	39.3262	1.03981	3.80519e-05	0.000215								Gm14549
ENSMUSG00000026708	ENSMUSG00000026708.16	70454	Cenpl	5.66946	4.76637	3.94204e-05	0.000222575								Serp1
ENSMUSG00000091133	ENSMUSG00000091133.1		Gm17108	205.366	-0.502523	3.95984e-05	0.000223422								Tmem208
ENSMUSG00000026750	ENSMUSG00000026750.6	19177	Psmb7	19.6947	-1.84155	3.96943e-05	0.000223773								Hnrnph1
ENSMUSG00000082116	ENSMUSG00000082116.1		Gm12188	5.9198	4.82413	3.97166e-05	0.000223773								M6pr
ENSMUSG00000005142	ENSMUSG00000005142.10	17159	Man2b1	7.36661	-4.58063	4.03064e-05	0.000226777								Nisch
ENSMUSG00000098994	ENSMUSG00000098994.1		Gm27599	10.9594	2.144	4.02889e-05	0.000226777								AA474408
ENSMUSG00000052273	ENSMUSG00000052273.3	381917	Dnah3	5.71808	4.16551	4.08202e-05	0.000229506								Sptb
ENSMUSG00000021366	ENSMUSG00000021366.7	110521	Hivep1	3.55206	5.58115	4.09109e-05	0.000229854								Fcgr4
ENSMUSG00000052270	ENSMUSG00000052270.7	14289	Fpr2	3.84728	5.68717	4.12524e-05	0.00023161								mt-Tq
ENSMUSG00000045092	ENSMUSG00000045092.8	13609	S1pr1	3.89197	-5.15961	4.15053e-05	0.000232867								Gm26944
ENSMUSG00000085612	ENSMUSG00000085612.1		Gm15868	152.297	0.515165	4.17929e-05	0.000234316								Gm8093
ENSMUSG00000032076	ENSMUSG00000032076.18	54725	Cadm1	7.48184	-3.99575	4.18565e-05	0.000234508								Rec114
ENSMUSG00000042129	ENSMUSG00000042129.8	213391	Rassf4	5.83397	4.18684	4.26866e-05	0.000238991								Oas1c
ENSMUSG00000064347	ENSMUSG00000064347.1		mt-Ta	23.7871	-1.56201	4.27309e-05	0.000239072								Gm42686
ENSMUSG00000022817	ENSMUSG00000022817.14	16419	Itgb5	3.7435	-5.1001	4.27976e-05	0.000239277								Znhit1
ENSMUSG00000100763	ENSMUSG00000100763.1		Gm28777	14.1733	-2.02879	4.29977e-05	0.000240228								Serac1
ENSMUSG00000109274	ENSMUSG00000109274.1		Gm45133	116.116	-0.596668	4.32453e-05	0.000241382								Gm9877
ENSMUSG00000053603	ENSMUSG00000053603.4		4930442H23Rik	94.1937	0.670971	4.32668e-05	0.000241382								Hif1a
ENSMUSG00000078588	ENSMUSG00000078588.10	381546	Ccdc24	10.0158	2.16713	4.32948e-05	0.000241382								Hps3
ENSMUSG00000012519	ENSMUSG00000012519.14	74568	Mlkl	8.70584	2.36773	4.33984e-05	0.000241791								4833413G10Rik
ENSMUSG00000033985	ENSMUSG00000033985.17	230661	Tesk2	262.674	0.408267	4.38657e-05	0.000244224								Gm27747
ENSMUSG00000086937	ENSMUSG00000086937.1		Gm15063	3.35108	5.50179	4.44629e-05	0.000247377								H2-T23
ENSMUSG00000029209	ENSMUSG00000029209.15	67980	Gnpda2	15.9085	-1.94523	4.55566e-05	0.000253286								1500002F19Rik
ENSMUSG00000109904	ENSMUSG00000109904.1		Gm45819	12.1877	-2.15973	4.58347e-05	0.000254655								Rps11-ps3
ENSMUSG00000075585	ENSMUSG00000075585.3		6330403L08Rik	7.14383	-3.92095	4.59983e-05	0.00025535								Isg15
ENSMUSG00000097335	ENSMUSG00000097335.1			288.424	0.391089	4.60238e-05	0.00025535								Lrrc51
ENSMUSG00000090038	ENSMUSG00000090038.7		Gm16573	342.321	0.379633	4.62107e-05	0.00025621								Snrpd3
ENSMUSG00000097590	ENSMUSG00000097590.1			147.236	0.580807	4.6723e-05	0.000258871								Maip1
ENSMUSG00000073236	ENSMUSG00000073236.4		2500004C02Rik	10.3557	-2.44209	4.72114e-05	0.000261395								Spc25
ENSMUSG00000019143	ENSMUSG00000019143.15	70791	Hars2	158.642	0.530109	4.83808e-05	0.000267685								Hexdc
ENSMUSG00000051671	ENSMUSG00000051671.6	67892	Coa6	7.47892	-3.54136	4.87153e-05	0.000269349								Mms19
ENSMUSG00000029859	ENSMUSG00000029859.6	13835	Epha1	23.009	1.30104	4.8903e-05	0.000270106								Atf3
ENSMUSG00000020806	ENSMUSG00000020806.15	217344	Rhbdf2	5.5167	4.1	4.89198e-05	0.000270106								2310043L19Rik
ENSMUSG00000032383	ENSMUSG00000032383.6	19035	Ppib	7.10555	3.17762	4.92395e-05	0.000271684								Rarres2
ENSMUSG00000031667	ENSMUSG00000031667.16	14339	Aktip	109.572	-0.666332	4.95344e-05	0.000273122								Tnfaip2
ENSMUSG00000024737	ENSMUSG00000024737.2	65221	Slc15a3	168.574	-0.508207	4.99302e-05	0.000275115								Tepp
ENSMUSG00000070501	ENSMUSG00000070501.13	545384	Ifi214	3.36036	5.50457	5.1047e-05	0.000281075								Slc12a6
ENSMUSG00000079197	ENSMUSG00000079197.10	19188	Psme2	5.56104	3.68157	5.12667e-05	0.00028209								Arl6ip5
ENSMUSG00000085606	ENSMUSG00000085606.1		Gm15792	7.16659	-3.91623	5.17059e-05	0.000284311								Arf5
ENSMUSG00000036835	ENSMUSG00000036835.7	66340	Psenen	133.063	0.56882	5.20196e-05	0.00028584								BC024978
ENSMUSG00000030303	ENSMUSG00000030303.15	330450	Far2	560.221	0.354079	5.22395e-05	0.000286851								Bst2
ENSMUSG00000085563	ENSMUSG00000085563.2		2210411M09Rik	277.987	0.420832	5.25072e-05	0.000288123								Ctsb
ENSMUSG00000106209	ENSMUSG00000106209.1		Gm42918	8.77402	2.38893	5.29361e-05	0.000290277								4930404N11Rik
ENSMUSG00000006649	ENSMUSG00000006649.17	54631	Nphs1	37.2467	-1.17208	5.30499e-05	0.000290702								Aste1
ENSMUSG00000056050	ENSMUSG00000056050.12	338366	Mia3	10.2307	2.11953	5.32551e-05	0.000291626								Gm44652
ENSMUSG00000003423	ENSMUSG00000003423.15	68845	Pih1d1	92.3035	-0.708434	5.33988e-05	0.000292213								Hopxos
ENSMUSG00000058558	ENSMUSG00000058558.12	100503670	Rpl5	60.3204	-0.832694	5.48415e-05	0.000299903								Inpp4a
ENSMUSG00000099098	ENSMUSG00000099098.4		1110035H17Rik	36.9242	-1.46371	5.51486e-05	0.000301376								Tmem176b
ENSMUSG00000022471	ENSMUSG00000022471.13	14375	Xrcc6	22.5042	-1.48201	5.68072e-05	0.000310228								4831440D22Rik
ENSMUSG00000024413	ENSMUSG00000024413.13	18145	Npc1	82.479	0.667839	5.73344e-05	0.000312893								9430060I03Rik
ENSMUSG00000092389	ENSMUSG00000092389.2		Gm20483	40.2208	-1.02186	5.75193e-05	0.000313688								Cmtr1
ENSMUSG00000021578	ENSMUSG00000021578.16	67433	Ccdc127	7.09806	-3.9034	5.96305e-05	0.00032498								Gm18609
ENSMUSG00000050555	ENSMUSG00000050555.9	76832	Hyls1	201.068	-0.463549	5.98e-05	0.000325682								Gm20752
ENSMUSG00000036208	ENSMUSG00000036208.13	212547	Nepro	61.7091	-0.923467	6.0253e-05	0.000327926								Slamf7
ENSMUSG00000097272	ENSMUSG00000097272.1			222.443	-0.478496	6.10178e-05	0.000331862								Vrk2
ENSMUSG00000087177	ENSMUSG00000087177.7		E130307A14Rik	67.9108	0.839314	6.17992e-05	0.000335884								Ints8
ENSMUSG00000078921	ENSMUSG00000078921.3	100039796	Tgtp2	3.98585	4.98533	6.18564e-05	0.000335966								3110021N24Rik
ENSMUSG00000098886	ENSMUSG00000098886.1		Mir6385	5.84731	3.42294	6.19231e-05	0.0003361								Gm28306
ENSMUSG00000076454	ENSMUSG00000076454.1		Mir762	40.7551	-1.46638	6.36767e-05	0.000345384								Limd2
ENSMUSG00000086796	ENSMUSG00000086796.1		4932702P03Rik	7.1727	-3.9113	6.39566e-05	0.000346666								Comt
ENSMUSG00000066150	ENSMUSG00000066150.12	20529	Slc31a1	11.3519	2.32108	6.41442e-05	0.000347448								Bop1
ENSMUSG00000085688	ENSMUSG00000085688.1		Gm15395	7.913	-3.25308	6.50272e-05	0.000351992								St6gal1
ENSMUSG00000043017	ENSMUSG00000043017.9	19222	Ptgir	40.3501	-1.05125	6.5921e-05	0.000356589								Ctsz
ENSMUSG00000007613	ENSMUSG00000007613.15	21812	Tgfbr1	7.27804	-3.49855	6.6266e-05	0.000358213								Ttl
ENSMUSG00000039318	ENSMUSG00000039318.12	98732	Rab3gap2	27.7414	-1.24709	6.69954e-05	0.000361911								Haus8
ENSMUSG00000043290	ENSMUSG00000043290.6	654801	Zfp784	24.2281	-1.36207	6.71853e-05	0.000362692								Larp1
ENSMUSG00000100615	ENSMUSG00000100615.1		Gm5511	3.84936	4.93436	6.94737e-05	0.000374792								Serpinc1
ENSMUSG00000021196	ENSMUSG00000021196.13	56421	Pfkp	111.794	-0.648359	6.97052e-05	0.000375788								Krtcap2
ENSMUSG00000057177	ENSMUSG00000057177.12	606496	Gsk3a	187.455	-0.551313	7.07346e-05	0.00038108								Dnajc8
ENSMUSG00000021282	ENSMUSG00000021282.16	217869	Eif5	22.9045	1.29198	7.10164e-05	0.000382341								Pik3ap1
ENSMUSG00000084998	ENSMUSG00000084998.1		Gm16279	205.708	0.436395	7.17042e-05	0.000385784								Fhod3
ENSMUSG00000035208	ENSMUSG00000035208.15	276950	Slfn8	5.39095	4.68061	7.22537e-05	0.000388479								Gm28536
ENSMUSG00000041189	ENSMUSG00000041189.9	11443	Chrnb1	8.22134	-2.82015	7.28707e-05	0.000391533								Calr
ENSMUSG00000022064	ENSMUSG00000022064.9	52023	Pibf1	17.1309	-1.64144	7.29581e-05	0.000391739								Atg16l2
ENSMUSG00000034957	ENSMUSG00000034957.10	12606	Cebpa	7.7984	-3.59881	7.34588e-05	0.000394163								Atg4c
ENSMUSG00000102840	ENSMUSG00000102840.1		Gm38037	3.4713	-4.98854	7.36471e-05	0.000394908								Gm26571
ENSMUSG00000036334	ENSMUSG00000036334.12	242050	Igsf10	6.50559	3.04306	7.50191e-05	0.000401996								Csde1
ENSMUSG00000097560	ENSMUSG00000097560.1			257.797	-0.393554	7.51234e-05	0.000402285								Cdk19os
ENSMUSG00000024959	ENSMUSG00000024959.13	12015	Bad	46.2819	0.900758	7.69617e-05	0.000411853								Iqcg
ENSMUSG00000055968	ENSMUSG00000055968.1		Gm9988	50.2127	-0.939818	7.7093e-05	0.000412005								Traf1
ENSMUSG00000047671	ENSMUSG00000047671.8	242646	Tctex1d4	12.6104	1.86694	7.70922e-05	0.000412005								Gm12404
ENSMUSG00000029149	ENSMUSG00000029149.14	69815	Krtcap3	18.5087	-1.73136	7.73829e-05	0.000413278								Ctsh
ENSMUSG00000033029	ENSMUSG00000033029.12	27660	1700088E04Rik	699.519	0.344172	7.82037e-05	0.000417382								Rgl2
ENSMUSG00000107585	ENSMUSG00000107585.1		3300002P13Rik	3.90108	5.71343	7.87195e-05	0.000419855								Grina
ENSMUSG00000001123	ENSMUSG00000001123.15	16859	Lgals9	6.59389	3.05006	7.94163e-05	0.000423289								Psma7
ENSMUSG00000043909	ENSMUSG00000043909.16	27223	Trp53bp1	664.4	0.255388	8.18727e-05	0.000436091								Ccdc88b
ENSMUSG00000043126	ENSMUSG00000043126.4		D830039M14Rik	13.8578	-2.48564	8.31802e-05	0.00044276								Ly6e
ENSMUSG00000031639	ENSMUSG00000031639.12	142980	Tlr3	3.80626	5.68317	8.45151e-05	0.000449567								Sppl2a
ENSMUSG00000085819	ENSMUSG00000085819.7		Ube4bos1	527.399	-0.341584	8.53069e-05	0.000453476								Colec12
ENSMUSG00000085030	ENSMUSG00000085030.1		2810455O05Rik	4.68519	-4.6603	8.63102e-05	0.000458505								Ifi203
ENSMUSG00000025389	ENSMUSG00000025389.7	17339	Mip	3.67374	4.8642	8.76915e-05	0.000465534								Dnaja3
ENSMUSG00000087261	ENSMUSG00000087261.2		Gm15477	48.1762	-1.13705	8.80181e-05	0.000466957								D230025D16Rik
ENSMUSG00000097534	ENSMUSG00000097534.3		Gm16675	4.02344	5.76592	8.84979e-05	0.000469192								Taf5
ENSMUSG00000076944	ENSMUSG00000076944.1		Gm22064	4.58166	-4.6239	8.93291e-05	0.000473284								Lrrc71
ENSMUSG00000045679	ENSMUSG00000045679.13	217430	Pqlc3	18.7517	-1.87755	9.12207e-05	0.000482981								Irf1
ENSMUSG00000107040	ENSMUSG00000107040.1		Gm43791	39.6006	-1.0683	9.12802e-05	0.000482981								Cxcl11
ENSMUSG00000045799	ENSMUSG00000045799.5		Gm9800	44.1859	-1.10816	9.20559e-05	0.000486764								9230104M06Rik
ENSMUSG00000029009	ENSMUSG00000029009.17	17769	Mthfr	3.74486	4.90479	9.32762e-05	0.000492891								Timm23
ENSMUSG00000036120	ENSMUSG00000036120.9	19727	Rfxank	452.245	-0.314761	9.63155e-05	0.000508615								Dnase1l3
ENSMUSG00000084990	ENSMUSG00000084990.1		Gm14549	9.30515	2.23756	9.7445e-05	0.000514239								Tap2
ENSMUSG00000027808	ENSMUSG00000027808.8	28146	Serp1	11.4755	2.06211	9.78193e-05	0.000515874								Gm16008
ENSMUSG00000014856	ENSMUSG00000014856.12	66320	Tmem208	101.185	-0.63215	9.80696e-05	0.000516853								9430069I07Rik
ENSMUSG00000007850	ENSMUSG00000007850.16	59013	Hnrnph1	35.832	-1.13343	9.87469e-05	0.00052008								9330020H09Rik
ENSMUSG00000007458	ENSMUSG00000007458.14	17113	M6pr	16.3755	1.57088	9.93259e-05	0.000522785								H2-Q6
ENSMUSG00000021910	ENSMUSG00000021910.15	64652	Nisch	6.89073	2.92689	0.000102568	0.000539492								Gm25953
ENSMUSG00000073867	ENSMUSG00000073867.2		AA474408	11.3285	-2.29417	0.000103614	0.000544637								Arl5c
ENSMUSG00000021061	ENSMUSG00000021061.15	20741	Sptb	13.4622	-2.04958	0.000104913	0.000551103								Gm10555
ENSMUSG00000059089	ENSMUSG00000059089.4	246256	Fcgr4	3.0454	5.35081	0.000105196	0.000551863								Tcea1
ENSMUSG00000066319	ENSMUSG00000066319.6	235636	Rtp3	3.0454	5.35081	0.000105196	0.000551863								Gm15629
ENSMUSG00000064343	ENSMUSG00000064343.1		mt-Tq	39.0897	-1.09672	0.000106712	0.000559453								Gm37127
ENSMUSG00000098066	ENSMUSG00000098066.2		Gm26944	94.2791	0.603249	0.000108194	0.000566847								4931422A03Rik
ENSMUSG00000087052	ENSMUSG00000087052.1		Gm8093	30.7328	1.10816	0.000108318	0.000567129								Hat1
ENSMUSG00000074269	ENSMUSG00000074269.10	73673	Rec114	54.6729	-0.821246	0.000108531	0.000567868								1700018A23Rik
ENSMUSG00000001166	ENSMUSG00000001166.17	114643	Oas1c	3.76189	5.6605	0.000108816	0.000568989								Tmco1
ENSMUSG00000104535	ENSMUSG00000104535.1		Gm42686	64.8879	0.81422	0.000112256	0.000586594								Nkapd1
ENSMUSG00000059518	ENSMUSG00000059518.14	70103	Znhit1	547.339	0.386143	0.000112525	0.000587613								1700037C18Rik
ENSMUSG00000015659	ENSMUSG00000015659.12	321007	Serac1	11.1241	-2.10555	0.000114562	0.000597863								Lhfpl2
ENSMUSG00000052426	ENSMUSG00000052426.4		Gm9877	4.49163	-4.59692	0.000114718	0.000598285								Gm11592
ENSMUSG00000021109	ENSMUSG00000021109.13	15251	Hif1a	6.91292	2.93641	0.000117855	0.000614243								Ptov1
ENSMUSG00000026548	ENSMUSG00000026548.4	98365	Slamf9	2.9302	5.30658	0.00011894	0.000619495								Tnk1
ENSMUSG00000027615	ENSMUSG00000027615.14	12807	Hps3	3.53655	4.80709	0.000120964	0.000629629								M1ap
ENSMUSG00000104950	ENSMUSG00000104950.1		4833413G10Rik	38.1388	-1.10896	0.00012228	0.000636063								Gm17641
ENSMUSG00000098914	ENSMUSG00000098914.1		Gm27747	86.744	0.685877	0.000124764	0.000648561								Ptdss1
ENSMUSG00000067212	ENSMUSG00000067212.8	15040	H2-T23	5.70418	3.37876	0.000124888	0.000648787								Gm37415
ENSMUSG00000097595	ENSMUSG00000097595.2		1500002F19Rik	344.305	0.370365	0.000126016	0.000654222								Syvn1
ENSMUSG00000081715	ENSMUSG00000081715.1		Rps11-ps3	3.82587	5.6822	0.000129055	0.00066956								Slfn2
ENSMUSG00000069744	ENSMUSG00000069744.7	26446	Psmb3	2.94366	5.3118	0.000129888	0.000673445								Gm11521
ENSMUSG00000035692	ENSMUSG00000035692.6	100038882	Isg15	5.31267	3.59709	0.000130884	0.000678169								Gm42573
ENSMUSG00000064307	ENSMUSG00000064307.13	69358	Lrrc51	44.8822	-1.19506	0.000131663	0.000681766								Ncor1
ENSMUSG00000020180	ENSMUSG00000020180.9	67332	Snrpd3	13.5201	1.62003	0.00013533	0.0007003								9330136K24Rik
ENSMUSG00000025971	ENSMUSG00000025971.6	68115	Maip1	26.2577	1.333	0.000136251	0.000704609								Bud31
ENSMUSG00000016757	ENSMUSG00000016757.10	223723	Ttll12	5.94444	3.42546	0.000138232	0.00071439								Coa5
ENSMUSG00000005233	ENSMUSG00000005233.16	66442	Spc25	4.42487	-4.567	0.000139274	0.00071931								Igfbp4
ENSMUSG00000039307	ENSMUSG00000039307.16	238023	Hexdc	170.542	0.470672	0.000140163	0.000722972								Trim7
ENSMUSG00000035683	ENSMUSG00000035683.13	17279	Melk	3.47029	5.55256	0.00014013	0.000722972								Phox2a
ENSMUSG00000025159	ENSMUSG00000025159.8	72199	Mms19	365.453	0.460147	0.000140841	0.000725997								Zfp397
ENSMUSG00000026628	ENSMUSG00000026628.13	11910	Atf3	9.6005	2.01594	0.000141399	0.000728403								Inpp5b
ENSMUSG00000101746	ENSMUSG00000101746.1		2310043L19Rik	4.73998	4.50205	0.000142244	0.000732285								Gm12743
ENSMUSG00000009281	ENSMUSG00000009281.6	71660	Rarres2	204.668	-0.538741	0.000148151	0.000762205								Zfp36l1
ENSMUSG00000021281	ENSMUSG00000021281.15	21928	Tnfaip2	5.16082	3.56786	0.000150315	0.000772839								Gm38804
ENSMUSG00000090206	ENSMUSG00000090206.7	73407	Tepp	118.669	0.54188	0.000150457	0.000773075								Arsa
ENSMUSG00000027130	ENSMUSG00000027130.15	107723	Slc12a6	88.9627	0.696072	0.000151618	0.00077854								Aanat
ENSMUSG00000035199	ENSMUSG00000035199.6	65106	Arl6ip5	8.52038	2.35869	0.000154736	0.000794039								Gm43766
ENSMUSG00000020440	ENSMUSG00000020440.13	11844	Arf5	6.73328	2.68815	0.000155553	0.000797719								Gm15417
ENSMUSG00000078786	ENSMUSG00000078786.9	414069	BC024978	416.219	0.315706	0.000156232	0.000800687								6230400D17Rik
ENSMUSG00000046718	ENSMUSG00000046718.7	69550	Bst2	6.85199	3.10372	0.000156765	0.000802907								Elp5
ENSMUSG00000021939	ENSMUSG00000021939.7	13030	Ctsb	73.7979	-0.840654	0.000157008	0.000803636								Gm16185
ENSMUSG00000020234	ENSMUSG00000020234.10	432479	4930404N11Rik	2989.84	-0.174379	0.000158315	0.000809806								1700010K24Rik
ENSMUSG00000032567	ENSMUSG00000032567.14	66595	Aste1	128.814	-0.659951	0.000158744	0.00081148								Tada1
ENSMUSG00000109167	ENSMUSG00000109167.1		Gm44652	9.17726	2.43794	0.000159357	0.000814093								Prg4
ENSMUSG00000087541	ENSMUSG00000087541.1		Hopxos	7.47458	-3.16014	0.000160498	0.000819403								Dnaja1
ENSMUSG00000026113	ENSMUSG00000026113.17	269180	Inpp4a	11.7452	2.0858	0.000161583	0.000824416								Gm20522
ENSMUSG00000029810	ENSMUSG00000029810.15	65963	Tmem176b	6.15714	-4.29821	0.000163784	0.00083511								Pdxdc1
ENSMUSG00000110138	ENSMUSG00000110138.1		4831440D22Rik	127.336	-0.627249	0.000165852	0.000844579								Gm45212
ENSMUSG00000100632	ENSMUSG00000100632.1		9430060I03Rik	40.0187	1.04693	0.000165782	0.000844579								Icam1
ENSMUSG00000024019	ENSMUSG00000024019.17	74157	Cmtr1	53.9604	-0.800759	0.000166499	0.00084733								Arhgap26
ENSMUSG00000107810	ENSMUSG00000107810.1		Gm18609	6.13959	-4.29724	0.000167938	0.00085411								Gm7160
ENSMUSG00000106053	ENSMUSG00000106053.1		Gm20752	2.78637	5.23384	0.000168913	0.000858525								Vsig10l
ENSMUSG00000038179	ENSMUSG00000038179.13	75345	Slamf7	4.76315	4.4969	0.000170334	0.000865198								Clstn1
ENSMUSG00000064090	ENSMUSG00000064090.14	69922	Vrk2	49.5975	-0.89637	0.000172015	0.00087318								Eif6
ENSMUSG00000040738	ENSMUSG00000040738.10	72656	Ints8	16.1602	-1.68377	0.000177219	0.000899025								Gm14024
ENSMUSG00000094958	ENSMUSG00000094958.1		3110021N24Rik	29.1427	-1.1217	0.00018035	0.000914327								Tead2
ENSMUSG00000101711	ENSMUSG00000101711.1		Gm28306	268.871	-0.390321	0.000181561	0.000919885								Gm2366
ENSMUSG00000040699	ENSMUSG00000040699.13	67803	Limd2	271.431	-0.385125	0.000182682	0.000924979								Thra
ENSMUSG00000000326	ENSMUSG00000000326.12	12846	Comt	31.2883	-1.72793	0.000184406	0.00093312								Gtf2ird1
ENSMUSG00000022557	ENSMUSG00000022557.10	12181	Bop1	64.4749	-0.717926	0.000185192	0.000936502								Tmem216
ENSMUSG00000022885	ENSMUSG00000022885.15	20440	St6gal1	3.13126	-4.84272	0.000190884	0.000964677								Uhrf1bp1
ENSMUSG00000016256	ENSMUSG00000016256.10	64138	Ctsz	36.1643	1.08363	0.000192844	0.000973964								Gm7580
ENSMUSG00000027394	ENSMUSG00000027394.13	69737	Ttl	52.033	-0.863246	0.000195327	0.000985885								Gm44280
ENSMUSG00000035439	ENSMUSG00000035439.13	76478	Haus8	10.9363	-3.06533	0.000195988	0.00098797								Mmp14
ENSMUSG00000037331	ENSMUSG00000037331.15	73158	Larp1	20.5898	1.51772	0.000195934	0.00098797								Tln1
ENSMUSG00000026715	ENSMUSG00000026715.12	11905	Serpinc1	59.1316	-0.831291	0.0001997	0.00100605								Hmga2
ENSMUSG00000042747	ENSMUSG00000042747.12	66059	Krtcap2	4.74612	4.49118	0.000202075	0.00101738								Gm26642
ENSMUSG00000054405	ENSMUSG00000054405.14	68598	Dnajc8	14.9293	1.58721	0.000203878	0.0010258								Mfsd11
ENSMUSG00000025017	ENSMUSG00000025017.9	83490	Pik3ap1	5.97025	3.16532	0.000204969	0.00103064								Cd300lb
ENSMUSG00000034295	ENSMUSG00000034295.9	225288	Fhod3	2.92605	-4.74522	0.000207692	0.00104368								Tmx2
ENSMUSG00000100927	ENSMUSG00000100927.1		Gm28536	111.356	-0.634948	0.000208814	0.00104866								Gm43694
ENSMUSG00000003814	ENSMUSG00000003814.8	12317	Calr	47.6497	0.935536	0.000217468	0.00109144								Tmem203
ENSMUSG00000047767	ENSMUSG00000047767.17	73683	Atg16l2	40.1765	-0.931152	0.000220337	0.00110514								Gm26646
ENSMUSG00000028550	ENSMUSG00000028550.15	242557	Atg4c	11.757	1.7257	0.000225246	0.00112905								Romo1
ENSMUSG00000096953	ENSMUSG00000096953.1		Gm26571	24.8844	-2.00223	0.000229302	0.00114866								Gm10434
ENSMUSG00000068823	ENSMUSG00000068823.10	229663	Csde1	24.0906	1.1578	0.000229583	0.00114935								Gm43034
ENSMUSG00000038491	ENSMUSG00000038491.9		Cdk19os	26.6391	-1.2892	0.000235244	0.00117623								Mvd
ENSMUSG00000035578	ENSMUSG00000035578.15	69707	Iqcg	67.3872	0.706976	0.000235245	0.00117623								Bivm
ENSMUSG00000026875	ENSMUSG00000026875.14	22029	Traf1	5.59689	3.31098	0.000236455	0.00118154								Nprl3
ENSMUSG00000087623	ENSMUSG00000087623.1		Gm12404	176.246	0.51069	0.000239229	0.00119465								Rnf114
ENSMUSG00000032359	ENSMUSG00000032359.14	13036	Ctsh	8.92953	2.17352	0.000241732	0.00120639								Wwp1
ENSMUSG00000041354	ENSMUSG00000041354.15	19732	Rgl2	6.4137	-3.72443	0.000243857	0.00121624								4930500M09Rik
ENSMUSG00000097423	ENSMUSG00000097423.1			8.12216	2.37517	0.000245869	0.00122551								Sycp3
ENSMUSG00000022564	ENSMUSG00000022564.6	66168	Grina	5.57972	3.0616	0.000246964	0.00123021								Sdc4
ENSMUSG00000066867	ENSMUSG00000066867.8	231699	Oas1e	3.24176	5.44035	0.00025843	0.00128652								Gm2788
ENSMUSG00000027566	ENSMUSG00000027566.14	26444	Psma7	5.68318	2.83222	0.000260156	0.00129431								Ptges
ENSMUSG00000047810	ENSMUSG00000047810.8	78317	Ccdc88b	4.49392	3.79069	0.000260375	0.00129459								Taf15
ENSMUSG00000022587	ENSMUSG00000022587.14	17069	Ly6e	8.93423	2.08448	0.000261339	0.00129857								Mroh8
ENSMUSG00000027366	ENSMUSG00000027366.12	66552	Sppl2a	8.07147	2.51533	0.000263718	0.00130958								Pgs1
ENSMUSG00000036103	ENSMUSG00000036103.8	140792	Colec12	2.94052	-4.75108	0.00026561	0.00131816								Vps4a
ENSMUSG00000039997	ENSMUSG00000039997.16	15950	Ifi203	10.1345	2.02679	0.000268075	0.00132957								Ypel1
ENSMUSG00000004069	ENSMUSG00000004069.16	83945	Dnaja3	228.345	0.439056	0.000269307	0.00133485								Rnf214
ENSMUSG00000031889	ENSMUSG00000031889.9	234678	D230025D16Rik	8.06382	-2.55916	0.00027224	0.00134855								Gm10638
ENSMUSG00000025049	ENSMUSG00000025049.5	226182	Taf5	73.6599	0.646291	0.000274848	0.00136062								Bccip
ENSMUSG00000023084	ENSMUSG00000023084.11	74485	Lrrc71	348.299	-0.315212	0.000275665	0.00136298								Camk2b
ENSMUSG00000018899	ENSMUSG00000018899.16	16362	Irf1	10.2761	2.03259	0.000275597	0.00136298								Gm16000
ENSMUSG00000060183	ENSMUSG00000060183.6		Cxcl11	3.34418	5.48913	0.000276142	0.00136449								Fgd1
ENSMUSG00000097100	ENSMUSG00000097100.1		9230104M06Rik	45.1977	-0.900679	0.000276318	0.00136452								Rbbp8
ENSMUSG00000013701	ENSMUSG00000013701.12	53600	Timm23	7.40406	-3.14634	0.000281582	0.00138966								mt-Cytb
ENSMUSG00000025279	ENSMUSG00000025279.7	13421	Dnase1l3	3.0759	5.37573	0.000284315	0.00140228								Cnn2
ENSMUSG00000024339	ENSMUSG00000024339.12	21355	Tap2	5.18707	3.23732	0.000289059	0.0014248								Mrpl49
ENSMUSG00000087381	ENSMUSG00000087381.8		Gm16008	2.84496	-4.70268	0.000290422	0.00143057								Proscos
ENSMUSG00000094447	ENSMUSG00000094447.1	77358	9430069I07Rik	2.84044	-4.70089	0.000290588	0.00143057								Gm16010
ENSMUSG00000091050	ENSMUSG00000091050.1		9330020H09Rik	101.788	0.600009	0.000290784	0.00143066								Corin
ENSMUSG00000073409	ENSMUSG00000073409.12	110557	H2-Q6	4.71146	3.41145	0.00029271	0.00143925								Hmga1b
ENSMUSG00000093079	ENSMUSG00000093079.1		Gm25953	5.83944	-3.58423	0.000293662	0.00144216								Cdkn1a
ENSMUSG00000038352	ENSMUSG00000038352.15	217151	Arl5c	20.7185	1.35223	0.000293564	0.00144216								Pi4kb
ENSMUSG00000104497	ENSMUSG00000104497.1		Gm10555	9.28008	2.15188	0.000294478	0.00144528								3110082I17Rik
ENSMUSG00000033813	ENSMUSG00000033813.15	21399	Tcea1	5.41162	3.01153	0.00029522	0.00144802								Fam114a1
ENSMUSG00000090054	ENSMUSG00000090054.1		Gm15629	3908.62	0.220561	0.000296277	0.00145232								Nlrc4
ENSMUSG00000104358	ENSMUSG00000104358.1		Gm37127	58.0474	-0.762319	0.000296559	0.00145281								Il12rb2
ENSMUSG00000046085	ENSMUSG00000046085.7	70986	4931422A03Rik	172.586	-0.479701	0.00029895	0.00146363								Gm16323
ENSMUSG00000027018	ENSMUSG00000027018.11	107435	Hat1	5.16864	3.58912	0.000301356	0.0014745								Zbtb18
ENSMUSG00000107368	ENSMUSG00000107368.1		1700018A23Rik	397.693	0.307892	0.000304996	0.0014914								Lrp1
ENSMUSG00000052428	ENSMUSG00000052428.10	68944	Tmco1	5.93724	-3.17317	0.000305577	0.00149289								Sgf29
ENSMUSG00000059820	ENSMUSG00000059820.14	270156	Nkapd1	82.4074	0.669817	0.000305675	0.00149289								Vasp
ENSMUSG00000005983	ENSMUSG00000005983.15	73261	1700037C18Rik	719.242	-0.259111	0.000307401	0.00150041								Pcif1
ENSMUSG00000045312	ENSMUSG00000045312.11	218454	Lhfpl2	12.3646	-2.18394	0.000307796	0.00150142								Egfl7
ENSMUSG00000086680	ENSMUSG00000086680.2		Gm11592	78.5935	0.679221	0.000308412	0.00150351								Hdac1
ENSMUSG00000038502	ENSMUSG00000038502.16	84113	Ptov1	66.9839	0.730307	0.000308971	0.00150532								Cebpzos
ENSMUSG00000001583	ENSMUSG00000001583.13	83813	Tnk1	24.9592	-1.22825	0.000310985	0.00151421								1700029I15Rik
ENSMUSG00000030041	ENSMUSG00000030041.9	110958	M1ap	27.9815	1.0819	0.000313273	0.00152393								Ccdc142os
ENSMUSG00000091272	ENSMUSG00000091272.1		Gm17641	3.13432	5.4087	0.000313363	0.00152393								Rev1
ENSMUSG00000021518	ENSMUSG00000021518.3	19210	Ptdss1	76.4027	0.69251	0.000315932	0.00153549								Dhh
ENSMUSG00000103864	ENSMUSG00000103864.1		Gm37415	69.7688	0.808092	0.000316337	0.00153572								Gm17099
ENSMUSG00000024807	ENSMUSG00000024807.17	74126	Syvn1	29.3025	1.06714	0.000316364	0.00153572								Itga6
ENSMUSG00000072620	ENSMUSG00000072620.3	20556	Slfn2	5.17706	3.20245	0.000316763	0.00153673								Slfn9
ENSMUSG00000085509	ENSMUSG00000085509.1		Gm11521	5.45403	-4.11523	0.000318709	0.00154523								Rhbdd2
ENSMUSG00000106736	ENSMUSG00000106736.1		Gm42573	2.73211	-4.64546	0.000320167	0.00155136								Gm10874
ENSMUSG00000018501	ENSMUSG00000018501.17	20185	Ncor1	57.0051	-0.845154	0.000323982	0.00156889								Gm28989
ENSMUSG00000097781	ENSMUSG00000097781.1		9330136K24Rik	62.8534	0.701228	0.000324551	0.00157069								Sgpp2
ENSMUSG00000038722	ENSMUSG00000038722.17	231889	Bud31	143.264	0.519371	0.000326409	0.00157873								Ceacam18
ENSMUSG00000026112	ENSMUSG00000026112.7	76178	Coa5	7.32302	2.32313	0.00033154	0.00160258								Slc11a1
ENSMUSG00000017493	ENSMUSG00000017493.12	16010	Igfbp4	6.60662	-3.33418	0.000333238	0.00160981								Atp6v1c2
ENSMUSG00000040350	ENSMUSG00000040350.15	94089	Trim7	77.6066	0.788748	0.000333473	0.00160997								Themis2
ENSMUSG00000007946	ENSMUSG00000007946.11	11859	Phox2a	61.6937	-0.730912	0.000335312	0.00161788								Tbc1d10b
ENSMUSG00000024276	ENSMUSG00000024276.6	69256	Zfp397	20.7542	-1.26601	0.000336696	0.00162357								Trim30c
ENSMUSG00000028894	ENSMUSG00000028894.18	16330	Inpp5b	4.80956	3.46959	0.000337086	0.00162447								Cd93
ENSMUSG00000084968	ENSMUSG00000084968.1		Gm12743	10.855	-2.2164	0.000338813	0.00163181								Gm6288
ENSMUSG00000021127	ENSMUSG00000021127.6	12192	Zfp36l1	3.78218	-4.33443	0.000344372	0.00165738								Ica1l
ENSMUSG00000107640	ENSMUSG00000107640.1		Gm38804	13.1891	-1.79037	0.000344535	0.00165738								Zfp777
ENSMUSG00000022620	ENSMUSG00000022620.14	11883	Arsa	7.64188	-2.44156	0.000345294	0.00166003								Rab11b
ENSMUSG00000020804	ENSMUSG00000020804.12	11298	Aanat	4.48985	3.78059	0.000347295	0.00166864								Gm15419
ENSMUSG00000105868	ENSMUSG00000105868.1		Gm43766	535.64	0.322271	0.000349469	0.00167808								Kcnj9
ENSMUSG00000074466	ENSMUSG00000074466.12		Gm15417	11.5872	1.70985	0.000351001	0.00168442								Gm38342
ENSMUSG00000074647	ENSMUSG00000074647.3	71405	Fam83c	5.77023	2.82988	0.000352078	0.00168858								D930007J09Rik
ENSMUSG00000097577	ENSMUSG00000097577.1		6230400D17Rik	497.617	0.278061	0.000353021	0.00169209								Bcl2a1a
ENSMUSG00000018565	ENSMUSG00000018565.17	54351	Elp5	405.125	0.297609	0.000357984	0.00171485								Ric8a
ENSMUSG00000084911	ENSMUSG00000084911.1		Gm16185	44.4549	-0.907425	0.000358642	0.00171697								1810008B01Rik
ENSMUSG00000085102	ENSMUSG00000085102.1		1700010K24Rik	3.04637	4.58964	0.000362796	0.00173582								Hmox1
ENSMUSG00000026563	ENSMUSG00000026563.13	27878	Tada1	12.9137	-1.73566	0.000363921	0.00174016								Stat5b
ENSMUSG00000020936	ENSMUSG00000020936.8	18107	Nmt1	28.7337	-1.09464	0.000372394	0.00177961								Gm16575
ENSMUSG00000006014	ENSMUSG00000006014.16	96875	Prg4	191.226	0.423163	0.000373085	0.00178185								Snf8
ENSMUSG00000028410	ENSMUSG00000028410.13	15502	Dnaja1	73.9992	-0.654944	0.000373419	0.00178238								Eif3j1
ENSMUSG00000092241	ENSMUSG00000092241.1		Gm20522	129.458	0.548193	0.000381631	0.00182049								Zscan29
ENSMUSG00000022680	ENSMUSG00000022680.13	94184	Pdxdc1	363.789	0.367142	0.000385832	0.00183943								Spop
ENSMUSG00000108472	ENSMUSG00000108472.1		Gm45212	49.7545	-0.805231	0.000394866	0.00188026								Rnf150
ENSMUSG00000037405	ENSMUSG00000037405.7	15894	Icam1	4.72241	3.41331	0.000394775	0.00188026								Gm16536
ENSMUSG00000036452	ENSMUSG00000036452.17	71302	Arhgap26	5.72471	2.81995	0.00040545	0.00192951								Rnf24
ENSMUSG00000099843	ENSMUSG00000099843.1		Gm7160	5.38697	3.61543	0.00040816	0.00194125								Gm12265
ENSMUSG00000070604	ENSMUSG00000070604.5	75690	Vsig10l	3.67409	-4.29352	0.000408852	0.00194339								Ncapg
ENSMUSG00000039953	ENSMUSG00000039953.13	65945	Clstn1	22.293	-1.32818	0.000412945	0.001961								4921507G05Rik
ENSMUSG00000027613	ENSMUSG00000027613.15	16418	Eif6	4.04954	4.26011	0.000413048	0.001961								Dnmt3aos
ENSMUSG00000085485	ENSMUSG00000085485.1		Gm14024	9.53297	-2.10406	0.000413387	0.00196144								Sp100
ENSMUSG00000030796	ENSMUSG00000030796.17	21677	Tead2	15.7452	-1.58366	0.000413909	0.00196275								Ilrun
ENSMUSG00000097491	ENSMUSG00000097491.1		Gm2366	6.4916	-2.94976	0.000416553	0.00197412								E030013I19Rik
ENSMUSG00000058756	ENSMUSG00000058756.13	21833	Thra	26.5101	-1.24304	0.000424811	0.00201206								Cers2
ENSMUSG00000023079	ENSMUSG00000023079.14	57080	Gtf2ird1	2.62358	-4.58789	0.000433036	0.00204981								Oplah
ENSMUSG00000024667	ENSMUSG00000024667.11	68642	Tmem216	170.19	0.529875	0.000435179	0.00205873								Gpsm2
ENSMUSG00000039512	ENSMUSG00000039512.11	224648	Uhrf1bp1	4.71858	3.42269	0.000436684	0.00206463								Pcnp
ENSMUSG00000085161	ENSMUSG00000085161.1		Gm7580	2.87823	5.28399	0.000439778	0.00207803								Ndufs2
ENSMUSG00000107944	ENSMUSG00000107944.1		Gm44280	24.314	-1.15684	0.000446145	0.00210687								Dus2
ENSMUSG00000000957	ENSMUSG00000000957.9	17387	Mmp14	3.03633	4.59081	0.000451466	0.00213074								4930505N22Rik
ENSMUSG00000028465	ENSMUSG00000028465.16	21894	Tln1	108.22	0.587229	0.000452366	0.00213372								Sh3bgrl
ENSMUSG00000056758	ENSMUSG00000056758.14	15364	Hmga2	5.87111	-3.15449	0.000461341	0.0021735								Gripap1
ENSMUSG00000097680	ENSMUSG00000097680.1		Gm26642	1591.46	0.221585	0.000461103	0.0021735								Gm15354
ENSMUSG00000020818	ENSMUSG00000020818.16	69900	Mfsd11	294.155	0.603264	0.000462997	0.00218001								Arfgef1
ENSMUSG00000063193	ENSMUSG00000063193.8	217304	Cd300lb	5.38019	-4.11035	0.000463319	0.00218025								Dhx30
ENSMUSG00000050043	ENSMUSG00000050043.16	66958	Tmx2	67.2341	0.700585	0.00046495	0.00218663								Diablo
ENSMUSG00000107018	ENSMUSG00000107018.1		Gm43694	2.7683	5.22487	0.000465681	0.00218878								Ankrd33b
ENSMUSG00000078201	ENSMUSG00000078201.5	227615	Tmem203	2.95419	4.53696	0.000468638	0.00220139								C730034F03Rik
ENSMUSG00000097685	ENSMUSG00000097685.2		Gm26646	122.108	0.5818	0.000469723	0.00220519								Ccrl2
ENSMUSG00000067847	ENSMUSG00000067847.13	67067	Romo1	105.873	-0.568846	0.000474413	0.0022259								Lrrc47
ENSMUSG00000072898	ENSMUSG00000072898.3		Gm10434	55.2446	-0.79339	0.000477524	0.00223918								Tmem198b
ENSMUSG00000106662	ENSMUSG00000106662.1		Gm43034	7.84612	-2.71514	0.000479197	0.00224571								Fastk
ENSMUSG00000006517	ENSMUSG00000006517.4	192156	Mvd	6.39985	3.24889	0.000485976	0.00227615								Man2c1os
ENSMUSG00000041684	ENSMUSG00000041684.11	246229	Bivm	6.23182	-2.89365	0.000489705	0.00229227								Hmga1
ENSMUSG00000020289	ENSMUSG00000020289.15	17168	Nprl3	154.337	-0.559306	0.000490303	0.00229372								Gm38391
ENSMUSG00000006418	ENSMUSG00000006418.17	81018	Rnf114	49.1241	0.791056	0.000494988	0.00231429								Timeless
ENSMUSG00000041058	ENSMUSG00000041058.15	107568	Wwp1	7.80792	-2.93941	0.000498247	0.00232816								Pgam2
ENSMUSG00000044306	ENSMUSG00000044306.4		4930500M09Rik	86.138	-0.771671	0.000501433	0.00234168								Gja5
ENSMUSG00000020059	ENSMUSG00000020059.9	20962	Sycp3	85.461	0.623927	0.000510453	0.00238241								Itgb1
ENSMUSG00000017009	ENSMUSG00000017009.3	20971	Sdc4	10.4472	1.89096	0.00051249	0.00239052								Ccpg1
ENSMUSG00000085995	ENSMUSG00000085995.2		Gm2788	24.1128	1.12517	0.000514171	0.00239696								4930556J24Rik
ENSMUSG00000050737	ENSMUSG00000050737.13	64292	Ptges	4.52223	3.80088	0.000524189	0.00244225								Plekhj1
ENSMUSG00000020680	ENSMUSG00000020680.15	70439	Taf15	4.1701	3.65986	0.000527734	0.00245733								Gm15853
ENSMUSG00000074627	ENSMUSG00000074627.11	629499	Mroh8	601.961	0.291477	0.000530665	0.00246954								Gm43545
ENSMUSG00000046080	ENSMUSG00000046080.17	232414	Clec9a	2.53066	-4.5348	0.000544185	0.00252951								Gt(ROSA)26Sor
ENSMUSG00000025207	ENSMUSG00000025207.15	26456	Sema4g	2.89318	5.27926	0.000544056	0.00252951								Prr3
ENSMUSG00000017715	ENSMUSG00000017715.11	74451	Pgs1	4.57917	3.35128	0.000560188	0.00260239								Dlx1as
ENSMUSG00000031913	ENSMUSG00000031913.9	116733	Vps4a	21.212	-1.35504	0.000562474	0.00261149								Cse1l
ENSMUSG00000022773	ENSMUSG00000022773.16	106369	Ypel1	247.094	0.393836	0.000570099	0.00264535								A230072E10Rik
ENSMUSG00000042790	ENSMUSG00000042790.15	235315	Rnf214	14.8956	-1.51747	0.000576942	0.00267555								Gm15849
ENSMUSG00000074178	ENSMUSG00000074178.2		Gm10638	30.3401	0.963214	0.000577442	0.00267632								AB124611
ENSMUSG00000030983	ENSMUSG00000030983.4	66165	Bccip	29.7976	-1.01001	0.00058242	0.00269783								mt-Ts1
ENSMUSG00000096945	ENSMUSG00000096945.1			20.2899	-1.48511	0.000589803	0.00273044								Ly6g6e
ENSMUSG00000057897	ENSMUSG00000057897.14	12323	Camk2b	4.4451	3.76583	0.000592148	0.00273971								Ccnc
ENSMUSG00000085106	ENSMUSG00000085106.1		Gm16000	13.1126	-1.60374	0.000599155	0.00277053								Ccdc39
ENSMUSG00000025265	ENSMUSG00000025265.14	14163	Fgd1	71.8384	-0.656066	0.000599904	0.00277239								Rapgef3os1
ENSMUSG00000017830	ENSMUSG00000017830.15	80861	Dhx58	2.81099	5.24343	0.000601338	0.00277741								Stat1
ENSMUSG00000041238	ENSMUSG00000041238.15	225182	Rbbp8	6.13856	2.76209	0.000602983	0.0027834								Herc6
ENSMUSG00000064370	ENSMUSG00000064370.1	17711	mt-Cytb	80.0719	-0.645246	0.000608821	0.00280873								4930562F07Rik
ENSMUSG00000004665	ENSMUSG00000004665.10	12798	Cnn2	6.52154	2.44595	0.000612014	0.00282183								Kctd12b
ENSMUSG00000007338	ENSMUSG00000007338.9	18120	Mrpl49	34.2001	0.930206	0.000618467	0.00284994								Bace2
ENSMUSG00000091154	ENSMUSG00000091154.2		Proscos	80.4199	-0.668233	0.000618989	0.0028507								Pkd2l2
ENSMUSG00000085541	ENSMUSG00000085541.1		Gm16010	5.86515	-3.13333	0.000624328	0.00287363								D830050J10Rik
ENSMUSG00000005220	ENSMUSG00000005220.10	53419	Corin	5.7118	-3.12269	0.000628168	0.00288798								Dhrs13os
ENSMUSG00000078249	ENSMUSG00000078249.5	111241	Hmga1b	9.1836	2.12992	0.000628086	0.00288798								Trem2
ENSMUSG00000023067	ENSMUSG00000023067.13	12575	Cdkn1a	5.68264	2.59119	0.000629922	0.00289438								Tpbgl
ENSMUSG00000038861	ENSMUSG00000038861.14	107650	Pi4kb	44.8038	0.778843	0.000635353	0.00291766								Ntan1
ENSMUSG00000053553	ENSMUSG00000053553.11	73212	3110082I17Rik	104.603	-0.694834	0.000637942	0.00292787								Il23a
ENSMUSG00000029185	ENSMUSG00000029185.14	68303	Fam114a1	2.9277	4.52767	0.000639443	0.00293307								E130114P18Rik
ENSMUSG00000039193	ENSMUSG00000039193.7	268973	Nlrc4	4.42092	3.75955	0.000640028	0.00293407								Lratd2
ENSMUSG00000018341	ENSMUSG00000018341.12	16162	Il12rb2	10.969	-1.74922	0.000642252	0.00294258								9430025C20Rik
ENSMUSG00000087435	ENSMUSG00000087435.1		Gm16323	174.145	-0.426539	0.000644004	0.00294892								F830016B08Rik
ENSMUSG00000063659	ENSMUSG00000063659.11	30928	Zbtb18	2.78001	4.44857	0.000644592	0.00294992								Gm18303
ENSMUSG00000040249	ENSMUSG00000040249.15	16971	Lrp1	22.3967	-1.19326	0.000650124	0.00297353								Ercc1
ENSMUSG00000030714	ENSMUSG00000030714.14	75565	Sgf29	11.8442	-1.68613	0.000657851	0.00300716								Cops3
ENSMUSG00000018774	ENSMUSG00000018774.13	12514	Cd68	5.19832	-3.4011	0.000658297	0.00300748								Gm17130
ENSMUSG00000030403	ENSMUSG00000030403.9	22323	Vasp	5.10056	2.8805	0.000658925	0.00300863								Rab20
ENSMUSG00000039849	ENSMUSG00000039849.5	228866	Pcif1	242.614	0.395613	0.000663184	0.00302634								Gm14232
ENSMUSG00000026921	ENSMUSG00000026921.18	353156	Egfl7	8.02737	-2.30574	0.000663969	0.0030282								Abi3
ENSMUSG00000028800	ENSMUSG00000028800.15	433759	Hdac1	7.78403	2.70672	0.000674171	0.00307297								Chdh
ENSMUSG00000062691	ENSMUSG00000062691.10	68554	Cebpzos	87.3269	-0.574027	0.000681978	0.00310679								Gusb
ENSMUSG00000097731	ENSMUSG00000097731.1			373.573	-0.280569	0.000685141	0.00311942								Zfp473
ENSMUSG00000044916	ENSMUSG00000044916.10	75641	1700029I15Rik	8.18565	-2.15827	0.000698076	0.00317651								Myo1h
ENSMUSG00000110350	ENSMUSG00000110350.1		Gm10252	114214	0.194573	0.000698575	0.00317696								Gm10644
ENSMUSG00000087578	ENSMUSG00000087578.1		Ccdc142os	53.3906	-0.725089	0.000711895	0.0032357								Zfp385c
ENSMUSG00000026082	ENSMUSG00000026082.11	56210	Rev1	136.628	-0.470936	0.000712331	0.00323584								Vsir
ENSMUSG00000023000	ENSMUSG00000023000.4	13363	Dhh	3.79829	4.15827	0.000722549	0.0032804								Ackr4
ENSMUSG00000066682	ENSMUSG00000066682.11	545812	Pilrb2	2.5572	5.10327	0.000723571	0.00328317								Gm10642
ENSMUSG00000091659	ENSMUSG00000091659.1		Gm17099	13.2112	1.46016	0.000725808	0.00329146								A430018G15Rik
ENSMUSG00000027111	ENSMUSG00000027111.15	16403	Itga6	4.87979	-3.97459	0.000726543	0.00329292								9330162G02Rik
ENSMUSG00000069793	ENSMUSG00000069793.11	237886	Slfn9	2.78908	4.45725	0.000730616	0.00330951								4930581F22Rik
ENSMUSG00000039917	ENSMUSG00000039917.10	215160	Rhbdd2	3.90129	4.20451	0.000739401	0.0033474								8030451A03Rik
ENSMUSG00000075591	ENSMUSG00000075591.2		Gm10874	165.521	-0.424697	0.000744602	0.00336904								Pstk
ENSMUSG00000101308	ENSMUSG00000101308.1		Gm28989	65.1283	-0.724973	0.000749407	0.00338886								Etfdh
ENSMUSG00000032908	ENSMUSG00000032908.9	433323	Sgpp2	3.38028	-4.16719	0.000754139	0.00340833								Slfn5
ENSMUSG00000030472	ENSMUSG00000030472.9	72431	Ceacam18	4.85854	3.44352	0.000758389	0.0034256								Cd52
ENSMUSG00000087601	ENSMUSG00000087601.3		Uchl1os	2.62365	5.13407	0.000759358	0.00342805								Mdh1
ENSMUSG00000029815	ENSMUSG00000029815.12	75593	Malsu1	11.9764	1.56757	0.000761955	0.00343783								Gm43592
ENSMUSG00000026177	ENSMUSG00000026177.11	18173	Slc11a1	5.48885	3.04528	0.00076303	0.00344073								Mcmdc2
ENSMUSG00000020566	ENSMUSG00000020566.18	68775	Atp6v1c2	17.7968	1.40437	0.000764517	0.0034455								Gm43646
ENSMUSG00000037731	ENSMUSG00000037731.5	230787	Themis2	6.09176	2.71634	0.000773929	0.00348595								F730043M19Rik
ENSMUSG00000042492	ENSMUSG00000042492.12	68449	Tbc1d10b	25.2837	1.09519	0.000783958	0.00352913								Cenpq
ENSMUSG00000078616	ENSMUSG00000078616.2	434219	Trim30c	3.17429	5.42279	0.000784579	0.00352994								Dek
ENSMUSG00000027435	ENSMUSG00000027435.8	17064	Cd93	6.51333	-2.64905	0.000785541	0.00353228								2010016I18Rik
ENSMUSG00000072660	ENSMUSG00000072660.5		Gm6288	52.4988	-0.721318	0.000786883	0.00353633								Gm38056
ENSMUSG00000026018	ENSMUSG00000026018.12	70375	Ica1l	535.49	-0.252879	0.000792828	0.00356105								Calm1
ENSMUSG00000086491	ENSMUSG00000086491.1		Gm13291	2.78049	5.21895	0.000801882	0.00359969								Zfp646
ENSMUSG00000071477	ENSMUSG00000071477.10	72306	Zfp777	3.99773	3.6126	0.000803515	0.003605								Gm13267
ENSMUSG00000077450	ENSMUSG00000077450.12	19326	Rab11b	37.1641	-0.915232	0.000805445	0.00361163								Eef1a1
ENSMUSG00000084783	ENSMUSG00000084783.1		Gm15419	10.985	-2.33751	0.000807346	0.00361812								Gm45412
ENSMUSG00000038026	ENSMUSG00000038026.12	16524	Kcnj9	2.53235	-4.53586	0.000812596	0.00363961								Pfkfb3
ENSMUSG00000102457	ENSMUSG00000102457.1		Gm38342	93.2702	0.575617	0.000813748	0.00364273								Snx10
ENSMUSG00000042874	ENSMUSG00000042874.1		D930007J09Rik	23.3727	-1.39628	0.000820171	0.00366943								Pigp
ENSMUSG00000102037	ENSMUSG00000102037.1	12044	Bcl2a1a	2.45083	5.05273	0.000822112	0.00367606								Eme2
ENSMUSG00000025485	ENSMUSG00000025485.13	101489	Ric8a	76.7438	0.624191	0.000823464	0.00368004								Eif2ak2
ENSMUSG00000089745	ENSMUSG00000089745.1		1810008B01Rik	544.497	-0.242394	0.000824429	0.0036823								Synj2
ENSMUSG00000005413	ENSMUSG00000005413.7	15368	Hmox1	8.06088	2.01436	0.000825094	0.00368321								Gm2415
ENSMUSG00000020919	ENSMUSG00000020919.11	20851	Stat5b	5.84318	3.15291	0.000826896	0.00368919								Gm42529
ENSMUSG00000089796	ENSMUSG00000089796.1		Gm16575	182.759	-0.455296	0.000835318	0.00372469								Retsat
ENSMUSG00000006058	ENSMUSG00000006058.10	27681	Snf8	59.8237	0.722628	0.000837386	0.00373183								Gm34882
ENSMUSG00000027236	ENSMUSG00000027236.8	78655	Eif3j1	137.091	0.579617	0.000842731	0.00375356								Adam17
ENSMUSG00000097258	ENSMUSG00000097258.1			8.57954	-2.24703	0.000843653	0.00375557								Cldn22
ENSMUSG00000050619	ENSMUSG00000050619.14	99334	Zscan29	27.6828	-1.01777	0.000845723	0.00376269								Ripk2
ENSMUSG00000057522	ENSMUSG00000057522.15	20747	Spop	17.5753	1.3091	0.000846261	0.00376299								Gss
ENSMUSG00000047747	ENSMUSG00000047747.10	330812	Rnf150	48.7757	-0.821776	0.0008513	0.00378329								Pom121
ENSMUSG00000089810	ENSMUSG00000089810.1		Gm16536	6.78373	-2.49109	0.000857224	0.00380736								Pdzd11
ENSMUSG00000048911	ENSMUSG00000048911.15	51902	Rnf24	273.81	-0.349605	0.000857668	0.00380736								Gm17035
ENSMUSG00000085132	ENSMUSG00000085132.1		Gm12265	70.6096	0.710901	0.000867556	0.00384912								4930589L23Rik
ENSMUSG00000015880	ENSMUSG00000015880.13	54392	Ncapg	182.859	-0.408982	0.000879157	0.00389842								Cd81
ENSMUSG00000097650	ENSMUSG00000097650.1		4921507G05Rik	7.37552	-2.38633	0.000879646	0.00389843								Inppl1
ENSMUSG00000073242	ENSMUSG00000073242.4		Dnmt3aos	6.64674	-3.32601	0.000882632	0.0039093								Gm16278
ENSMUSG00000026222	ENSMUSG00000026222.16	20684	Sp100	6.11379	2.51527	0.000883075	0.0039093								Tnpo3
ENSMUSG00000017176	ENSMUSG00000017176.17	68106	Nt5c3b	11.1069	-2.08063	0.000889904	0.00393734								Hnrnpk
ENSMUSG00000056692	ENSMUSG00000056692.12	224647	Ilrun	8.21183	2.05928	0.000891665	0.00394296								Hoxaas3
ENSMUSG00000086843	ENSMUSG00000086843.3		E030013I19Rik	3.29242	-4.12602	0.000899983	0.00397754								Gm9974
ENSMUSG00000015714	ENSMUSG00000015714.11	76893	Cers2	39.3283	-1.04035	0.000904232	0.00399411								Gm44877
ENSMUSG00000022562	ENSMUSG00000022562.14	75475	Oplah	118.565	0.510094	0.000928593	0.00409945								Nfkbia
ENSMUSG00000027883	ENSMUSG00000027883.15	76123	Gpsm2	132.489	-0.446174	0.00094514	0.0041702								Sfi1
ENSMUSG00000071533	ENSMUSG00000071533.11	76302	Pcnp	88.3422	0.55631	0.000945882	0.00417117								4930560O18Rik
ENSMUSG00000013593	ENSMUSG00000013593.12	226646	Ndufs2	3.9648	3.59133	0.000961956	0.00423971								Polr1a
ENSMUSG00000031901	ENSMUSG00000031901.12	66369	Dus2	5.63346	-3.08242	0.000964984	0.00425071								Dop1b
ENSMUSG00000097690	ENSMUSG00000097690.1		4930505N22Rik	39.0341	0.882247	0.000972884	0.00428315								Gpc1
ENSMUSG00000031246	ENSMUSG00000031246.14	56726	Sh3bgrl	9.12396	-1.92034	0.000974027	0.00428583								Dpep2
ENSMUSG00000031153	ENSMUSG00000031153.16	54645	Gripap1	3.10952	5.38123	0.000984665	0.00433025								Snx18
ENSMUSG00000086156	ENSMUSG00000086156.1		Gm15354	27.3194	1.01013	0.0010145	0.00445902								Ten1
ENSMUSG00000067851	ENSMUSG00000067851.11	211673	Arfgef1	6.12139	2.50816	0.00102069	0.00448375								Htr2b
ENSMUSG00000032480	ENSMUSG00000032480.17	72831	Dhx30	5.72798	2.59768	0.00102993	0.00452185								Ptprc
ENSMUSG00000029433	ENSMUSG00000029433.14	66593	Diablo	4.98767	2.85566	0.00103391	0.00453685								Ankdd1b
ENSMUSG00000022237	ENSMUSG00000022237.16	67434	Ankrd33b	3.81815	3.55892	0.00104668	0.00459036								Eno4
ENSMUSG00000079242	ENSMUSG00000079242.2		C730034F03Rik	68.6187	-0.654699	0.00105591	0.00462831								Dimt1
ENSMUSG00000043953	ENSMUSG00000043953.12	54199	Ccrl2	2.75972	4.44156	0.001057	0.00463051								Nab1
ENSMUSG00000029028	ENSMUSG00000029028.14	72946	Lrrc47	5.50032	-3.06492	0.00106585	0.00466674								Traf3ip3
ENSMUSG00000047090	ENSMUSG00000047090.13	73827	Tmem198b	265.912	-0.482545	0.00106927	0.00467814								A730011C13Rik
ENSMUSG00000028959	ENSMUSG00000028959.14	66587	Fastk	600.216	0.237703	0.00106962	0.00467814								Hexa
ENSMUSG00000086728	ENSMUSG00000086728.2		Man2c1os	332.558	-0.325261	0.00107876	0.0047155								Psmd2
ENSMUSG00000046711	ENSMUSG00000046711.15	15361	Hmga1	8.52302	2.34949	0.00108296	0.00473128								Ulk4
ENSMUSG00000103622	ENSMUSG00000103622.1		Gm38391	6.52864	-2.39332	0.00109504	0.00477962								Aim2
ENSMUSG00000039994	ENSMUSG00000039994.15	21853	Timeless	2.2759	4.94981	0.00109522	0.00477962								Lrrc75aos2
ENSMUSG00000020475	ENSMUSG00000020475.3	56012	Pgam2	143.866	0.44125	0.0011009	0.00480181								2810430I11Rik
ENSMUSG00000057123	ENSMUSG00000057123.14	14613	Gja5	54.3424	-0.936244	0.0011016	0.00480222								Nos3
ENSMUSG00000025809	ENSMUSG00000025809.15	16412	Itgb1	28.4625	-1.11807	0.00110976	0.00483518								Map4
ENSMUSG00000034563	ENSMUSG00000034563.16	72278	Ccpg1	72.7797	-0.609322	0.00111354	0.00484898								Rsbn1l
ENSMUSG00000034493	ENSMUSG00000034493.1		4930556J24Rik	445.1	-0.257964	0.00112051	0.0048767								Gm5069
ENSMUSG00000035278	ENSMUSG00000035278.8	78670	Plekhj1	19.2251	-1.39493	0.00113571	0.00494015								Tmem102
ENSMUSG00000103400	ENSMUSG00000103400.1		Gm15853	41.0143	-0.877353	0.00114817	0.00498892								Cep95
ENSMUSG00000106035	ENSMUSG00000106035.1		Gm43545	91.2401	-0.63125	0.00114774	0.00498892								Mir1932
ENSMUSG00000086429	ENSMUSG00000086429.9		Gt(ROSA)26Sor	162.558	-0.444461	0.00116001	0.00503763								Gm42670
ENSMUSG00000038500	ENSMUSG00000038500.15	75210	Prr3	60.1887	0.754499	0.00116107	0.00503949								Lcmt2
ENSMUSG00000084946	ENSMUSG00000084946.2		Dlx1as	6.69676	2.17381	0.00116466	0.00505234								Zfp799
ENSMUSG00000002718	ENSMUSG00000002718.14	110750	Cse1l	19.4244	-1.41423	0.0011655	0.00505295								1700041G16Rik
ENSMUSG00000084771	ENSMUSG00000084771.8		A230072E10Rik	16.9599	-1.31482	0.00116607	0.00505295								Cdc25a
ENSMUSG00000090079	ENSMUSG00000090079.1		Gm15849	18.2592	-1.32756	0.00117909	0.00510664								Dync1h1
ENSMUSG00000003779	ENSMUSG00000003779.15	19348	Kif20a	97.5618	-0.538849	0.00118388	0.00512461								Rpl31
ENSMUSG00000057191	ENSMUSG00000057191.13	382062	AB124611	7.37334	1.95957	0.00118845	0.00514157								Oas2
ENSMUSG00000064352	ENSMUSG00000064352.1		mt-Ts1	333.102	-0.336696	0.00118968	0.00514411								Bcorl1
ENSMUSG00000027248	ENSMUSG00000027248.13	14827	Pdia3	19.7772	1.11753	0.00119066	0.00514558								Arl4c
ENSMUSG00000013766	ENSMUSG00000013766.11	70274	Ly6g6e	2.2841	-4.39256	0.00119743	0.00517204								Fads1
ENSMUSG00000028252	ENSMUSG00000028252.20	51813	Ccnc	109.475	-0.56183	0.00119835	0.00517321								Lrrc8c
ENSMUSG00000027676	ENSMUSG00000027676.11	51938	Ccdc39	36.1916	-1.04543	0.0012016	0.00518447								Ralgds
ENSMUSG00000086601	ENSMUSG00000086601.1		Rapgef3os1	2.2156	-4.34458	0.00120999	0.00521785								Mrpl48
ENSMUSG00000026104	ENSMUSG00000026104.14	20846	Stat1	5.59061	2.55173	0.00121699	0.00524378								Gpr182
ENSMUSG00000029798	ENSMUSG00000029798.11	67138	Herc6	3.54383	4.07719	0.00121732	0.00524378								Gm13372
ENSMUSG00000026729	ENSMUSG00000026729.9		4930562F07Rik	47.3955	-0.813658	0.00123182	0.00530339								Mau2
ENSMUSG00000041633	ENSMUSG00000041633.14	207474	Kctd12b	3.0765	-4.02478	0.00123596	0.00531837								Plbd1
ENSMUSG00000040605	ENSMUSG00000040605.6	56175	Bace2	2.27508	4.93194	0.00124587	0.0053581								Slc26a10
ENSMUSG00000014503	ENSMUSG00000014503.14	53871	Pkd2l2	544.816	-0.332332	0.00124862	0.00536703								Fam214b
ENSMUSG00000107994	ENSMUSG00000107994.1		D830050J10Rik	168.747	0.745059	0.00125996	0.00541097								Gnal
ENSMUSG00000021147	ENSMUSG00000021147.16	207615	Wdr37	3.53313	4.02997	0.00126019	0.00541097								Etnk1
ENSMUSG00000087050	ENSMUSG00000087050.1		Dhrs13os	166.362	0.413971	0.00127226	0.00545987								Marchf1
ENSMUSG00000032251	ENSMUSG00000032251.12	65099	Irak1bp1	3.54195	4.07677	0.00128283	0.00550227								Cyp4f17
ENSMUSG00000023992	ENSMUSG00000023992.14	83433	Trem2	2.23853	-4.35639	0.00129263	0.00554132								Supt6
ENSMUSG00000096606	ENSMUSG00000096606.2	100503386	Tpbgl	2.23007	-4.35201	0.00129773	0.00556021								Gdap2
ENSMUSG00000097329	ENSMUSG00000097329.1			28.7031	-0.965016	0.00132683	0.00568183								Emp1
ENSMUSG00000022681	ENSMUSG00000022681.14	18203	Ntan1	543.814	-0.284465	0.00133838	0.00572822								Fgd2
ENSMUSG00000025383	ENSMUSG00000025383.1	83430	Il23a	2.3335	4.9787	0.00133921	0.00572874								Macroh2a2
ENSMUSG00000048747	ENSMUSG00000048747.14		E130114P18Rik	2.34085	-4.42124	0.00134698	0.00575888								4732463B04Rik
ENSMUSG00000072568	ENSMUSG00000072568.4	399603	Lratd2	5.35028	-2.97906	0.00135215	0.00577787								Taf9b
ENSMUSG00000097661	ENSMUSG00000097661.1			7.01243	-2.31093	0.00135301	0.00577849								Prox2os
ENSMUSG00000055216	ENSMUSG00000055216.3		9430025C20Rik	25.1339	1.08042	0.00135684	0.00579176								Gm11651
ENSMUSG00000096941	ENSMUSG00000096941.1			61.2562	-0.661783	0.00136656	0.00583011								Gm10518
ENSMUSG00000090942	ENSMUSG00000090942.1	240328	F830016B08Rik	2.35347	4.98888	0.00136819	0.00583395								Gm16759
ENSMUSG00000099381	ENSMUSG00000099381.1		Gm18303	2.23083	-4.35253	0.00137166	0.00584382								Zfp672
ENSMUSG00000003549	ENSMUSG00000003549.9	13870	Ercc1	48.6054	-0.752599	0.00137196	0.00584382								Rraga
ENSMUSG00000019373	ENSMUSG00000019373.11	26572	Cops3	41.5614	0.747863	0.00137754	0.00586446								Gm18782
ENSMUSG00000026856	ENSMUSG00000026856.14	57170	Dolpp1	9.78027	-1.78062	0.00138158	0.0058785								Abl2
ENSMUSG00000106894	ENSMUSG00000106894.1		Gm17130	350.414	0.363154	0.00138681	0.00589764								Fyttd1
ENSMUSG00000031504	ENSMUSG00000031504.6	19332	Rab20	15.1331	1.46849	0.00140766	0.00598311								Ptms
ENSMUSG00000028645	ENSMUSG00000028645.11	20525	Slc2a1	2.79415	5.24503	0.00141073	0.00599298								Eif4g3
ENSMUSG00000087405	ENSMUSG00000087405.1		Gm14232	18.3831	-1.3322	0.00142219	0.00603847								Eif4g2
ENSMUSG00000018381	ENSMUSG00000018381.15	66610	Abi3	290.259	-0.374988	0.00144046	0.00611279								Hsp90aa1
ENSMUSG00000015970	ENSMUSG00000015970.18	218865	Chdh	43.5743	0.73699	0.00145913	0.00618874								Mis18bp1
ENSMUSG00000025534	ENSMUSG00000025534.17	110006	Gusb	11.5872	-1.71894	0.00149312	0.00632954								Xaf1
ENSMUSG00000048012	ENSMUSG00000048012.19	243963	Zfp473	22.4937	1.10889	0.00149478	0.00633321								Kpna7
ENSMUSG00000035112	ENSMUSG00000035112.17	69847	Wnk4	9.14159	-2.05534	0.00150036	0.00635347								Nup85
ENSMUSG00000066952	ENSMUSG00000066952.11	231646	Myo1h	1831.04	0.202456	0.00150444	0.00636738								Serpinb9
ENSMUSG00000074219	ENSMUSG00000074219.2		Gm10644	4.54569	-3.83632	0.00151358	0.0064027								Tnfsf10
ENSMUSG00000014198	ENSMUSG00000014198.15	278304	Zfp385c	65.5581	0.6561	0.00153026	0.00646983								4933431K14Rik
ENSMUSG00000020101	ENSMUSG00000020101.14	74048	Vsir	9.33601	-2.22178	0.00153504	0.00648661								Suv39h2
ENSMUSG00000079355	ENSMUSG00000079355.3	252837	Ackr4	179.544	-0.414714	0.00153734	0.00649287								Tmem253
ENSMUSG00000025010	ENSMUSG00000025010.13	240665	Ccnj	3.28299	3.94419	0.00156883	0.0066224								E2f5
ENSMUSG00000055323	ENSMUSG00000055323.5		Gm9967	18.7207	-1.16638	0.00156997	0.0066237								Mfsd4a
ENSMUSG00000074213	ENSMUSG00000074213.2		Gm10642	164.289	-0.482198	0.00157236	0.00663027								Pam16
ENSMUSG00000085315	ENSMUSG00000085315.7		A430018G15Rik	3.26489	3.93832	0.00157857	0.00665294								Nupr1
ENSMUSG00000109536	ENSMUSG00000109536.1		9330162G02Rik	214.628	-0.380351	0.00160417	0.00675728								Mmp25
ENSMUSG00000070315	ENSMUSG00000070315.11		4930581F22Rik	134.538	-0.465961	0.00161017	0.00677901								5031434O11Rik
ENSMUSG00000073821	ENSMUSG00000073821.11		8030451A03Rik	19.8152	1.19847	0.00164065	0.0069037								Ankrd42
ENSMUSG00000063179	ENSMUSG00000063179.13	214580	Pstk	440.074	0.279244	0.00164223	0.00690671								Gm43474
ENSMUSG00000027809	ENSMUSG00000027809.14	66841	Etfdh	17.0993	-1.31145	0.00164979	0.00693483								H2-Ab1
ENSMUSG00000054404	ENSMUSG00000054404.12	327978	Slfn5	20.1374	1.39271	0.00166243	0.00698432								Srek1ip1
ENSMUSG00000000682	ENSMUSG00000000682.7	23833	Cd52	3.38511	4.00948	0.00166994	0.00701215								Mertk
ENSMUSG00000024972	ENSMUSG00000024972.16	56072	Lgals12	2.11443	4.84616	0.00167568	0.00703257								Zfp119a
ENSMUSG00000020321	ENSMUSG00000020321.15	17449	Mdh1	11.292	-1.58797	0.00168916	0.00708542								Tk1
ENSMUSG00000104748	ENSMUSG00000104748.1		Gm43592	19.6463	-1.22776	0.00169242	0.00709539								Hspa12b
ENSMUSG00000046101	ENSMUSG00000046101.16	240697	Mcmdc2	11.0957	1.54207	0.00169667	0.00710946								Jmjd8
ENSMUSG00000106550	ENSMUSG00000106550.1		Gm43646	41.4792	0.861487	0.00169813	0.00711186								Mvp
ENSMUSG00000052125	ENSMUSG00000052125.16		F730043M19Rik	2.6596	5.17385	0.00169926	0.00711285								Gm27241
ENSMUSG00000023919	ENSMUSG00000023919.7	83815	Cenpq	39.6965	-0.802085	0.00170545	0.00713505								Dusp1
ENSMUSG00000021377	ENSMUSG00000021377.14	110052	Dek	12.5008	-1.52022	0.00172152	0.00719851								Lgals3bp
ENSMUSG00000091575	ENSMUSG00000091575.2		2010016I18Rik	11.8295	-1.86248	0.00172875	0.00722117								Cdca8
ENSMUSG00000102145	ENSMUSG00000102145.1		Gm38056	27.7577	-1.02342	0.00172805	0.00722117								Agap1
ENSMUSG00000001175	ENSMUSG00000001175.13	12313	Calm1	13.9473	1.34331	0.00173195	0.00723077								A230072C01Rik
ENSMUSG00000049739	ENSMUSG00000049739.10	233905	Zfp646	9.48075	-1.81321	0.00173312	0.00723187								Gm45242
ENSMUSG00000085818	ENSMUSG00000085818.7		Gm13267	2.28391	-4.39204	0.00174623	0.00728279								Dbp
ENSMUSG00000037742	ENSMUSG00000037742.14	13627	Eef1a1	23.493	-1.0938	0.00174822	0.00728731								Msn
ENSMUSG00000110256	ENSMUSG00000110256.1		Gm45412	401.04	0.312671	0.00175622	0.00731682								Nrip2
ENSMUSG00000029071	ENSMUSG00000029071.16	13542	Dvl1	9.5081	1.80967	0.00176242	0.00733542								Soga1
ENSMUSG00000026773	ENSMUSG00000026773.19	170768	Pfkfb3	3.54078	3.42763	0.00176252	0.00733542								Olr1
ENSMUSG00000038301	ENSMUSG00000038301.15	71982	Snx10	5.19136	2.89469	0.0017713	0.00736812								Zeb2
ENSMUSG00000022940	ENSMUSG00000022940.16	56176	Pigp	10.8737	-1.62403	0.0017758	0.00737915								Eif3a
ENSMUSG00000073436	ENSMUSG00000073436.11	193838	Eme2	548.588	0.254368	0.0017757	0.00737915								B130046B21Rik
ENSMUSG00000024079	ENSMUSG00000024079.4	19106	Eif2ak2	8.39058	1.85218	0.00179792	0.00746721								Gm28370
ENSMUSG00000023805	ENSMUSG00000023805.16	20975	Synj2	20.3733	-1.08365	0.00180305	0.00748461								1810062O18Rik
ENSMUSG00000086119	ENSMUSG00000086119.2		Gm2415	2.97956	-3.97333	0.00183053	0.00759474								Ccsap
ENSMUSG00000106764	ENSMUSG00000106764.1		Gm42529	4.2646	-3.73371	0.00184947	0.00766935								Jdp2
ENSMUSG00000056666	ENSMUSG00000056666.13	67442	Retsat	140.281	0.497178	0.00185888	0.00770438								Abhd12
ENSMUSG00000103613	ENSMUSG00000103613.1		Gm34882	88.4162	-0.517844	0.00187098	0.00775049								Cfap157
ENSMUSG00000052593	ENSMUSG00000052593.15	11491	Adam17	61.7349	-0.636899	0.00189735	0.00785566								Gsdmcl2
ENSMUSG00000038064	ENSMUSG00000038064.6	75677	Cldn22	2.11572	-4.27788	0.00190624	0.00788841								4833422C13Rik
ENSMUSG00000041135	ENSMUSG00000041135.15	192656	Ripk2	2.02865	4.7787	0.0019097	0.00789862								Cebpz
ENSMUSG00000027610	ENSMUSG00000027610.17	14854	Gss	7.44304	1.86247	0.00191264	0.00790671								Hrh2
ENSMUSG00000053293	ENSMUSG00000053293.9	107939	Pom121	20.7936	-1.12713	0.00192356	0.00794772								Cerkl
ENSMUSG00000015668	ENSMUSG00000015668.13	72621	Pdzd11	6.14522	-2.54511	0.00194789	0.0080441								Dab2
ENSMUSG00000091479	ENSMUSG00000091479.1		Gm17035	500.974	0.256926	0.00198326	0.00818593								Mrc1
ENSMUSG00000068957	ENSMUSG00000068957.1		4930589L23Rik	32.8169	-0.851589	0.00198694	0.00819689								Gm17098
ENSMUSG00000037706	ENSMUSG00000037706.17	12520	Cd81	7.01191	-2.12379	0.00199247	0.00821547								Rnasel
ENSMUSG00000032737	ENSMUSG00000032737.13	16332	Inppl1	13.3374	-1.38697	0.00201332	0.00829289								Bckdha
ENSMUSG00000084862	ENSMUSG00000084862.1		Gm16278	343.52	-0.279567	0.00201298	0.00829289								Etfrf1
ENSMUSG00000032418	ENSMUSG00000032418.15	17436	Me1	2.57718	5.11411	0.00202384	0.00833195								mt-Nd1
ENSMUSG00000012535	ENSMUSG00000012535.14	320938	Tnpo3	30.8867	0.916653	0.00202603	0.00833666								Lrrc14
ENSMUSG00000021546	ENSMUSG00000021546.17	15387	Hnrnpk	29.3143	-0.914055	0.00203279	0.00836016								Fntb
ENSMUSG00000097505	ENSMUSG00000097505.1			5.33196	-2.64148	0.00204186	0.00839316								Kras
ENSMUSG00000085696	ENSMUSG00000085696.8		Hoxaas3	2.10915	-4.27421	0.00204734	0.00841133								Gm17324
ENSMUSG00000055497	ENSMUSG00000055497.5		Gm9974	3.03779	-4.00588	0.00207195	0.00850807								Kat2a
ENSMUSG00000108320	ENSMUSG00000108320.1		Gm44877	11.3756	1.45191	0.00207841	0.00853022								Phf11d
ENSMUSG00000021025	ENSMUSG00000021025.7	18035	Nfkbia	3.81285	3.08422	0.00208644	0.00855878								Gphn
ENSMUSG00000023764	ENSMUSG00000023764.18	78887	Sfi1	9.45433	-1.71523	0.00209283	0.00858059								Ppt2
ENSMUSG00000109445	ENSMUSG00000109445.1		4930560O18Rik	133.561	-0.49445	0.0021708	0.00889573								Lims1
ENSMUSG00000039771	ENSMUSG00000039771.13	20022	Polr2j	2.86414	-3.91386	0.00219421	0.00898706								Fancf
ENSMUSG00000049553	ENSMUSG00000049553.11	20019	Polr1a	13.3844	1.40707	0.00219708	0.00899418								Nudcd1
ENSMUSG00000022946	ENSMUSG00000022946.8	70028	Dop1b	6.77368	2.0428	0.0022227	0.00909443								Nsmaf
ENSMUSG00000034220	ENSMUSG00000034220.7	14733	Gpc1	3.83182	3.0765	0.00222967	0.00911827								A830012C17Rik
ENSMUSG00000053687	ENSMUSG00000053687.14	319446	Dpep2	2.94374	-3.96117	0.00223244	0.00912493								Gm20519
ENSMUSG00000042364	ENSMUSG00000042364.10	170625	Snx18	9.09253	1.62616	0.00223439	0.00912822								Hltf
ENSMUSG00000085335	ENSMUSG00000085335.1		Gm13684	4.53584	-3.20366	0.00224428	0.00916396								Cdk2ap2
ENSMUSG00000020778	ENSMUSG00000020778.12	69535	Ten1	2.0337	-4.21809	0.00226352	0.00923779								Atf5
ENSMUSG00000026228	ENSMUSG00000026228.6	15559	Htr2b	17.4282	-1.2322	0.00228921	0.00933423								Nudt1
ENSMUSG00000026395	ENSMUSG00000026395.16	19264	Ptprc	14.1873	1.33574	0.00228948	0.00933423								Prpf38a
ENSMUSG00000047117	ENSMUSG00000047117.12	271144	Ankdd1b	37.2869	-0.885559	0.00229614	0.0093566								Sirt3
ENSMUSG00000048029	ENSMUSG00000048029.10	226265	Eno4	4.81869	2.57111	0.00231789	0.00944042								Arhgef40
ENSMUSG00000021692	ENSMUSG00000021692.8	66254	Dimt1	25.0802	-0.949516	0.0023224	0.00945397								Wrap73
ENSMUSG00000002881	ENSMUSG00000002881.14	17936	Nab1	4.89277	2.58724	0.00233931	0.00951796								Gm10706
ENSMUSG00000037318	ENSMUSG00000037318.10	215243	Traf3ip3	41.6715	-0.889879	0.00235056	0.00955886								Gatc
ENSMUSG00000084846	ENSMUSG00000084846.1		A730011C13Rik	181.888	0.403317	0.00236572	0.00961562								Rhbdd3
ENSMUSG00000025232	ENSMUSG00000025232.7	15211	Hexa	24.7475	-1.01926	0.0023684	0.00962161								6030442K20Rik
ENSMUSG00000006998	ENSMUSG00000006998.15	21762	Psmd2	11.1439	1.5176	0.00237137	0.00962881								Wdr33
ENSMUSG00000040936	ENSMUSG00000040936.14	209012	Ulk4	639.342	-0.264719	0.00238076	0.00966202								Ocel1
ENSMUSG00000085957	ENSMUSG00000085957.4	214292	Syna	11.9057	1.42419	0.00238578	0.00967748								Herc1
ENSMUSG00000037860	ENSMUSG00000037860.15	383619	Aim2	2.40395	5.02691	0.00242324	0.00982445								Ube2l6
ENSMUSG00000038295	ENSMUSG00000038295.14	213948	Atg9b	2.01246	-4.20604	0.00242973	0.00984578								Cyp3a13
ENSMUSG00000085762	ENSMUSG00000085762.1		Lrrc75aos2	161.403	0.462698	0.00246898	0.00999975								Prmt7
ENSMUSG00000085766	ENSMUSG00000085766.1		2810430I11Rik	4.42656	-3.17365	0.00249185	0.0100873								Tbp
ENSMUSG00000028978	ENSMUSG00000028978.12	18127	Nos3	2.07495	-4.25516	0.00250474	0.0101343								Acsm3
ENSMUSG00000032479	ENSMUSG00000032479.15	17758	Map4	7.31512	1.81454	0.00252916	0.010228								Mmachc
ENSMUSG00000039968	ENSMUSG00000039968.9	242860	Rsbn1l	57.717	-0.62685	0.00253506	0.0102466								Snd1
ENSMUSG00000055676	ENSMUSG00000055676.4		Gm5069	102.487	0.482883	0.00254823	0.0102946								Dck
ENSMUSG00000089876	ENSMUSG00000089876.3	380705	Tmem102	2.76859	-3.86147	0.00255174	0.0103036								Gm11946
ENSMUSG00000018372	ENSMUSG00000018372.13	320162	Cep95	3.48149	3.40075	0.0025804	0.0104141								Gm45061
ENSMUSG00000088015	ENSMUSG00000088015.1		Mir1932	3.77584	3.07589	0.00258537	0.0104289								Rilpl1
ENSMUSG00000107319	ENSMUSG00000107319.1		Gm42670	268.599	0.315567	0.0025978	0.0104737								Plxdc2
ENSMUSG00000074890	ENSMUSG00000074890.4	329504	Lcmt2	11.018	-1.56064	0.00260234	0.0104867								Hcfc1r1
ENSMUSG00000095253	ENSMUSG00000095253.4	240064	Zfp799	3.88478	3.14502	0.00263413	0.0106095								Sardhos
ENSMUSG00000054822	ENSMUSG00000054822.5		1700041G16Rik	2.47121	4.27918	0.002644	0.0106439								Gm10271
ENSMUSG00000032477	ENSMUSG00000032477.13	12530	Cdc25a	3.71285	3.0434	0.00264807	0.0106549								Ncapd3
ENSMUSG00000018707	ENSMUSG00000018707.13	13424	Dync1h1	14.871	1.37753	0.00265266	0.010668								Folr2
ENSMUSG00000073702	ENSMUSG00000073702.11	114641	Rpl31	14.801	-1.40755	0.00265449	0.01067								C230062I16Rik
ENSMUSG00000032690	ENSMUSG00000032690.16	246728	Oas2	2.07135	4.80298	0.00268569	0.01079								Cacnb4
ENSMUSG00000051427	ENSMUSG00000051427.14	216516	Ccdc157	19.907	1.03183	0.00268761	0.0107923								Zdhhc14
ENSMUSG00000086032	ENSMUSG00000086032.1		Gm15929	14.1577	-1.34543	0.00269753	0.0108267								Gm16262
ENSMUSG00000036959	ENSMUSG00000036959.15	320376	Bcorl1	2.40775	5.01716	0.00271012	0.0108718								Gm17134
ENSMUSG00000049866	ENSMUSG00000049866.12	320982	Arl4c	8.04836	-2.39032	0.00274379	0.0110013								Tmem150a
ENSMUSG00000010663	ENSMUSG00000010663.4	76267	Fads1	2.75374	-3.85881	0.00277447	0.0111187								Usp34
ENSMUSG00000054720	ENSMUSG00000054720.12	100604	Lrrc8c	3.0718	3.82929	0.00280138	0.011221								Polr2l
ENSMUSG00000026821	ENSMUSG00000026821.15	19730	Ralgds	2.34466	4.98347	0.00281917	0.0112866								9330179D12Rik
ENSMUSG00000030706	ENSMUSG00000030706.17	52443	Mrpl48	418.91	0.411163	0.00282689	0.0113118								Ssh2
ENSMUSG00000058396	ENSMUSG00000058396.7	11536	Gpr182	9.10159	-1.73708	0.00283818	0.0113456								Gm11478
[truncated: 13,516 more rows]

## Sheet: DEG genes
Common Genes	Genes that are different with Vehicle treatment	Genes that are different with VLX treatment
Gm11131	Dhx58os	Ddb2
Card14	Gm37376	Gm43126
Chrnb2	Olfr1396	A930037H05Rik
Erp29	Tnf	Gm10602
G530012D18Rik	Bst1	Mex3c
Gm45507	Nans	Gm4759
Art3	Tnfsf15	Slc5a10
Gm16754	Trim43a	Gm43068
Tesk1	Zfp974	Gm44339
6530409C15Rik	Carlr	Hivep1
1110046J04Rik	Gm11414	Fpr2
Gm20528	Gm5424	Tctex1d4
E230013L22Rik	Krit1	Rtp3
Gm15512	Rasgef1c	Slamf9
Pde6h	4933440N22Rik	Psmb3
D530033B14Rik	Plcd4	Ttll12
Slfn5os	Gpx3	Melk
Parp9	Ubr3	Oas1e
Gm20481	Ivns1abp	Fam83c
Gm26648	Pcsk7	Nmt1
Cyren	Creb1	Sema4g
E430024P14Rik	D030025P21Rik	Clec9a
Rab10os	E230032D23Rik	Dhx58
Rac1	Gm37549	Cd68
Gm16712	Katnb1	Gm10252
Sla2	Bsg	Pilrb2
Stard5	Gm15545	Uchl1os
Brip1os	Spata9	Malsu1
Gm42917	Gm38162	Gm13291
Gm20659	Zc3h7b	Nt5c3b
4933416M07Rik	Stau1	Kif20a
Teddm2	Gm15625	Pdia3
Gm26631	Slc7a8	Wdr37
Pigb	Prkacb	Irak1bp1
4930473A02Rik	Smpd3	Dolpp1
Ctsa	Cfap97	Slc2a1
Psmb9	9130023H24Rik	Wnk4
Gm17017	Capn7	Ccnj
Tor1aip2	Gm26611	Gm9967
Emc9	Gm10516	Lgals12
Lysmd4	H2-K1	Dvl1
Gm26728	1700095B10Rik	Me1
Gm7008	Gm43910	Polr2j
Gm42846	Arrdc3	Gm13684
Gm10552	Vps26b	Syna
Tnfsf13os	Atp2c1	Atg9b
Ccdc167	Ddit3	Ccdc157
Perm1	Map11	Gm15929
Ikbkg	Mir7069	Gm22953
Chid1	Stk25	Gtpbp8
LTO1	Tars2	Gm15787
1700126G02Rik	Samd14	Gm14846
Rb1	Tor4a	Gm16577
Dtx3l	Gm15952	Pde3b
Gm43963	Gpd2	Mark4
Dnah17	Gm4951	Cers6
Kdm6bos	Nr3c1	Mtmr1
Psd	Stip1	Fam104a
C920021L13Rik	Hvcn1	Zc3h12c
Gm15701	Hck	Scaf11
Gtf2ird2	Rps25	Atp13a3
Nek6	Tmbim4	Gm44284
Tmem255b	Gm4430	Gm36079
A230005M16Rik	Cebpd	Zcchc18
Gm16549	Arhgap11a	Masp2
Fbxl5	Slc43a3	Mid1
Gm16172	Map1b	Sdc1
Acaa1a	2310010J17Rik	Cox20
Pltp	Noc2l	Ascc3
Tmem132a	Ccdc183	Hip1
Gm12353	Rnaseh2b	Urgcp
Gm11842	Gm23865	Zfp503
Gm16933	Arid4a	Tmsb10
B230398E01Rik	Npr1	Orm1
Gm45449	Sumf1	Rtel1
A930012O16Rik	0610005C13Rik	Dusp3
Gm44123	Gm16740	Eng
Gm45053	Dok1	Gm15537
C130026I21Rik	Rpa2	Hspa8
Gm10425	Ncf1	Tnk2os
Gm26811	Gm38160	Rnf141
9330175E14Rik	Fbxo48	Gm27003
Gm20531	Nfe2l1	Gm2427
Tmem176a	Gm28438	Syngr2
Gm17139	Fbxl12	Ino80e
Fth1	Bri3	Glrx
Gm9917	AI504432	Lcmt1
Gm16092	Usp3	Sik2
Alkbh1	Man2c1	Gm43333
Gm43109	Gm11201	Psmb6
4921514A10Rik	Mga	Gm28068
Trnt1	Cln5	Gm12505
Gm43198	Stard10	4930537H20Rik
Fer1l5	Gm12867	Lcn2
Gm10392	Slc16a11	Tbc1d9
Ifit2	Gm27232	B230206H07Rik
Unc5a	Nptn	C77080
Gm26716	Gm16042	Tssk6
Gm26586	St8sia4	Slc40a1
Tlcd1	Kidins220	Mif4gd
Gm28800	H2ac19	Rbl2
Cd163	Cdh23	Gm17477
Mkrn2	Tnfrsf22	Exoc8
Gm15518	Orm3	Evi5l
C030034L19Rik	Hsph1	Itgb2
Ruvbl2	mt-Nd5	Gm16726
A530040E14Rik	Chd1l	Tulp2
Lsm14a	Pigf	Prc1
Gm20650	Gm45619	Gm42967
Gm11696	Gm44481	Esco1
Gm44471	Hmgn3	Srgn
Smarcd3	Xpa	Zcrb1
Loxl3	Hpse	Camk4
Gm17089	Ptpn2	Rsf1os2
Focad	Gm17201	Gm13835
Rad54l	Zc3h12a	4930586N03Rik
BC023719	Il15	Plekhh1
Gm42413	Pdf	Gm20493
Gm17200	Hk2	Srsf5
Hdgfl3	Ndufv3	Gm5431
Tmem189	Gm4853	Tes
Sphk2	D930015M05Rik	Nt5c3
Rnf123	Gatad1	H2-T24
4930524O07Rik	Braf	Cwc25
G6pdx	Sart3	Psma2
Itgb3bp	Gbf1	Smim40
Atg7	Gm12903	Mrpl10
Rad51	Syce2	Mccc1os
Nt5dc2	Kntc1	Ankrd13a
Tbc1d17	Stat3	Gm37073
Gm11748	Trim30b	Gm960
Gm16892	Smim1	Sec61a2
Gm15873	Spsb3	Slc37a1
Unc13a	Rpgrip1	Ftl1
Dnajb13	Gm15564	Asxl1
Gm16175	A130010J15Rik	Med22
B3gnt8	Gm9887	Tceanc2
BC037039	Erfe	Mir3074-2
Gm10382	Gm28857	Rel
Cenpo	Ypel3	Ninj1
Wdr38	Loxl4	Gpr68
Rmdn1	Abcc5	Trim26
Mars1	Ybx1	Tonsl
Gm37035	Slc3a2	9530068E07Rik
Gm19719	Btf3	Ccdc59
H2-T10	Fam168b	Mtss1
AY074887	Ptpra	Myo19
Nit1	Ifit1bl2	Fam221b
Gm14233	Gm45051	Ict1os
5830408C22Rik	Krt10	Gm15591
Zranb1	1700025N23Rik	Tcf7l2
F830208F22Rik	Atr	Gm42815
Cxcl16	Slc16a3	Atxn2
Prune2	Tmem33	BC055324
Mast1	Adora2a	Gm37165
Slc35a4	Gm26387	Cluap1
Zfp276	Aldh9a1	Gm15927
Cand2	Gm16350	Eloa
Gm37335	Fars2	Lmo2
Gm11788	Magix	BC065403
Xcr1	Cycs	Gm3650
Gm16897	Gm12250	Plaat3
Gm4876	Adgrl1	Mrpl46
Myef2	Apba3	Rac2
Gm2245	Ubxn8	Surf1
Hip1r	Cdkl4	A330009N23Rik
Gm14023	Pitpnm1	F420014N23Rik
Ddx39	Pik3r1	Clec4a1
Gm43909	Fam118b	Sec24b
4930404A12Rik	Stkld1	Itga5
Surf2	A230020J21Rik	Raver1
Pkd1l3	Ccdc175	Gm24853
Tifa	B4galt6	Gpld1
Mettl23	Camta2	Ccdc73
Hmgxb3	Kpna4	Dusp16
Gm9823	Gm43221	Coq9
BC106179	Pcgf5	Nlrp3
Gm44876	Zfp607a	Lrrc14b
Gm43966	Il7r	Ppp2r3d
Gm42928	Ilf2	Thada
Mxd3	Aup1	Tab2
Etohd2	Ubb	Siglec1
Ldhd	Idi2	Rnf181
Gm20470	Gm16353	Tmtc2
Gm36551	Psma5	Gm18734
Clvs1	Fam20c	B230219D22Rik
Rnf34	Glmn	Nsd1
Dipk1a	Retreg1	Pgam1
Snapc3	Ppp2r3c	Gm42507
Gm17122	Avil	Cd300e
Gm14703	Gm14820	Gm22270
Zcwpw1	Chrdl2	Elf2
Gm44036	Gm43660	Nap1l1
Polg2	Gm29017	Mmp12
Gm44616	C8g	Asb6
Fancl	Tmem229b	Tceal9
Oxa1l	5330438D12Rik	Nemf
Gm14493	Gm29151	Tlr6
Mtrex	Kdm4a	Wdr81
Gm10575	Mllt10	Mak16
Gm28914	Il27	Gm45328
Smpd2	Gm43461	Hhex
Gm15441	Parp8	Tmem171
Gm45606	Homer3	Ube2k
Mir6244	2900026A02Rik	Apool
Mir6340	Eif1	Psip1
1810014B01Rik	Ubap1	Chrac1
Slirp	Nif3l1	Gm44364
Gm13066	Ncbp1	Nusap1
Krr1	Steap3	Slc20a1
Atxn7l1os2	Ctf2	Smg6
Gm28913	Gm17133	Rnf121
A230056P14Rik	Gm16794	Dhx38
Glp2r	Rnft1	A930029G22Rik
Gm37422	Gm45542	Sgtb
Pank2	Rhd	Myo1g
Apobr	Zcchc2	Sec24c
Gm45236	Laptm5	5031439G07Rik
Gm28417	Adssl1	E130208F15Rik
Mtif3	Vps13d	Mfsd14a
Gm36569	Gm11973	Cyfip1
Ovol1	Srpk2	Kat5
Thyn1	Gm11747	Slc37a2
Dcaf8	Gm13710	Gm11282
Orm2	Rpl4	Sowahc
Rnf146	Gm15401	Dnase1l2
Dnah11	Gm25238	Wdr11
Gm10653	Smpd5	Gm13807
Serbp1	Arf4os	Adar
mt-Nd6	Tfeb	Txnip
Gm43495	Donson	Tomm70a
Tmem116	Tcof1	Ptafr
Trp53i13	Gm15228	Gm17617
Gm20511	Rtraf	Gm15540
9130019P16Rik	Oxr1	Rbl1
Trmt112	Iqsec2	Nudcd3
Ptgdr2	1700047A11Rik	Slc25a12
Gm17509	Rpap2	Gm11646
Gm15819	Zfp940	Lamp2
Dtx4	Rassf5	Ipo7
Gm13610	Uxt	Notch4
Fam57a	Gm16568	Birc3
Tor1aip1	Gm9726	4932422M17Rik
Gm45244	Mpp5	Pla2g15
5830462I19Rik	Gm16124	Pole3
1700018L02Rik	Odr4	Gm5751
Fam166a	Txndc17	Coq10a
Gm24157	Actr2	Nub1
Gm13179	Kcnb1	Psma6
A930005N03Rik	Gm9939	Clec5a
Gm40117	Gm20826	Itgad
Tgif2	Trafd1	Gm43210
Eme1	4930520O04Rik	Eef2kmt
Foxp3	Psmb8	Mcoln1
Tnfrsf8	Rusc2	Parp12
Cct8	Lrp6	Rmnd5b
Pip4p1	Prdx2	Fmnl1
D330041H03Rik	Gm16244	Vav2
Rsad2	Actl6a	Tank
Sp110	Tldc2	Pou2f2
Gm15635	Lpcat3	4933437G19Rik
B3gat2	AA467197	Nono
Gm44170	Hnrnpm	Arrdc4
[truncated: 2,204 more rows]
