# Supplementary material for: 12-Lipoxygenase inhibition delays onset of autoimmune diabetes in human gene replacement mice
Source: JCI Insight. 2024 Dec 20;9(24):e185299. doi: 10.1172/jci.insight.185299 (PMC11665553; doi:10.1172/jci.insight.185299)
Supplement: Supporting data values [file jciinsight-9-185299-s074.xlsx]

## Sheet: Fig 1C
	C57BL/6J							hAlox12
-5	194	186	213	224	208	194	187	201	198	194	182	186	168
0	210	192	201	232	216	182	174	192	194	198	180	175	167
5	250	271	248	209	221	209	221	216	281	214	172	214	232
10	356	387	356	312	318	289	256	310	389	337	280	275	256
15	401	497	412	477	479	387	456	480	444	421	481	515	531
22	531	575	474	750	586	487	521	608	750	588	568	532	598
27	684	687	630	532	589	522	590	590	694	688	784	530	673

## Sheet: Fig 1D
	C57BL/6J Vehicle							B6.hAlox12 Vehicle
0	116	254	196	213	167	164	154	121	156	131	124	139	154
10	487	603	623	523	459	512	623	468	564	557	571	541	523
20	564	726	750	712	621	684	750	541	601	689	648	624	687
30	701	736	750	700	739	701	750	615	726	714	720	657	725
60	692	662	750	658	654	625	712	621	642	746	637	547	669
90	623	569	703	536	563	461	668	587	612	698	545	496	512
120	558	523	324	487	412	387	512	456	519	603	417	384	428

## Sheet: Fig 1E
	C57BL/6J + ML355							hAlox12 + ML355
-5	190	213	199	201				167	185	194	201
0	180	167	192	187				153	159	184	194
5	172	214	232	221				181	131	174	179
10	253	280	275	278				210	180	195	201
15	347	298	284	335				214	167	167	210
22	347	428	437	367				208	188	193	223
27	487	478	512	486				226	193	216	217

## Sheet: Fig 1F
	Control + ML355							hAlox12 + ML355
0	164	184	175	154				122	134	184	132
10	268	395	398	425				354	369	401	364
20	532	602	658	602				487	467	610	557
30	682	563	602	586				398	458	512	597
60	547	425	594	493				310	375	361	446
90	459	369	530	452				284	306	221	387
120	366	256	369	398				223	281	159	209

## Sheet: Fig 1G
C57BL/6J	C57BL/6J + VLX-1005	hALOX12	hALOX12 + VLX-1005
59730	44930	52875	24945
60855	36610	59155	29635
64960	49530	66560	27915
57340	43880	55725	36735
55905		49335
51985		56020
65380

## Sheet: Fig 1H
Days	Vehicle						VLX1005
-3	279		335	352	190	340	299	367	314	296	262	381
1	272		331	221	204	312	281	389	367	293	265	377
4	376		308	339	305	332	205	311	272	209	312	289
8	292		425	321	417	527	307	219	303	346	273	297
11	333		558	658	739	671	378	441	298	435	460	385
16	534		660	707	646	680	301	405	380	427	543	470
18	735		718	647	728	705	374	417	346	571	573	426
23	724		681	564	726	722	331	533	356	474	543	550
25	712		672	687	681	746	359	457	307	630	501	416
28	699		723	643	698	709	363	483	470	426	551	530

## Sheet: Fig 1I
	Vehicle						VLX1005
0	267	182	265	401	343	342	245	279	370	403	326	234
10	450	379	568	534	585	750	359	462	482	585	462	543
20	658	606	637	703	749	750	558	520	577	636	668	606
30	653	640	750	536	750	750	662	560	646	577	520	660
60	485	618	750	723	629	750	581	420	589	488	436	530
90	585	499	623	649	480	726	457	365	408	345	329	461
120	432	489	478	525	398	511	360	216	283	239	265	375

## Sheet: Fig 1J
Vehicle	VLX1005
42455	38575
42805	27605
55135	37915
52530	32740
47695	28655
62055	39615

## Sheet: Fig 1K
Veh	VLX
0.5123	0.4287
0.2607	0.8456
0.2635	0.5623
0.4682	0.6492
0.143016	1.024

## Sheet: SFig 1B
C57BL/6J	B6.hALOX12
21	23
21	24
23	22
21	23
22	22
24	23
21	24
23	22
20	21
23	23

[truncated: 30 more sheets: SFig 1C, SFig 1D, SFig 1E, SFig 1F, SFig 1H, SFig 1I, SFig 1M, Fig 2B, Fig 2E, Fig 2F, Fig 2G, SFig 2A, SFig 2B, SFig 2C, SFig 2D, Fig 3B, Fig 3C, Fig 3E-F, Fig 4A, Fig 4B …]
